# Supplementary material for: Differences in Vitreous Protein Profiles in Patients With Proliferative Diabetic Retinopathy Before and After Ranibizumab Treatment
Source: Front Med (Lausanne). 2022 May 27;9:776855. doi: 10.3389/fmed.2022.776855 (PMC9198965; doi:10.3389/fmed.2022.776855)
Supplement: Supplementary Table S1 — Protein identification and quantification, a total of 2680 vitreous proteins were identified. [file Table_1.XLSX]

## Sheet: Protein identification overview
Protein	Protein Name	Gene Name	Function	ProteinGroup	FastaHeaders	Proteins	Peptides	RazorUniquePeptides	UniquePeptides	Coverage	MolWeight	LFQ intensity POST10	LFQ intensity POST5	LFQ intensity POST6	LFQ intensity POST7	LFQ intensity POST8	LFQ intensity POST9	LFQ intensity PRE10	LFQ intensity PRE5	LFQ intensity PRE6	LFQ intensity PRE7	LFQ intensity PRE8	LFQ intensity PRE9	Identified or Quantified	GO annotations	KO(Name)	Pathways	Subcellular localization	Domain
Q9NZJ9	Diphosphoinositol polyphosphate phosphohydrolase 2	NUDT4	FUNCTION: Cleaves a beta-phosphate from the diphosphate groups in PP-InsP5 (diphosphoinositol pentakisphosphate), PP-InsP4 and [PP]2-InsP4 (bisdiphosphoinositol tetrakisphosphate), suggesting that it may play a role in signal transduction. Also able to catalyze the hydrolysis of dinucleoside oligophosphate Ap6A, but not Ap5A. The major reaction products are ADP and p4a from Ap6A. Also able to hyd…	sp|Q9NZJ9|NUDT4_HUMAN;sp|A0A024RBG1|NUD4B_HUMAN	sp|Q9NZJ9|NUDT4_HUMAN Diphosphoinositol polyphosphate phosphohydrolase 2 OS=Homo sapiens OX=9606 GN=NUDT4 PE=1 SV=2;sp|A0A024RBG1|NUD4B_HUMAN Diphosphoinositol polyphosphate phosphohydrolase NUDT4B OS=Homo sapiens OX=9606 GN=NUDT4B PE=3 SV=1	2	1	1	1	7.8	20.306					20805	49584	57985	4398.3	15489	46482			Quantified	GO:1901911(BP:adenosine 5'-(hexahydrogen pentaphosphate) catabolic process);GO:0019722(BP:calcium-mediated signaling);GO:0019935(BP:cyclic-nucleotide-mediated signaling);GO:1901909(BP:diadenosine hexaphosphate catabolic process);GO:1901907(BP:diadenosine pentaphosphate catabolic process);GO:0071543(BP:diphosphoinositol polyphosphate metabolic process);GO:0043647(BP:inositol phosphate metabolic pr…			Cytoplasmic;Nuclear	PF00293(NUDIX domain)
A0A075B6H7	Probable non-functional immunoglobulin kappa variable 3-7	IGKV3-7	FUNCTION: Probable non-functional open reading frame (ORF) of V region of the variable domain of immunoglobulin light chains (PubMed:24600447). Non-functional ORF generally cannot participate in the synthesis of a productive immunoglobulin chain due to altered V-(D)-J or switch recombination and/or splicing site (at mRNA level) and/or conserved amino acid change (protein level) (PubMed:9619395). …	sp|A0A075B6H7|KV37_HUMAN	sp|A0A075B6H7|KV37_HUMAN Probable non-functional immunoglobulin kappa variable 3-7 OS=Homo sapiens OX=9606 GN=IGKV3-7 PE=1 SV=1	1	3	2	2	37.1	12.783	11626	553710	1133700	66395	80380	249380	436810	2001700	1467500	986470	1182900	1672100	Quantified	GO:0002250(BP:adaptive immune response);GO:0006955(BP:immune response);GO:0002377(BP:immunoglobulin production);GO:0005615(CC:extracellular space);GO:0019814(CC:immunoglobulin complex);GO:0005886(CC:plasma membrane)			Extracellular	PF07686(Immunoglobulin V-set domain)
A0A075B6H9	Immunoglobulin lambda variable 4-69	IGLV4-69	FUNCTION: V region of the variable domain of immunoglobulin light chains that participates in the antigen recognition (PubMed:24600447). Immunoglobulins, also known as antibodies, are membrane-bound or secreted glycoproteins produced by B lymphocytes. In the recognition phase of humoral immunity, the membrane-bound immunoglobulins serve as receptors which, upon binding of a specific antigen, trig…	sp|A0A075B6H9|LV469_HUMAN	sp|A0A075B6H9|LV469_HUMAN Immunoglobulin lambda variable 4-69 OS=Homo sapiens OX=9606 GN=IGLV4-69 PE=1 SV=1	1	2	2	2	27.7	12.773	1755500	1619600	1540100	1157100	2031900	3570400	6118300	1900400	2572600	2957700	2551600	3662500	Quantified	GO:0002250(BP:adaptive immune response);GO:0006955(BP:immune response);GO:0002377(BP:immunoglobulin production);GO:0005615(CC:extracellular space);GO:0019814(CC:immunoglobulin complex);GO:0005886(CC:plasma membrane)			Extracellular	PF07686(Immunoglobulin V-set domain)
A0A075B6I0	Immunoglobulin lambda variable 8-61	IGLV8-61	FUNCTION: V region of the variable domain of immunoglobulin light chains that participates in the antigen recognition (PubMed:24600447). Immunoglobulins, also known as antibodies, are membrane-bound or secreted glycoproteins produced by B lymphocytes. In the recognition phase of humoral immunity, the membrane-bound immunoglobulins serve as receptors which, upon binding of a specific antigen, trig…	sp|A0A075B6I0|LV861_HUMAN	sp|A0A075B6I0|LV861_HUMAN Immunoglobulin lambda variable 8-61 OS=Homo sapiens OX=9606 GN=IGLV8-61 PE=3 SV=7	1	3	3	3	20.5	12.814	306760	60998	1167600	1513100		2670100	792.91	708930	533830	3297200	270610	4015700	Quantified	GO:0002250(BP:adaptive immune response);GO:0006955(BP:immune response);GO:0002377(BP:immunoglobulin production);GO:0005615(CC:extracellular space);GO:0019814(CC:immunoglobulin complex);GO:0005886(CC:plasma membrane)			Extracellular	PF07686(Immunoglobulin V-set domain)
A0A075B6I1	Immunoglobulin lambda variable 4-60	IGLV4-60	FUNCTION: V region of the variable domain of immunoglobulin light chains that participates in the antigen recognition (PubMed:24600447). Immunoglobulins, also known as antibodies, are membrane-bound or secreted glycoproteins produced by B lymphocytes. In the recognition phase of humoral immunity, the membrane-bound immunoglobulins serve as receptors which, upon binding of a specific antigen, trig…	sp|A0A075B6I1|LV460_HUMAN	sp|A0A075B6I1|LV460_HUMAN Immunoglobulin lambda variable 4-60 OS=Homo sapiens OX=9606 GN=IGLV4-60 PE=3 SV=1	1	2	2	2	27.5	12.987	205690	405710	436980	196950	1113500	1767000	1059300	116410	349230	454880	790090	1431500	Quantified	GO:0002250(BP:adaptive immune response);GO:0006955(BP:immune response);GO:0002377(BP:immunoglobulin production);GO:0005615(CC:extracellular space);GO:0019814(CC:immunoglobulin complex);GO:0005886(CC:plasma membrane)			Extracellular	PF07686(Immunoglobulin V-set domain)
A0A075B6I4	Immunoglobulin lambda variable 10-54	IGLV10-54	FUNCTION: V region of the variable domain of immunoglobulin light chains that participates in the antigen recognition (PubMed:24600447). Immunoglobulins, also known as antibodies, are membrane-bound or secreted glycoproteins produced by B lymphocytes. In the recognition phase of humoral immunity, the membrane-bound immunoglobulins serve as receptors which, upon binding of a specific antigen, trig…	sp|A0A075B6I4|LVX54_HUMAN	sp|A0A075B6I4|LVX54_HUMAN Immunoglobulin lambda variable 10-54 OS=Homo sapiens OX=9606 GN=IGLV10-54 PE=3 SV=1	1	1	1	1	9.4	12.395	724490	270940	287440	150940	341110	516360	1185700	269140	217700	33815	274210	284240	Quantified	GO:0002250(BP:adaptive immune response);GO:0006955(BP:immune response);GO:0002377(BP:immunoglobulin production);GO:0005615(CC:extracellular space);GO:0019814(CC:immunoglobulin complex);GO:0005886(CC:plasma membrane)			Extracellular	PF07686(Immunoglobulin V-set domain)
A0A075B6I9	Immunoglobulin lambda variable 7-46	IGLV7-46	FUNCTION: V region of the variable domain of immunoglobulin light chains that participates in the antigen recognition (PubMed:24600447). Immunoglobulins, also known as antibodies, are membrane-bound or secreted glycoproteins produced by B lymphocytes. In the recognition phase of humoral immunity, the membrane-bound immunoglobulins serve as receptors which, upon binding of a specific antigen, trig…	sp|A0A075B6I9|LV746_HUMAN;sp|P04211|LV743_HUMAN	sp|A0A075B6I9|LV746_HUMAN Immunoglobulin lambda variable 7-46 OS=Homo sapiens OX=9606 GN=IGLV7-46 PE=3 SV=4;sp|P04211|LV743_HUMAN Immunoglobulin lambda variable 7-43 OS=Homo sapiens OX=9606 GN=IGLV7-43 PE=3 SV=2	2	2	2	2	13.7	12.468	292980	348190	1861100	511630	1152200	513720	95872	517580	699940	2955000	4167200	1718000	Quantified	GO:0002250(BP:adaptive immune response);GO:0006955(BP:immune response);GO:0002377(BP:immunoglobulin production);GO:0005615(CC:extracellular space);GO:0019814(CC:immunoglobulin complex);GO:0005886(CC:plasma membrane)			Extracellular	PF07686(Immunoglobulin V-set domain)
A0A075B6J9	Immunoglobulin lambda variable 2-18	IGLV2-18	FUNCTION: V region of the variable domain of immunoglobulin light chains that participates in the antigen recognition (PubMed:24600447). Immunoglobulins, also known as antibodies, are membrane-bound or secreted glycoproteins produced by B lymphocytes. In the recognition phase of humoral immunity, the membrane-bound immunoglobulins serve as receptors which, upon binding of a specific antigen, trig…	sp|A0A075B6J9|LV218_HUMAN	sp|A0A075B6J9|LV218_HUMAN Immunoglobulin lambda variable 2-18 OS=Homo sapiens OX=9606 GN=IGLV2-18 PE=3 SV=2	1	4	3	2	24.6	12.412	1187700	691690	1471000	748830	876350	1013600	757010	321470	1474100	1038500	1160300	1616000	Quantified	GO:0002250(BP:adaptive immune response);GO:0006955(BP:immune response);GO:0002377(BP:immunoglobulin production);GO:0005615(CC:extracellular space);GO:0019814(CC:immunoglobulin complex);GO:0005886(CC:plasma membrane)			Extracellular	PF07686(Immunoglobulin V-set domain)
A0A075B6K2	Immunoglobulin lambda variable 3-12	IGLV3-12	FUNCTION: V region of the variable domain of immunoglobulin light chains that participates in the antigen recognition (PubMed:24600447). Immunoglobulins, also known as antibodies, are membrane-bound or secreted glycoproteins produced by B lymphocytes. In the recognition phase of humoral immunity, the membrane-bound immunoglobulins serve as receptors which, upon binding of a specific antigen, trig…	sp|A0A075B6K2|LV312_HUMAN	sp|A0A075B6K2|LV312_HUMAN Immunoglobulin lambda variable 3-12 OS=Homo sapiens OX=9606 GN=IGLV3-12 PE=3 SV=2	1	2	1	1	23.5	12.387	39659		14414	105840		78285						99880	Quantified	GO:0002250(BP:adaptive immune response);GO:0006955(BP:immune response);GO:0002377(BP:immunoglobulin production);GO:0005615(CC:extracellular space);GO:0019814(CC:immunoglobulin complex);GO:0005886(CC:plasma membrane)			Extracellular	PF07686(Immunoglobulin V-set domain)
A0A075B6K4	Immunoglobulin lambda variable 3-10	IGLV3-10	FUNCTION: V region of the variable domain of immunoglobulin light chains that participates in the antigen recognition (PubMed:24600447). Immunoglobulins, also known as antibodies, are membrane-bound or secreted glycoproteins produced by B lymphocytes. In the recognition phase of humoral immunity, the membrane-bound immunoglobulins serve as receptors which, upon binding of a specific antigen, trig…	sp|A0A075B6K4|LV310_HUMAN	sp|A0A075B6K4|LV310_HUMAN Immunoglobulin lambda variable 3-10 OS=Homo sapiens OX=9606 GN=IGLV3-10 PE=3 SV=2	1	6	6	2	35.7	12.441	3108500	3576600	2170400	2245900	1892100	7343000	5489300	5169700	6314800	7814900	3616800	7978100	Quantified	GO:0002250(BP:adaptive immune response);GO:0006955(BP:immune response);GO:0002377(BP:immunoglobulin production);GO:0005615(CC:extracellular space);GO:0019814(CC:immunoglobulin complex);GO:0005886(CC:plasma membrane)			Extracellular	PF07686(Immunoglobulin V-set domain)
A0A075B6K5	Immunoglobulin lambda variable 3-9	IGLV3-9	FUNCTION: V region of the variable domain of immunoglobulin light chains that participates in the antigen recognition (PubMed:24600447). Immunoglobulins, also known as antibodies, are membrane-bound or secreted glycoproteins produced by B lymphocytes. In the recognition phase of humoral immunity, the membrane-bound immunoglobulins serve as receptors which, upon binding of a specific antigen, trig…	sp|A0A075B6K5|LV39_HUMAN	sp|A0A075B6K5|LV39_HUMAN Immunoglobulin lambda variable 3-9 OS=Homo sapiens OX=9606 GN=IGLV3-9 PE=3 SV=1	1	6	4	4	49.6	12.332	696180	409680	1044200	339410	484720	484790	848090	1593600	1146600	1562000	765690	683500	Quantified	GO:0002250(BP:adaptive immune response);GO:0006955(BP:immune response);GO:0002377(BP:immunoglobulin production);GO:0005615(CC:extracellular space);GO:0019814(CC:immunoglobulin complex);GO:0005886(CC:plasma membrane)			Extracellular	PF07686(Immunoglobulin V-set domain)
P01615	Immunoglobulin kappa variable 2D-28	IGKV2D-28	FUNCTION: V region of the variable domain of immunoglobulin light chains that participates in the antigen recognition (PubMed:24600447). Immunoglobulins, also known as antibodies, are membrane-bound or secreted glycoproteins produced by B lymphocytes. In the recognition phase of humoral immunity, the membrane-bound immunoglobulins serve as receptors which, upon binding of a specific antigen, trig…	sp|P01615|KVD28_HUMAN;sp|A0A075B6P5|KV228_HUMAN	sp|P01615|KVD28_HUMAN Immunoglobulin kappa variable 2D-28 OS=Homo sapiens OX=9606 GN=IGKV2D-28 PE=1 SV=2;sp|A0A075B6P5|KV228_HUMAN Immunoglobulin kappa variable 2-28 OS=Homo sapiens OX=9606 GN=IGKV2-28 PE=3 SV=1	2	4	2	2	42.5	12.957	791640	259710	170800	332330	337820	773520	714290	296260	187340	340390	233390	85725	Quantified	GO:0006956(BP:complement activation);GO:0006958(BP:complement activation, classical pathway);GO:0038095(BP:Fc-epsilon receptor signaling pathway);GO:0038096(BP:Fc-gamma receptor signaling pathway involved in phagocytosis);GO:0006955(BP:immune response);GO:0002377(BP:immunoglobulin production);GO:0050900(BP:leukocyte migration);GO:0006898(BP:receptor-mediated endocytosis);GO:0030449(BP:regulation …			Extracellular	PF07686(Immunoglobulin V-set domain)
A0A075B6R2	Immunoglobulin heavy variable 4-4	IGHV4-4	FUNCTION: V region of the variable domain of immunoglobulin heavy chains that participates in the antigen recognition (PubMed:24600447). Immunoglobulins, also known as antibodies, are membrane-bound or secreted glycoproteins produced by B lymphocytes. In the recognition phase of humoral immunity, the membrane-bound immunoglobulins serve as receptors which, upon binding of a specific antigen, trig…	sp|A0A075B6R2|HV404_HUMAN;sp|P0DP07|HV431_HUMAN;sp|A0A087WSY4|HV432_HUMAN	sp|A0A075B6R2|HV404_HUMAN Immunoglobulin heavy variable 4-4 OS=Homo sapiens OX=9606 GN=IGHV4-4 PE=3 SV=2;sp|P0DP07|HV431_HUMAN Immunoglobulin heavy variable 4-31 OS=Homo sapiens OX=9606 GN=IGHV4-31 PE=3 SV=1;sp|A0A087WSY4|HV432_HUMAN Immunoglobulin heavy v	3	2	1	1	31.6	12.848		6347.9		47319	6798.4	41140	9209.6	5004.8	5221.2	54686	10335	107340	Quantified	GO:0050853(BP:B cell receptor signaling pathway);GO:0006958(BP:complement activation, classical pathway);GO:0042742(BP:defense response to bacterium);GO:0045087(BP:innate immune response);GO:0006911(BP:phagocytosis, engulfment);GO:0006910(BP:phagocytosis, recognition);GO:0050871(BP:positive regulation of B cell activation);GO:0009897(CC:external side of plasma membrane);GO:0042571(CC:immunoglobul…			Extracellular	PF07686(Immunoglobulin V-set domain)
A0A0C4DH68	Immunoglobulin kappa variable 2-24	IGKV2-24	FUNCTION: V region of the variable domain of immunoglobulin light chains that participates in the antigen recognition (PubMed:24600447). Immunoglobulins, also known as antibodies, are membrane-bound or secreted glycoproteins produced by B lymphocytes. In the recognition phase of humoral immunity, the membrane-bound immunoglobulins serve as receptors which, upon binding of a specific antigen, trig…	sp|A0A0C4DH68|KV224_HUMAN;sp|A0A075B6R9|KVD24_HUMAN	sp|A0A0C4DH68|KV224_HUMAN Immunoglobulin kappa variable 2-24 OS=Homo sapiens OX=9606 GN=IGKV2-24 PE=3 SV=1;sp|A0A075B6R9|KVD24_HUMAN Probable non-functional immunoglobulin kappa variable 2D-24 OS=Homo sapiens OX=9606 GN=IGKV2D-24 PE=1 SV=1	2	3	2	2	33.3	13.079	1508400	3404300	991000	2824900	4344500	3042700	5307000	3262700	1468700	3212700	9000500	2650600	Quantified	GO:0002250(BP:adaptive immune response);GO:0006955(BP:immune response);GO:0002377(BP:immunoglobulin production);GO:0005615(CC:extracellular space);GO:0019814(CC:immunoglobulin complex);GO:0005886(CC:plasma membrane)			Extracellular	PF07686(Immunoglobulin V-set domain)
A0A075B6S2	Immunoglobulin kappa variable 2D-29	IGKV2D-29	FUNCTION: V region of the variable domain of immunoglobulin light chains that participates in the antigen recognition (PubMed:24600447). Immunoglobulins, also known as antibodies, are membrane-bound or secreted glycoproteins produced by B lymphocytes. In the recognition phase of humoral immunity, the membrane-bound immunoglobulins serve as receptors which, upon binding of a specific antigen, trig…	sp|A0A075B6S2|KVD29_HUMAN;sp|A0A0A0MRZ7|KVD26_HUMAN	sp|A0A075B6S2|KVD29_HUMAN Immunoglobulin kappa variable 2D-29 OS=Homo sapiens OX=9606 GN=IGKV2D-29 PE=3 SV=1;sp|A0A0A0MRZ7|KVD26_HUMAN Immunoglobulin kappa variable 2D-26 OS=Homo sapiens OX=9606 GN=IGKV2D-26 PE=3 SV=1	2	6	1	1	48.3	13.143	381310	30763		490250	297630	5928.5	455180	95457		744510	146680	16094	Quantified	GO:0002250(BP:adaptive immune response);GO:0006955(BP:immune response);GO:0002377(BP:immunoglobulin production);GO:0005615(CC:extracellular space);GO:0019814(CC:immunoglobulin complex);GO:0005886(CC:plasma membrane)			Extracellular	PF07686(Immunoglobulin V-set domain)
A0A075B6S5	Immunoglobulin kappa variable 1-27	IGKV1-27	FUNCTION: V region of the variable domain of immunoglobulin light chains that participates in the antigen recognition (PubMed:24600447). Immunoglobulins, also known as antibodies, are membrane-bound or secreted glycoproteins produced by B lymphocytes. In the recognition phase of humoral immunity, the membrane-bound immunoglobulins serve as receptors which, upon binding of a specific antigen, trig…	sp|A0A075B6S5|KV127_HUMAN	sp|A0A075B6S5|KV127_HUMAN Immunoglobulin kappa variable 1-27 OS=Homo sapiens OX=9606 GN=IGKV1-27 PE=3 SV=1	1	3	2	2	29.1	12.711	147750	8842.4	33305	39311	71813	94035	247520	39469	57747	56168	26883	73172	Quantified	GO:0002250(BP:adaptive immune response);GO:0006955(BP:immune response);GO:0002377(BP:immunoglobulin production);GO:0005615(CC:extracellular space);GO:0019814(CC:immunoglobulin complex);GO:0005886(CC:plasma membrane)			Extracellular	PF07686(Immunoglobulin V-set domain)
A0A075B6S6	Immunoglobulin kappa variable 2D-30	IGKV2D-30	FUNCTION: V region of the variable domain of immunoglobulin light chains that participates in the antigen recognition (PubMed:24600447). Immunoglobulins, also known as antibodies, are membrane-bound or secreted glycoproteins produced by B lymphocytes. In the recognition phase of humoral immunity, the membrane-bound immunoglobulins serve as receptors which, upon binding of a specific antigen, trig…	sp|A0A075B6S6|KVD30_HUMAN	sp|A0A075B6S6|KVD30_HUMAN Immunoglobulin kappa variable 2D-30 OS=Homo sapiens OX=9606 GN=IGKV2D-30 PE=3 SV=1	1	4	2	1	39.2	13.215		98699	12309	27165	21664	10362	20017	7343.2	17132	67570	33472	15174	Quantified	GO:0006956(BP:complement activation);GO:0006958(BP:complement activation, classical pathway);GO:0038095(BP:Fc-epsilon receptor signaling pathway);GO:0038096(BP:Fc-gamma receptor signaling pathway involved in phagocytosis);GO:0006955(BP:immune response);GO:0002377(BP:immunoglobulin production);GO:0050900(BP:leukocyte migration);GO:0006898(BP:receptor-mediated endocytosis);GO:0030449(BP:regulation …			Extracellular	PF07686(Immunoglobulin V-set domain)
P0DSN7	Probable non-functional immunoglobulinn kappa variable 1D-37	IGKV1D-37	FUNCTION: Probable non-functional open reading frame (ORF) of V region of the variable domain of immunoglobulin light chains (PubMed:24600447). Non-functional ORF generally cannot participate in the synthesis of a productive immunoglobulin chain due to altered V-(D)-J or switch recombination and/or splicing site (at mRNA level) and/or conserved amino acid change (protein level) (PubMed:9619395). …	sp|P0DSN7|KVD37_HUMAN;sp|A0A075B6S9|KV137_HUMAN	sp|P0DSN7|KVD37_HUMAN Probable non-functional immunoglobulinn kappa variable 1D-37 OS=Homo sapiens OX=9606 GN=IGKV1D-37 PE=1 SV=1;sp|A0A075B6S9|KV137_HUMAN Probable non-functional immunoglobulinn kappa variable 1-37 OS=Homo sapiens OX=9606 GN=IGKV1-37 PE=1	2	1	1	1	13.7	12.688	475010	150980	91674	134540	7141.4	51072	488720	219640	5434.6	210660	20229	87090	Quantified	GO:0002250(BP:adaptive immune response);GO:0005576(CC:extracellular region);GO:0019814(CC:immunoglobulin complex);GO:0005886(CC:plasma membrane)			Extracellular	PF07686(Immunoglobulin V-set domain)
A0A087WSX0	Immunoglobulin lambda variable 5-45	IGLV5-45	FUNCTION: V region of the variable domain of immunoglobulin light chains that participates in the antigen recognition (PubMed:24600447). Immunoglobulins, also known as antibodies, are membrane-bound or secreted glycoproteins produced by B lymphocytes. In the recognition phase of humoral immunity, the membrane-bound immunoglobulins serve as receptors which, upon binding of a specific antigen, trig…	sp|A0A087WSX0|LV545_HUMAN	sp|A0A087WSX0|LV545_HUMAN Immunoglobulin lambda variable 5-45 OS=Homo sapiens OX=9606 GN=IGLV5-45 PE=3 SV=1	1	5	5	2	26.8	13.162	619010	409110	713720	1468700	329430	316130	546520	163290	574680	1754700	1247600	362210	Quantified	GO:0002250(BP:adaptive immune response);GO:0006955(BP:immune response);GO:0002377(BP:immunoglobulin production);GO:0005615(CC:extracellular space);GO:0019814(CC:immunoglobulin complex);GO:0005886(CC:plasma membrane)			Extracellular	PF07686(Immunoglobulin V-set domain)
A0A087WSZ0	Immunoglobulin kappa variable 1D-8	IGKV1D-8	FUNCTION: V region of the variable domain of immunoglobulin light chains that participates in the antigen recognition (PubMed:24600447). Immunoglobulins, also known as antibodies, are membrane-bound or secreted glycoproteins produced by B lymphocytes. In the recognition phase of humoral immunity, the membrane-bound immunoglobulins serve as receptors which, upon binding of a specific antigen, trig…	sp|A0A087WSZ0|KVD08_HUMAN	sp|A0A087WSZ0|KVD08_HUMAN Immunoglobulin kappa variable 1D-8 OS=Homo sapiens OX=9606 GN=IGKV1D-8 PE=3 SV=6	1	1	1	1	16.2	12.837		13662	30206	15915	19591	173540	111370	18539	9952.6	11640		27298	Quantified	GO:0002250(BP:adaptive immune response);GO:0006955(BP:immune response);GO:0002377(BP:immunoglobulin production);GO:0005615(CC:extracellular space);GO:0019814(CC:immunoglobulin complex);GO:0005886(CC:plasma membrane)			Extracellular	PF07686(Immunoglobulin V-set domain)
Q8IZP1	TBC1 domain family member 3	TBC1D3	FUNCTION: Acts as a GTPase activating protein for RAB5. Does not act on RAB4 or RAB11. {ECO:0000269|PubMed:12359748}.	sp|Q8IZP1|TBC3A_HUMAN;sp|Q6IPX1|TBC3C_HUMAN;sp|P0C7X1|TBC3H_HUMAN;sp|B9A6J9|TBC3L_HUMAN;sp|A0A087X179|TBC3E_HUMAN;sp|A0A087WVF3|TBC3D_HUMAN	sp|Q8IZP1|TBC3A_HUMAN TBC1 domain family member 3 OS=Homo sapiens OX=9606 GN=TBC1D3 PE=1 SV=6;sp|Q6IPX1|TBC3C_HUMAN TBC1 domain family member 3C OS=Homo sapiens OX=9606 GN=TBC1D3C PE=2 SV=3;sp|P0C7X1|TBC3H_HUMAN TBC1 domain family member 3H OS=Homo sapiens	6	1	1	1	4.2	62.186	86978	105890	141920	96997	106810	64184			57908	90425	100670		Quantified	GO:0090630(BP:activation of GTPase activity);GO:0006886(BP:intracellular protein transport);GO:0031901(CC:early endosome membrane);GO:0005886(CC:plasma membrane);GO:0005096(MF:GTPase activator activity);GO:0017137(MF:Rab GTPase binding)			Nuclear	PF00566(Rab-GTPase-TBC domain)
P01614	Immunoglobulin kappa variable 2D-40	IGKV2D-40	FUNCTION: V region of the variable domain of immunoglobulin light chains that participates in the antigen recognition (PubMed:24600447). Immunoglobulins, also known as antibodies, are membrane-bound or secreted glycoproteins produced by B lymphocytes. In the recognition phase of humoral immunity, the membrane-bound immunoglobulins serve as receptors which, upon binding of a specific antigen, trig…	sp|P01614|KVD40_HUMAN;sp|A0A087WW87|KV240_HUMAN	sp|P01614|KVD40_HUMAN Immunoglobulin kappa variable 2D-40 OS=Homo sapiens OX=9606 GN=IGKV2D-40 PE=1 SV=2;sp|A0A087WW87|KV240_HUMAN Immunoglobulin kappa variable 2-40 OS=Homo sapiens OX=9606 GN=IGKV2-40 PE=3 SV=2	2	4	2	2	37.2	13.31	268010	224670	251710	495330	245630	247370	205620	188440	170850	385580	105770	237770	Quantified	GO:0006956(BP:complement activation);GO:0006958(BP:complement activation, classical pathway);GO:0038095(BP:Fc-epsilon receptor signaling pathway);GO:0038096(BP:Fc-gamma receptor signaling pathway involved in phagocytosis);GO:0006955(BP:immune response);GO:0002377(BP:immunoglobulin production);GO:0050900(BP:leukocyte migration);GO:0006898(BP:receptor-mediated endocytosis);GO:0030449(BP:regulation …			Extracellular	PF07686(Immunoglobulin V-set domain)
P04433	Immunoglobulin kappa variable 3-11	IGKV3-11	FUNCTION: V region of the variable domain of immunoglobulin light chains that participates in the antigen recognition (PubMed:24600447). Immunoglobulins, also known as antibodies, are membrane-bound or secreted glycoproteins produced by B lymphocytes. In the recognition phase of humoral immunity, the membrane-bound immunoglobulins serve as receptors which, upon binding of a specific antigen, trig…	sp|P04433|KV311_HUMAN;sp|A0A0A0MRZ8|KVD11_HUMAN	sp|P04433|KV311_HUMAN Immunoglobulin kappa variable 3-11 OS=Homo sapiens OX=9606 GN=IGKV3-11 PE=1 SV=1;sp|A0A0A0MRZ8|KVD11_HUMAN Immunoglobulin kappa variable 3D-11 OS=Homo sapiens OX=9606 GN=IGKV3D-11 PE=3 SV=6	2	3	3	3	26.1	12.575	3223100	7270000	5686800	9456700	11233000	15212000	6580400	4972800	4468100	8709000	7972200	11664000	Quantified	GO:0006956(BP:complement activation);GO:0006958(BP:complement activation, classical pathway);GO:0038095(BP:Fc-epsilon receptor signaling pathway);GO:0038096(BP:Fc-gamma receptor signaling pathway involved in phagocytosis);GO:0006955(BP:immune response);GO:0002377(BP:immunoglobulin production);GO:0050900(BP:leukocyte migration);GO:0006898(BP:receptor-mediated endocytosis);GO:0030449(BP:regulation …			Extracellular	PF07686(Immunoglobulin V-set domain)
A0A0A0MS14	Immunoglobulin heavy variable 1-45	IGHV1-45	FUNCTION: V region of the variable domain of immunoglobulin heavy chains that participates in the antigen recognition (PubMed:24600447). Immunoglobulins, also known as antibodies, are membrane-bound or secreted glycoproteins produced by B lymphocytes. In the recognition phase of humoral immunity, the membrane-bound immunoglobulins serve as receptors which, upon binding of a specific antigen, trig…	sp|A0A0A0MS14|HV145_HUMAN	sp|A0A0A0MS14|HV145_HUMAN Immunoglobulin heavy variable 1-45 OS=Homo sapiens OX=9606 GN=IGHV1-45 PE=3 SV=1	1	1	1	1	9.4	13.508		37538	14595	26523			8375.8		97565			151640	Identified	GO:0050853(BP:B cell receptor signaling pathway);GO:0006958(BP:complement activation, classical pathway);GO:0042742(BP:defense response to bacterium);GO:0045087(BP:innate immune response);GO:0006911(BP:phagocytosis, engulfment);GO:0006910(BP:phagocytosis, recognition);GO:0050871(BP:positive regulation of B cell activation);GO:0009897(CC:external side of plasma membrane);GO:0042571(CC:immunoglobul…			Extracellular	PF07686(Immunoglobulin V-set domain)
A0A0A0MS15	Immunoglobulin heavy variable 3-49	IGHV3-49	FUNCTION: V region of the variable domain of immunoglobulin heavy chains that participates in the antigen recognition (PubMed:24600447). Immunoglobulins, also known as antibodies, are membrane-bound or secreted glycoproteins produced by B lymphocytes. In the recognition phase of humoral immunity, the membrane-bound immunoglobulins serve as receptors which, upon binding of a specific antigen, trig…	sp|A0A0A0MS15|HV349_HUMAN	sp|A0A0A0MS15|HV349_HUMAN Immunoglobulin heavy variable 3-49 OS=Homo sapiens OX=9606 GN=IGHV3-49 PE=3 SV=1	1	3	3	2	27.7	13.056	436130	280640	151040	258480	183950	504290	211150	166220	545110	374430	415730	958190	Quantified	GO:0050853(BP:B cell receptor signaling pathway);GO:0006958(BP:complement activation, classical pathway);GO:0042742(BP:defense response to bacterium);GO:0045087(BP:innate immune response);GO:0006911(BP:phagocytosis, engulfment);GO:0006910(BP:phagocytosis, recognition);GO:0050871(BP:positive regulation of B cell activation);GO:0009897(CC:external side of plasma membrane);GO:0042571(CC:immunoglobul…			Extracellular	PF07686(Immunoglobulin V-set domain)
A0A0A0MT36	Immunoglobulin kappa variable 6D-21	IGKV6D-21	FUNCTION: V region of the variable domain of immunoglobulin light chains that participates in the antigen recognition (PubMed:24600447). Immunoglobulins, also known as antibodies, are membrane-bound or secreted glycoproteins produced by B lymphocytes. In the recognition phase of humoral immunity, the membrane-bound immunoglobulins serve as receptors which, upon binding of a specific antigen, trig…	sp|A0A0A0MT36|KVD21_HUMAN;sp|A0A0C4DH26|KVD41_HUMAN	sp|A0A0A0MT36|KVD21_HUMAN Immunoglobulin kappa variable 6D-21 OS=Homo sapiens OX=9606 GN=IGKV6D-21 PE=3 SV=1	2	4	1	1	36	12.34	85798	348400	630300	370410	40725	755570	129670	553490	87288	1414200	206270	169420	Quantified	GO:0002250(BP:adaptive immune response);GO:0006955(BP:immune response);GO:0002377(BP:immunoglobulin production);GO:0005615(CC:extracellular space);GO:0019814(CC:immunoglobulin complex);GO:0005886(CC:plasma membrane)			Extracellular	PF07686(Immunoglobulin V-set domain)
A0A0B4J1U3	Immunoglobulin lambda variable 1-36	IGLV1-36	FUNCTION: V region of the variable domain of immunoglobulin light chains that participates in the antigen recognition (PubMed:24600447). Immunoglobulins, also known as antibodies, are membrane-bound or secreted glycoproteins produced by B lymphocytes. In the recognition phase of humoral immunity, the membrane-bound immunoglobulins serve as receptors which, upon binding of a specific antigen, trig…	sp|A0A0B4J1U3|LV136_HUMAN	sp|A0A0B4J1U3|LV136_HUMAN Immunoglobulin lambda variable 1-36 OS=Homo sapiens OX=9606 GN=IGLV1-36 PE=1 SV=5	1	1	1	1	13.7	12.478		93113	59342	206970	6927.3	36573	269610	84838	113500	106210	93418	36237	Quantified	GO:0002250(BP:adaptive immune response);GO:0006955(BP:immune response);GO:0002377(BP:immunoglobulin production);GO:0005615(CC:extracellular space);GO:0019814(CC:immunoglobulin complex);GO:0005886(CC:plasma membrane)			Extracellular	PF07686(Immunoglobulin V-set domain)
A0A0B4J1V0	Immunoglobulin heavy variable 3-15	IGHV3-15	FUNCTION: V region of the variable domain of immunoglobulin heavy chains that participates in the antigen recognition (PubMed:24600447). Immunoglobulins, also known as antibodies, are membrane-bound or secreted glycoproteins produced by B lymphocytes. In the recognition phase of humoral immunity, the membrane-bound immunoglobulins serve as receptors which, upon binding of a specific antigen, trig…	sp|A0A0B4J1V0|HV315_HUMAN	sp|A0A0B4J1V0|HV315_HUMAN Immunoglobulin heavy variable 3-15 OS=Homo sapiens OX=9606 GN=IGHV3-15 PE=3 SV=1	1	2	2	2	20.2	12.926	724350	429780	227070	638450	205430	449800	398840	269030	567390	549830	392180	375690	Quantified	GO:0050853(BP:B cell receptor signaling pathway);GO:0006958(BP:complement activation, classical pathway);GO:0042742(BP:defense response to bacterium);GO:0045087(BP:innate immune response);GO:0006911(BP:phagocytosis, engulfment);GO:0006910(BP:phagocytosis, recognition);GO:0050871(BP:positive regulation of B cell activation);GO:0009897(CC:external side of plasma membrane);GO:0042571(CC:immunoglobul…			Extracellular	PF07686(Immunoglobulin V-set domain)
A0A0B4J1V1	Immunoglobulin heavy variable 3-21	IGHV3-21	FUNCTION: V region of the variable domain of immunoglobulin heavy chains that participates in the antigen recognition (PubMed:24600447). Immunoglobulins, also known as antibodies, are membrane-bound or secreted glycoproteins produced by B lymphocytes. In the recognition phase of humoral immunity, the membrane-bound immunoglobulins serve as receptors which, upon binding of a specific antigen, trig…	sp|A0A0B4J1V1|HV321_HUMAN	sp|A0A0B4J1V1|HV321_HUMAN Immunoglobulin heavy variable 3-21 OS=Homo sapiens OX=9606 GN=IGHV3-21 PE=1 SV=1	1	3	1	1	35	12.839	6407.9	14028	163240	3310000	13115000	18880000	10848						Quantified	GO:0050853(BP:B cell receptor signaling pathway);GO:0006958(BP:complement activation, classical pathway);GO:0042742(BP:defense response to bacterium);GO:0045087(BP:innate immune response);GO:0006911(BP:phagocytosis, engulfment);GO:0006910(BP:phagocytosis, recognition);GO:0050871(BP:positive regulation of B cell activation);GO:0009897(CC:external side of plasma membrane);GO:0042571(CC:immunoglobul…			Extracellular	PF07686(Immunoglobulin V-set domain)
A0A0B4J1V2	Immunoglobulin heavy variable 2-26	IGHV2-26	FUNCTION: V region of the variable domain of immunoglobulin heavy chains that participates in the antigen recognition (PubMed:24600447). Immunoglobulins, also known as antibodies, are membrane-bound or secreted glycoproteins produced by B lymphocytes. In the recognition phase of humoral immunity, the membrane-bound immunoglobulins serve as receptors which, upon binding of a specific antigen, trig…	sp|A0A0B4J1V2|HV226_HUMAN	sp|A0A0B4J1V2|HV226_HUMAN Immunoglobulin heavy variable 2-26 OS=Homo sapiens OX=9606 GN=IGHV2-26 PE=3 SV=1	1	2	2	2	30.3	13.182	30049	38645	85484	13744	48798	43619	72138	102180	160030	21636	70463	79736	Quantified	GO:0050853(BP:B cell receptor signaling pathway);GO:0006958(BP:complement activation, classical pathway);GO:0042742(BP:defense response to bacterium);GO:0045087(BP:innate immune response);GO:0006911(BP:phagocytosis, engulfment);GO:0006910(BP:phagocytosis, recognition);GO:0050871(BP:positive regulation of B cell activation);GO:0009897(CC:external side of plasma membrane);GO:0042571(CC:immunoglobul…			Extracellular	PF07686(Immunoglobulin V-set domain)
A0A0B4J1X5	Immunoglobulin heavy variable 3-74	IGHV3-74	FUNCTION: V region of the variable domain of immunoglobulin heavy chains that participates in the antigen recognition (PubMed:24600447). Immunoglobulins, also known as antibodies, are membrane-bound or secreted glycoproteins produced by B lymphocytes. In the recognition phase of humoral immunity, the membrane-bound immunoglobulins serve as receptors which, upon binding of a specific antigen, trig…	sp|A0A0B4J1X5|HV374_HUMAN;sp|A0A0C4DH42|HV366_HUMAN;sp|P0DP02|HVC33_HUMAN	sp|A0A0B4J1X5|HV374_HUMAN Immunoglobulin heavy variable 3-74 OS=Homo sapiens OX=9606 GN=IGHV3-74 PE=3 SV=1;sp|A0A0C4DH42|HV366_HUMAN Immunoglobulin heavy variable 3-66 OS=Homo sapiens OX=9606 GN=IGHV3-66 PE=3 SV=1;sp|P0DP02|HVC33_HUMAN Immunoglobulin heavy	3	4	3	2	37.6	12.839	2336100	1679900	1454600	3930000	2373000	2196800	1276300	1330300	1405500	1815000	2984500	2688800	Quantified	GO:0050853(BP:B cell receptor signaling pathway);GO:0006958(BP:complement activation, classical pathway);GO:0042742(BP:defense response to bacterium);GO:0045087(BP:innate immune response);GO:0006911(BP:phagocytosis, engulfment);GO:0006910(BP:phagocytosis, recognition);GO:0050871(BP:positive regulation of B cell activation);GO:0009897(CC:external side of plasma membrane);GO:0042571(CC:immunoglobul…			Extracellular	PF07686(Immunoglobulin V-set domain)
A0A0B4J1X8	Immunoglobulin heavy variable 3-43	IGHV3-43	FUNCTION: V region of the variable domain of immunoglobulin heavy chains that participates in the antigen recognition (PubMed:24600447). Immunoglobulins, also known as antibodies, are membrane-bound or secreted glycoproteins produced by B lymphocytes. In the recognition phase of humoral immunity, the membrane-bound immunoglobulins serve as receptors which, upon binding of a specific antigen, trig…	sp|A0A0B4J1X8|HV343_HUMAN	sp|A0A0B4J1X8|HV343_HUMAN Immunoglobulin heavy variable 3-43 OS=Homo sapiens OX=9606 GN=IGHV3-43 PE=3 SV=1	1	3	2	2	34.7	13.077	1086700	242480	92582	283890	620740	295260	734100	226340	170950	961380	186910	386930	Quantified	GO:0050853(BP:B cell receptor signaling pathway);GO:0006958(BP:complement activation, classical pathway);GO:0042742(BP:defense response to bacterium);GO:0045087(BP:innate immune response);GO:0006911(BP:phagocytosis, engulfment);GO:0006910(BP:phagocytosis, recognition);GO:0050871(BP:positive regulation of B cell activation);GO:0009897(CC:external side of plasma membrane);GO:0042571(CC:immunoglobul…			Extracellular	PF07686(Immunoglobulin V-set domain)
A0A0B4J1Y8	Immunoglobulin lambda variable 9-49	IGLV9-49	FUNCTION: V region of the variable domain of immunoglobulin light chains that participates in the antigen recognition (PubMed:24600447). Immunoglobulins, also known as antibodies, are membrane-bound or secreted glycoproteins produced by B lymphocytes. In the recognition phase of humoral immunity, the membrane-bound immunoglobulins serve as receptors which, upon binding of a specific antigen, trig…	sp|A0A0B4J1Y8|LV949_HUMAN	sp|A0A0B4J1Y8|LV949_HUMAN Immunoglobulin lambda variable 9-49 OS=Homo sapiens OX=9606 GN=IGLV9-49 PE=1 SV=1	1	2	2	2	16.3	13.024	69568	213830	78778	832970	724970	406930	487880	288530	76485	2114700	774870	1223100	Quantified	GO:0002250(BP:adaptive immune response);GO:0006955(BP:immune response);GO:0002377(BP:immunoglobulin production);GO:0005615(CC:extracellular space);GO:0019814(CC:immunoglobulin complex);GO:0005886(CC:plasma membrane)			Extracellular	PF07686(Immunoglobulin V-set domain)
A0A0B4J1Y9	Immunoglobulin heavy variable 3-72	IGHV3-72	FUNCTION: V region of the variable domain of immunoglobulin heavy chains that participates in the antigen recognition (PubMed:24600447). Immunoglobulins, also known as antibodies, are membrane-bound or secreted glycoproteins produced by B lymphocytes. In the recognition phase of humoral immunity, the membrane-bound immunoglobulins serve as receptors which, upon binding of a specific antigen, trig…	sp|A0A0B4J1Y9|HV372_HUMAN	sp|A0A0B4J1Y9|HV372_HUMAN Immunoglobulin heavy variable 3-72 OS=Homo sapiens OX=9606 GN=IGHV3-72 PE=3 SV=1	1	3	3	3	36.1	13.203	544920	501660	342790	375920	521830	270800	405300	332020	828950	318910	344290	2063100	Quantified	GO:0050853(BP:B cell receptor signaling pathway);GO:0006958(BP:complement activation, classical pathway);GO:0042742(BP:defense response to bacterium);GO:0045087(BP:innate immune response);GO:0006911(BP:phagocytosis, engulfment);GO:0006910(BP:phagocytosis, recognition);GO:0050871(BP:positive regulation of B cell activation);GO:0009897(CC:external side of plasma membrane);GO:0042571(CC:immunoglobul…			Extracellular	PF07686(Immunoglobulin V-set domain)
P0DPI2	Glutamine amidotransferase-like class 1 domain-containing protein 3A, mitochondrial	GATD3A		sp|P0DPI2|GAL3A_HUMAN;sp|A0A0B4J2D5|GAL3B_HUMAN	sp|P0DPI2|GAL3A_HUMAN Glutamine amidotransferase-like class 1 domain-containing protein 3A, mitochondrial OS=Homo sapiens OX=9606 GN=GATD3A PE=1 SV=1;sp|A0A0B4J2D5|GAL3B_HUMAN Glutamine amidotransferase-like class 1 domain-containing protein 3B, mitochondr	2	3	3	3	18.7	28.17	9005.2	12134	89992	2956.6	64770	46516	42261	23295	25663	18454	73493	26203	Quantified	GO:0005739(CC:mitochondrion)			Mitochondrial
P0DP09	Immunoglobulin kappa variable 1-13	IGKV1-13	FUNCTION: V region of the variable domain of immunoglobulin light chains that participates in the antigen recognition (PubMed:24600447). Immunoglobulins, also known as antibodies, are membrane-bound or secreted glycoproteins produced by B lymphocytes. In the recognition phase of humoral immunity, the membrane-bound immunoglobulins serve as receptors which, upon binding of a specific antigen, trig…	sp|P0DP09|KV113_HUMAN;sp|A0A0B4J2D9|KVD13_HUMAN	sp|P0DP09|KV113_HUMAN Immunoglobulin kappa variable 1-13 OS=Homo sapiens OX=9606 GN=IGKV1-13 PE=3 SV=1;sp|A0A0B4J2D9|KVD13_HUMAN Immunoglobulin kappa variable 1D-13 OS=Homo sapiens OX=9606 GN=IGKV1D-13 PE=3 SV=1	2	3	3	3	29.1	12.569	687060	2220000	47041	200170	408420	124140	954300	1727500	45001	242180	159200	109140	Quantified	GO:0002250(BP:adaptive immune response);GO:0006955(BP:immune response);GO:0002377(BP:immunoglobulin production);GO:0005615(CC:extracellular space);GO:0019814(CC:immunoglobulin complex);GO:0005886(CC:plasma membrane)			Extracellular	PF07686(Immunoglobulin V-set domain)
A0A0B4J2H0	Immunoglobulin heavy variable 1-69D	IGHV1-69D	FUNCTION: V region of the variable domain of immunoglobulin heavy chains that participates in the antigen recognition (PubMed:24600447). Immunoglobulins, also known as antibodies, are membrane-bound or secreted glycoproteins produced by B lymphocytes. In the recognition phase of humoral immunity, the membrane-bound immunoglobulins serve as receptors which, upon binding of a specific antigen, trig…	sp|A0A0B4J2H0|HV69D_HUMAN	sp|A0A0B4J2H0|HV69D_HUMAN Immunoglobulin heavy variable 1-69D OS=Homo sapiens OX=9606 GN=IGHV1-69D PE=1 SV=1	1	4	4	1	60.7	12.66	2287400	977150	1844500	783810	1568300	2757000	2954600	1264100	4378300	2909700	3376400	5506500	Quantified	GO:0050853(BP:B cell receptor signaling pathway);GO:0006958(BP:complement activation, classical pathway);GO:0042742(BP:defense response to bacterium);GO:0045087(BP:innate immune response);GO:0006911(BP:phagocytosis, engulfment);GO:0006910(BP:phagocytosis, recognition);GO:0050871(BP:positive regulation of B cell activation);GO:0009897(CC:external side of plasma membrane);GO:0042571(CC:immunoglobul…			Extracellular	PF07686(Immunoglobulin V-set domain)
A0A0C4DH24	Immunoglobulin kappa variable 6-21	IGKV6-21	FUNCTION: V region of the variable domain of immunoglobulin light chains that participates in the antigen recognition (PubMed:24600447). Immunoglobulins, also known as antibodies, are membrane-bound or secreted glycoproteins produced by B lymphocytes. In the recognition phase of humoral immunity, the membrane-bound immunoglobulins serve as receptors which, upon binding of a specific antigen, trig…	sp|A0A0C4DH24|KV621_HUMAN	sp|A0A0C4DH24|KV621_HUMAN Immunoglobulin kappa variable 6-21 OS=Homo sapiens OX=9606 GN=IGKV6-21 PE=3 SV=1	1	4	4	1	36	12.43	315550	298860	108300	461030	81547	205730	145760	438640	215900	1061700	1213700	326170	Quantified	GO:0002250(BP:adaptive immune response);GO:0006955(BP:immune response);GO:0002377(BP:immunoglobulin production);GO:0005615(CC:extracellular space);GO:0019814(CC:immunoglobulin complex);GO:0005886(CC:plasma membrane)			Extracellular	PF07686(Immunoglobulin V-set domain)
A0A0C4DH25	Immunoglobulin kappa variable 3D-20	IGKV3D-20	FUNCTION: V region of the variable domain of immunoglobulin light chains that participates in the antigen recognition (PubMed:24600447). Immunoglobulins, also known as antibodies, are membrane-bound or secreted glycoproteins produced by B lymphocytes. In the recognition phase of humoral immunity, the membrane-bound immunoglobulins serve as receptors which, upon binding of a specific antigen, trig…	sp|A0A0C4DH25|KVD20_HUMAN	sp|A0A0C4DH25|KVD20_HUMAN Immunoglobulin kappa variable 3D-20 OS=Homo sapiens OX=9606 GN=IGKV3D-20 PE=3 SV=1	1	2	1	1	21.6	12.515	665620	2282500	2689100	1762300	2663300	1782700	517140	2930000	3365900	4561500	6403100	5581900	Quantified	GO:0006956(BP:complement activation);GO:0006958(BP:complement activation, classical pathway);GO:0038095(BP:Fc-epsilon receptor signaling pathway);GO:0038096(BP:Fc-gamma receptor signaling pathway involved in phagocytosis);GO:0006955(BP:immune response);GO:0002377(BP:immunoglobulin production);GO:0050900(BP:leukocyte migration);GO:0006898(BP:receptor-mediated endocytosis);GO:0030449(BP:regulation …			Extracellular	PF07686(Immunoglobulin V-set domain)
A0A0C4DH29	Immunoglobulin heavy variable 1-3	IGHV1-3	FUNCTION: V region of the variable domain of immunoglobulin heavy chains that participates in the antigen recognition (PubMed:24600447). Immunoglobulins, also known as antibodies, are membrane-bound or secreted glycoproteins produced by B lymphocytes. In the recognition phase of humoral immunity, the membrane-bound immunoglobulins serve as receptors which, upon binding of a specific antigen, trig…	sp|A0A0C4DH29|HV103_HUMAN	sp|A0A0C4DH29|HV103_HUMAN Immunoglobulin heavy variable 1-3 OS=Homo sapiens OX=9606 GN=IGHV1-3 PE=3 SV=1	1	3	2	2	35	13.008	193130	59407	328750	514310	378690	642800	98237	295680	407900	82751	56951	1147900	Quantified	GO:0050853(BP:B cell receptor signaling pathway);GO:0006958(BP:complement activation, classical pathway);GO:0042742(BP:defense response to bacterium);GO:0045087(BP:innate immune response);GO:0006911(BP:phagocytosis, engulfment);GO:0006910(BP:phagocytosis, recognition);GO:0050871(BP:positive regulation of B cell activation);GO:0009897(CC:external side of plasma membrane);GO:0042571(CC:immunoglobul…			Extracellular	PF07686(Immunoglobulin V-set domain)
A0A0C4DH31	Immunoglobulin heavy variable 1-18	IGHV1-18	FUNCTION: V region of the variable domain of immunoglobulin heavy chains that participates in the antigen recognition (PubMed:24600447). Immunoglobulins, also known as antibodies, are membrane-bound or secreted glycoproteins produced by B lymphocytes. In the recognition phase of humoral immunity, the membrane-bound immunoglobulins serve as receptors which, upon binding of a specific antigen, trig…	sp|A0A0C4DH31|HV118_HUMAN	sp|A0A0C4DH31|HV118_HUMAN Immunoglobulin heavy variable 1-18 OS=Homo sapiens OX=9606 GN=IGHV1-18 PE=3 SV=1	1	3	3	2	36.8	12.82	2085800	1690200	1452700	2869500	1566300	1128100	1868700	1891400	3777600	2028600	1348700	3850400	Quantified	GO:0050853(BP:B cell receptor signaling pathway);GO:0006958(BP:complement activation, classical pathway);GO:0042742(BP:defense response to bacterium);GO:0045087(BP:innate immune response);GO:0006911(BP:phagocytosis, engulfment);GO:0006910(BP:phagocytosis, recognition);GO:0050871(BP:positive regulation of B cell activation);GO:0009897(CC:external side of plasma membrane);GO:0042571(CC:immunoglobul…			Extracellular	PF07686(Immunoglobulin V-set domain)
A0A0C4DH32	Immunoglobulin heavy variable 3-20	IGHV3-20	FUNCTION: V region of the variable domain of immunoglobulin heavy chains that participates in the antigen recognition (PubMed:24600447). Immunoglobulins, also known as antibodies, are membrane-bound or secreted glycoproteins produced by B lymphocytes. In the recognition phase of humoral immunity, the membrane-bound immunoglobulins serve as receptors which, upon binding of a specific antigen, trig…	sp|A0A0C4DH32|HV320_HUMAN	sp|A0A0C4DH32|HV320_HUMAN Immunoglobulin heavy variable 3-20 OS=Homo sapiens OX=9606 GN=IGHV3-20 PE=3 SV=2	1	2	1	1	18.8	12.673	6527.3	9345	1769.2	1078.8		5377.3	10779		96428	7297.5	2706.5	226710	Quantified	GO:0050853(BP:B cell receptor signaling pathway);GO:0006958(BP:complement activation, classical pathway);GO:0042742(BP:defense response to bacterium);GO:0045087(BP:innate immune response);GO:0006911(BP:phagocytosis, engulfment);GO:0006910(BP:phagocytosis, recognition);GO:0050871(BP:positive regulation of B cell activation);GO:0009897(CC:external side of plasma membrane);GO:0042571(CC:immunoglobul…			Extracellular	PF07686(Immunoglobulin V-set domain)
A0A0C4DH33	Immunoglobulin heavy variable 1-24	IGHV1-24	FUNCTION: V region of the variable domain of immunoglobulin heavy chains that participates in the antigen recognition (PubMed:24600447). Immunoglobulins, also known as antibodies, are membrane-bound or secreted glycoproteins produced by B lymphocytes. In the recognition phase of humoral immunity, the membrane-bound immunoglobulins serve as receptors which, upon binding of a specific antigen, trig…	sp|A0A0C4DH33|HV124_HUMAN	sp|A0A0C4DH33|HV124_HUMAN Immunoglobulin heavy variable 1-24 OS=Homo sapiens OX=9606 GN=IGHV1-24 PE=3 SV=1	1	2	2	2	29.9	12.824	78782	125580	186090	204530	22871	120850	342640	198340	125130	317620	53921	106080	Quantified	GO:0050853(BP:B cell receptor signaling pathway);GO:0006958(BP:complement activation, classical pathway);GO:0042742(BP:defense response to bacterium);GO:0045087(BP:innate immune response);GO:0006911(BP:phagocytosis, engulfment);GO:0006910(BP:phagocytosis, recognition);GO:0050871(BP:positive regulation of B cell activation);GO:0009897(CC:external side of plasma membrane);GO:0042571(CC:immunoglobul…			Extracellular	PF07686(Immunoglobulin V-set domain)
A0A0C4DH34	Immunoglobulin heavy variable 4-28	IGHV4-28	FUNCTION: V region of the variable domain of immunoglobulin heavy chains that participates in the antigen recognition (PubMed:24600447). Immunoglobulins, also known as antibodies, are membrane-bound or secreted glycoproteins produced by B lymphocytes. In the recognition phase of humoral immunity, the membrane-bound immunoglobulins serve as receptors which, upon binding of a specific antigen, trig…	sp|A0A0C4DH34|HV428_HUMAN	sp|A0A0C4DH34|HV428_HUMAN Immunoglobulin heavy variable 4-28 OS=Homo sapiens OX=9606 GN=IGHV4-28 PE=3 SV=1	1	2	2	2	21.4	13.124	585640	191550	413790	572870	306930	535690	1497700	304830	533630	441910	1203900	925430	Quantified	GO:0050853(BP:B cell receptor signaling pathway);GO:0006958(BP:complement activation, classical pathway);GO:0042742(BP:defense response to bacterium);GO:0045087(BP:innate immune response);GO:0006911(BP:phagocytosis, engulfment);GO:0006910(BP:phagocytosis, recognition);GO:0050871(BP:positive regulation of B cell activation);GO:0009897(CC:external side of plasma membrane);GO:0042571(CC:immunoglobul…			Extracellular	PF07686(Immunoglobulin V-set domain)
A0A0C4DH35	Probable non-functional immunoglobulin heavy variable 3-35	IGHV3-35	FUNCTION: Probable non-functional open reading frame (ORF) of V region of the variable domain of immunoglobulin heavy chains (PubMed:24600447). Non-functional ORF generally cannot participate in the synthesis of a productive immunoglobulin chain due to altered V-(D)-J or switch recombination and/or splicing site (at mRNA level) and/or conserved amino acid change (protein level) (PubMed:9619395). …	sp|A0A0C4DH35|HV335_HUMAN	sp|A0A0C4DH35|HV335_HUMAN Probable non-functional immunoglobulin heavy variable 3-35 OS=Homo sapiens OX=9606 GN=IGHV3-35 PE=1 SV=1	1	2	2	2	18.8	12.81	315110	351290	228430	437930	420980	315420	1725200	255280	671740	242040	231040	487160	Quantified	GO:0050853(BP:B cell receptor signaling pathway);GO:0006958(BP:complement activation, classical pathway);GO:0042742(BP:defense response to bacterium);GO:0045087(BP:innate immune response);GO:0006911(BP:phagocytosis, engulfment);GO:0006910(BP:phagocytosis, recognition);GO:0050871(BP:positive regulation of B cell activation);GO:0009897(CC:external side of plasma membrane);GO:0042571(CC:immunoglobul…			Extracellular	PF07686(Immunoglobulin V-set domain)
A0A0C4DH36	Probable non-functional immunoglobulin heavy variable 3-38	IGHV3-38	FUNCTION: Probable non-functional open reading frame (ORF) of V region of the variable domain of immunoglobulin heavy chains (PubMed:24600447). Non-functional ORF generally cannot participate in the synthesis of a productive immunoglobulin chain due to altered V-(D)-J or switch recombination and/or splicing site (at mRNA level) and/or conserved amino acid change (protein level) (PubMed:9619395). …	sp|A0A0C4DH36|HV338_HUMAN	sp|A0A0C4DH36|HV338_HUMAN Probable non-functional immunoglobulin heavy variable 3-38 OS=Homo sapiens OX=9606 GN=IGHV3-38 PE=1 SV=1	1	2	2	2	19	12.758	476200	328170	284470	612140	274160	159380	263570	243970	595920	90551	227970	356710	Quantified	GO:0050853(BP:B cell receptor signaling pathway);GO:0006958(BP:complement activation, classical pathway);GO:0042742(BP:defense response to bacterium);GO:0045087(BP:innate immune response);GO:0006911(BP:phagocytosis, engulfment);GO:0006910(BP:phagocytosis, recognition);GO:0050871(BP:positive regulation of B cell activation);GO:0009897(CC:external side of plasma membrane);GO:0042571(CC:immunoglobul…			Extracellular	PF07686(Immunoglobulin V-set domain)
A0A0C4DH38	Immunoglobulin heavy variable 5-51	IGHV5-51	FUNCTION: V region of the variable domain of immunoglobulin heavy chains that participates in the antigen recognition (PubMed:24600447). Immunoglobulins, also known as antibodies, are membrane-bound or secreted glycoproteins produced by B lymphocytes. In the recognition phase of humoral immunity, the membrane-bound immunoglobulins serve as receptors which, upon binding of a specific antigen, trig…	sp|A0A0C4DH38|HV551_HUMAN	sp|A0A0C4DH38|HV551_HUMAN Immunoglobulin heavy variable 5-51 OS=Homo sapiens OX=9606 GN=IGHV5-51 PE=3 SV=1	1	4	4	2	47	12.674	1087100	834060	778680	990100	676340	761890	1101300	1740800	2829600	1043100	331030	4873100	Quantified	GO:0050853(BP:B cell receptor signaling pathway);GO:0006958(BP:complement activation, classical pathway);GO:0042742(BP:defense response to bacterium);GO:0045087(BP:innate immune response);GO:0006911(BP:phagocytosis, engulfment);GO:0006910(BP:phagocytosis, recognition);GO:0050871(BP:positive regulation of B cell activation);GO:0009897(CC:external side of plasma membrane);GO:0042571(CC:immunoglobul…			Extracellular	PF07686(Immunoglobulin V-set domain)
A0A0C4DH43	Immunoglobulin heavy variable 2-70D	IGHV2-70D	FUNCTION: V region of the variable domain of immunoglobulin heavy chains that participates in the antigen recognition (PubMed:24600447). Immunoglobulins, also known as antibodies, are membrane-bound or secreted glycoproteins produced by B lymphocytes. In the recognition phase of humoral immunity, the membrane-bound immunoglobulins serve as receptors which, upon binding of a specific antigen, trig…	sp|A0A0C4DH43|HV70D_HUMAN;sp|P01814|HV270_HUMAN	sp|A0A0C4DH43|HV70D_HUMAN Immunoglobulin heavy variable 2-70D OS=Homo sapiens OX=9606 GN=IGHV2-70D PE=3 SV=1;sp|P01814|HV270_HUMAN Immunoglobulin heavy variable 2-70 OS=Homo sapiens OX=9606 GN=IGHV2-70 PE=1 SV=2	2	2	1	1	24.4	13.312		28679					40743		16955	92964		26094	Quantified	GO:0050853(BP:B cell receptor signaling pathway);GO:0006958(BP:complement activation, classical pathway);GO:0042742(BP:defense response to bacterium);GO:0045087(BP:innate immune response);GO:0006911(BP:phagocytosis, engulfment);GO:0006910(BP:phagocytosis, recognition);GO:0050871(BP:positive regulation of B cell activation);GO:0009897(CC:external side of plasma membrane);GO:0042571(CC:immunoglobul…			Extracellular	PF07686(Immunoglobulin V-set domain)
A0A0C4DH67	Immunoglobulin kappa variable 1-8	IGKV1-8	FUNCTION: V region of the variable domain of immunoglobulin light chains that participates in the antigen recognition (PubMed:24600447). Immunoglobulins, also known as antibodies, are membrane-bound or secreted glycoproteins produced by B lymphocytes. In the recognition phase of humoral immunity, the membrane-bound immunoglobulins serve as receptors which, upon binding of a specific antigen, trig…	sp|A0A0C4DH67|KV108_HUMAN;sp|A0A0C4DH69|KV109_HUMAN	sp|A0A0C4DH67|KV108_HUMAN Immunoglobulin kappa variable 1-8 OS=Homo sapiens OX=9606 GN=IGKV1-8 PE=3 SV=1;sp|A0A0C4DH69|KV109_HUMAN Immunoglobulin kappa variable 1-9 OS=Homo sapiens OX=9606 GN=IGKV1-9 PE=3 SV=1	2	4	4	3	42.6	12.537	1337800	757170	280180	2279500	1251100	888120	1582800	673570	355440	1528500	907100	459220	Quantified	GO:0002250(BP:adaptive immune response);GO:0006955(BP:immune response);GO:0002377(BP:immunoglobulin production);GO:0005615(CC:extracellular space);GO:0019814(CC:immunoglobulin complex);GO:0005886(CC:plasma membrane)			Extracellular	PF07686(Immunoglobulin V-set domain)
A0A0C4DH72	Immunoglobulin kappa variable 1-6	IGKV1-6	FUNCTION: V region of the variable domain of immunoglobulin light chains that participates in the antigen recognition (PubMed:24600447). Immunoglobulins, also known as antibodies, are membrane-bound or secreted glycoproteins produced by B lymphocytes. In the recognition phase of humoral immunity, the membrane-bound immunoglobulins serve as receptors which, upon binding of a specific antigen, trig…	sp|A0A0C4DH72|KV106_HUMAN	sp|A0A0C4DH72|KV106_HUMAN Immunoglobulin kappa variable 1-6 OS=Homo sapiens OX=9606 GN=IGKV1-6 PE=3 SV=1	1	3	3	0	23.9	12.697	4561500	2445900	724950	3271700	1838100	3754000	4609200	2977600	1189400	5028600	1585800	3479100	Quantified	GO:0002250(BP:adaptive immune response);GO:0006955(BP:immune response);GO:0002377(BP:immunoglobulin production);GO:0005615(CC:extracellular space);GO:0019814(CC:immunoglobulin complex);GO:0005886(CC:plasma membrane)			Extracellular	PF07686(Immunoglobulin V-set domain)
A0A0J9YX35	Immunoglobulin heavy variable 3-64D	IGHV3-64D	FUNCTION: V region of the variable domain of immunoglobulin heavy chains that participates in the antigen recognition (PubMed:24600447). Immunoglobulins, also known as antibodies, are membrane-bound or secreted glycoproteins produced by B lymphocytes. In the recognition phase of humoral immunity, the membrane-bound immunoglobulins serve as receptors which, upon binding of a specific antigen, trig…	sp|A0A0J9YX35|HV64D_HUMAN	sp|A0A0J9YX35|HV64D_HUMAN Immunoglobulin heavy variable 3-64D OS=Homo sapiens OX=9606 GN=IGHV3-64D PE=3 SV=1	1	2	2	2	18.8	12.822	130560	461660	420680	400500	236710	343620	252840	188970	1397700	448390	271000	922340	Quantified	GO:0050853(BP:B cell receptor signaling pathway);GO:0006958(BP:complement activation, classical pathway);GO:0042742(BP:defense response to bacterium);GO:0045087(BP:innate immune response);GO:0006911(BP:phagocytosis, engulfment);GO:0006910(BP:phagocytosis, recognition);GO:0050871(BP:positive regulation of B cell activation);GO:0009897(CC:external side of plasma membrane);GO:0042571(CC:immunoglobul…			Extracellular	PF07686(Immunoglobulin V-set domain)
A0A0J9YXX1	Immunoglobulin heavy variable 5-10-1	IGHV5-10-1	FUNCTION: V region of the variable domain of immunoglobulin heavy chains that participates in the antigen recognition (PubMed:24600447). Immunoglobulins, also known as antibodies, are membrane-bound or secreted glycoproteins produced by B lymphocytes. In the recognition phase of humoral immunity, the membrane-bound immunoglobulins serve as receptors which, upon binding of a specific antigen, trig…	sp|A0A0J9YXX1|HV5X1_HUMAN	sp|A0A0J9YXX1|HV5X1_HUMAN Immunoglobulin heavy variable 5-10-1 OS=Homo sapiens OX=9606 GN=IGHV5-10-1 PE=3 SV=1	1	3	1	1	41	12.772		754.88				45994						30191	Identified	GO:0050853(BP:B cell receptor signaling pathway);GO:0006958(BP:complement activation, classical pathway);GO:0042742(BP:defense response to bacterium);GO:0045087(BP:innate immune response);GO:0006911(BP:phagocytosis, engulfment);GO:0006910(BP:phagocytosis, recognition);GO:0050871(BP:positive regulation of B cell activation);GO:0009897(CC:external side of plasma membrane);GO:0042571(CC:immunoglobul…			Extracellular	PF07686(Immunoglobulin V-set domain)
P02489	Alpha-crystallin A chain	CRYAA	FUNCTION: Contributes to the transparency and refractive index of the lens (PubMed:18302245). In its oxidized form (absence of intramolecular disulfide bond), acts as a chaperone, preventing aggregation of various proteins under a wide range of stress conditions (PubMed:22120592, PubMed:31792453). Required for the correct formation of lens intermediate filaments as part of a complex composed of B…	sp|P02489|CRYAA_HUMAN;sp|A0A140G945|CRYA2_HUMAN	sp|P02489|CRYAA_HUMAN Alpha-crystallin A chain OS=Homo sapiens OX=9606 GN=CRYAA PE=1 SV=2;sp|A0A140G945|CRYA2_HUMAN Alpha-crystallin A2 chain OS=Homo sapiens OX=9606 GN=CRYAA2 PE=1 SV=1	2	5	5	5	31.8	19.909	452620	98212	39677	20961	535470	270360	397280	21726	321930	56130	2277900	159490	Quantified	GO:0043066(BP:negative regulation of apoptotic process);GO:0032387(BP:negative regulation of intracellular transport);GO:0050821(BP:protein stabilization);GO:0050896(BP:response to stimulus);GO:0007601(BP:visual perception);GO:0005737(CC:cytoplasm);GO:0005829(CC:cytosol);GO:0005654(CC:nucleoplasm);GO:0005634(CC:nucleus);GO:0032991(CC:protein-containing complex);GO:0042802(MF:identical protein bin…	hsa:102724652(CRYAA2)	hsa04141(Protein processing in endoplasmic reticulum )	Nuclear	PF00525(Alpha crystallin A chain, N terminal);PF00011(Hsp20/alpha crystallin family)
A0AVT1	Ubiquitin-like modifier-activating enzyme 6	UBA6	FUNCTION: Activates ubiquitin by first adenylating its C-terminal glycine residue with ATP, and thereafter linking this residue to the side chain of a cysteine residue in E1, yielding a ubiquitin-E1 thioester and free AMP. Specific for ubiquitin, does not activate ubiquitin-like peptides. Differs from UBE1 in its specificity for substrate E2 charging. Does not charge cell cycle E2s, such as CDC34…	sp|A0AVT1|UBA6_HUMAN	sp|A0AVT1|UBA6_HUMAN Ubiquitin-like modifier-activating enzyme 6 OS=Homo sapiens OX=9606 GN=UBA6 PE=1 SV=1	1	6	6	6	7.5	117.97	1825.5				25652	5985.3	14973	90348	11069	2687.6		3037.4	Quantified	GO:0021764(BP:amygdala development);GO:0006974(BP:cellular response to DNA damage stimulus);GO:0060996(BP:dendritic spine development);GO:0021766(BP:hippocampus development);GO:0007612(BP:learning);GO:0007626(BP:locomotory behavior);GO:0032446(BP:protein modification by small protein conjugation);GO:0016567(BP:protein ubiquitination);GO:0006511(BP:ubiquitin-dependent protein catabolic process);GO…	hsa:55236(UBA6)	hsa04120(Ubiquitin mediated proteolysis )	Cytoplasmic	PF09358(Ubiquitin fold domain);PF10585(Ubiquitin-activating enzyme active site);PF16190(Ubiquitin-activating enzyme E1 FCCH domain);PF00899(ThiF family);PF16191(Ubiquitin-activating enzyme E1 four-helix bundle)
A0FGR9	Extended synaptotagmin-3	ESYT3	FUNCTION: Binds glycerophospholipids in a barrel-like domain and may play a role in cellular lipid transport (By similarity). Tethers the endoplasmic reticulum to the cell membrane and promotes the formation of appositions between the endoplasmic reticulum and the cell membrane. {ECO:0000250, ECO:0000269|PubMed:23791178}.	sp|A0FGR9|ESYT3_HUMAN	sp|A0FGR9|ESYT3_HUMAN Extended synaptotagmin-3 OS=Homo sapiens OX=9606 GN=ESYT3 PE=1 SV=1	1	3	3	3	4.4	100.03	26744	74343	82944		56719	15097	146750	198620	1494500	68459	73043	80675	Quantified	GO:0061817(BP:endoplasmic reticulum-plasma membrane tethering);GO:0006687(BP:glycosphingolipid metabolic process);GO:0006869(BP:lipid transport);GO:0005789(CC:endoplasmic reticulum membrane);GO:0031234(CC:extrinsic component of cytoplasmic side of plasma membrane);GO:0005887(CC:integral component of plasma membrane);GO:0031227(CC:intrinsic component of endoplasmic reticulum membrane);GO:0044232(C…			Nuclear	PF17047(Synaptotagmin-like mitochondrial-lipid-binding domain);PF00168(C2 domain)
A0JNW5	UHRF1-binding protein 1-like	UHRF1BP1L		sp|A0JNW5|UH1BL_HUMAN	sp|A0JNW5|UH1BL_HUMAN UHRF1-binding protein 1-like OS=Homo sapiens OX=9606 GN=UHRF1BP1L PE=1 SV=2	1	1	1	1	1.6	164.2	10544						170600						Identified	GO:0005829(CC:cytosol);GO:0005769(CC:early endosome);GO:0062069(MF:GARP complex binding);GO:0042803(MF:protein homodimerization activity)			Nuclear	PF12624(N-terminal region of Chorein or VPS13)
A0M8Q6	Immunoglobulin lambda constant 7	IGLC7	FUNCTION: Constant region of immunoglobulin light chains. Immunoglobulins, also known as antibodies, are membrane-bound or secreted glycoproteins produced by B lymphocytes. In the recognition phase of humoral immunity, the membrane-bound immunoglobulins serve as receptors which, upon binding of a specific antigen, trigger the clonal expansion and differentiation of B lymphocytes into immunoglobul…	sp|A0M8Q6|IGLC7_HUMAN	sp|A0M8Q6|IGLC7_HUMAN Immunoglobulin lambda constant 7 OS=Homo sapiens OX=9606 GN=IGLC7 PE=1 SV=3	1	6	2	2	58.5	11.253	1195900	2671000	1080400	169770	2543600	1003000	5448600	7487000	1379300	1529000	2665400	1205400	Quantified	GO:0050853(BP:B cell receptor signaling pathway);GO:0006956(BP:complement activation);GO:0006958(BP:complement activation, classical pathway);GO:0042742(BP:defense response to bacterium);GO:0038095(BP:Fc-epsilon receptor signaling pathway);GO:0038096(BP:Fc-gamma receptor signaling pathway involved in phagocytosis);GO:0045087(BP:innate immune response);GO:0050900(BP:leukocyte migration);GO:0006911…			Extracellular;Nuclear	PF07654(Immunoglobulin C1-set domain)
A0MZ66	Shootin-1	SHTN1	FUNCTION: Involved in the generation of internal asymmetric signals required for neuronal polarization and neurite outgrowth. Mediates netrin-1-induced F-actin-substrate coupling or 'clutch engagement' within the axon growth cone through activation of CDC42, RAC1 and PAK1-dependent signaling pathway, thereby converting the F-actin retrograde flow into traction forces, concomitantly with filopodiu…	sp|A0MZ66|SHOT1_HUMAN	sp|A0MZ66|SHOT1_HUMAN Shootin-1 OS=Homo sapiens OX=9606 GN=SHTN1 PE=1 SV=4	1	2	2	2	4	71.639	9804.9				19783		6431	12269					Identified	GO:0061573(BP:actin filament bundle retrograde transport);GO:0007409(BP:axonogenesis);GO:0032488(BP:Cdc42 protein signal transduction);GO:0060327(BP:cytoplasmic actin-based contraction involved in cell motility);GO:0061163(BP:endoplasmic reticulum polarization);GO:0038007(BP:netrin-activated signaling pathway);GO:0048812(BP:neuron projection morphogenesis);GO:0045773(BP:positive regulation of axo…			Nuclear
A1A5D9	BICD family-like cargo adapter 2	BICDL2		sp|A1A5D9|BICL2_HUMAN	sp|A1A5D9|BICL2_HUMAN BICD family-like cargo adapter 2 OS=Homo sapiens OX=9606 GN=BICDL2 PE=1 SV=2	1	3	3	3	7.3	56.833	21945	15365	17160	30744	44453			71846	26575	31328		89873	Quantified	GO:0055107(BP:Golgi to secretory granule transport);GO:0047496(BP:vesicle transport along microtubule);GO:0005623(CC:cell);GO:0005737(CC:cytoplasm);GO:0017137(MF:Rab GTPase binding)			Cytoplasmic;Nuclear
A1L0T0	2-hydroxyacyl-CoA lyase 2	ILVBL	FUNCTION: Endoplasmic reticulum 2-OH acyl-CoA lyase involved in the cleavage (C1 removal) reaction in the fatty acid alpha-oxydation in a thiamine pyrophosphate (TPP)-dependent manner. Involved in the phytosphingosine degradation pathway. {ECO:0000269|PubMed:28289220}.	sp|A1L0T0|HACL2_HUMAN	sp|A1L0T0|HACL2_HUMAN 2-hydroxyacyl-CoA lyase 2 OS=Homo sapiens OX=9606 GN=ILVBL PE=1 SV=2	1	2	2	2	7.4	67.867					6683.2		19826	7037.1					Identified	GO:0001561(BP:fatty acid alpha-oxidation);GO:0005789(CC:endoplasmic reticulum membrane);GO:0016021(CC:integral component of membrane);GO:0016020(CC:membrane);GO:0016829(MF:lyase activity);GO:0000287(MF:magnesium ion binding);GO:0030976(MF:thiamine pyrophosphate binding)			PlasmaMembrane;Mitochondrial	PF02776(Thiamine pyrophosphate enzyme, N-terminal TPP binding domain);PF00205(Thiamine pyrophosphate enzyme, central domain);PF02775(Thiamine pyrophosphate enzyme, C-terminal TPP binding domain)
A2A3K4	Protein tyrosine phosphatase domain-containing protein 1	PTPDC1	FUNCTION: May play roles in cilia formation and/or maintenance. {ECO:0000250}.	sp|A2A3K4|PTPC1_HUMAN	sp|A2A3K4|PTPC1_HUMAN Protein tyrosine phosphatase domain-containing protein 1 OS=Homo sapiens OX=9606 GN=PTPDC1 PE=1 SV=1	1	1	1	1	4.2	84.456	1638400	507030	762740	1209000	839380	817980	753440	222960	568480	857080	1416500	1016900	Quantified	GO:0060271(BP:cilium assembly);GO:0005737(CC:cytoplasm);GO:0005654(CC:nucleoplasm);GO:0004725(MF:protein tyrosine phosphatase activity);GO:0008138(MF:protein tyrosine/serine/threonine phosphatase activity)			Cytoplasmic;Nuclear	PF00782(Dual specificity phosphatase, catalytic domain)
A2NJV5	Immunoglobulin kappa variable 2-29	IGKV2-29	FUNCTION: V region of the variable domain of immunoglobulin light chains that participates in the antigen recognition (PubMed:24600447). Immunoglobulins, also known as antibodies, are membrane-bound or secreted glycoproteins produced by B lymphocytes. In the recognition phase of humoral immunity, the membrane-bound immunoglobulins serve as receptors which, upon binding of a specific antigen, trig…	sp|A2NJV5|KV229_HUMAN	sp|A2NJV5|KV229_HUMAN Immunoglobulin kappa variable 2-29 OS=Homo sapiens OX=9606 GN=IGKV2-29 PE=3 SV=2	1	6	6	1	48.3	13.085	20692000	8166900	24084000	8809000	18747000	40193000	44120000	10633000	25838000	14078000	34751000	38412000	Quantified	GO:0006956(BP:complement activation);GO:0006958(BP:complement activation, classical pathway);GO:0038095(BP:Fc-epsilon receptor signaling pathway);GO:0038096(BP:Fc-gamma receptor signaling pathway involved in phagocytosis);GO:0006955(BP:immune response);GO:0002377(BP:immunoglobulin production);GO:0050900(BP:leukocyte migration);GO:0006898(BP:receptor-mediated endocytosis);GO:0030449(BP:regulation …			Extracellular	PF07686(Immunoglobulin V-set domain)
A6NCN2	Putative keratin-87 protein	KRT87P		sp|A6NCN2|KR87P_HUMAN	sp|A6NCN2|KR87P_HUMAN Putative keratin-87 protein OS=Homo sapiens OX=9606 GN=KRT87P PE=5 SV=4	1	28	3	3	67.1	29.117	10781	163480	45723	1522200	9690.2	12473	32057	23886	25205			31270	Quantified	GO:0005615(CC:extracellular space);GO:0045095(CC:keratin filament)			Cytoplasmic;Nuclear	PF00038(Intermediate filament protein)
A6NDG6	Glycerol-3-phosphate phosphatase	PGP	FUNCTION: Glycerol-3-phosphate phosphatase hydrolyzing glycerol-3-phosphate into glycerol. Thereby, regulates the cellular levels of glycerol-3-phosphate a metabolic intermediate of glucose, lipid and energy metabolism. Was also shown to have a 2-phosphoglycolate phosphatase activity and a tyrosine-protein phosphatase activity. However, their physiological relevance is unclear (PubMed:26755581). …	sp|A6NDG6|PGP_HUMAN	sp|A6NDG6|PGP_HUMAN Glycerol-3-phosphate phosphatase OS=Homo sapiens OX=9606 GN=PGP PE=1 SV=1	1	2	2	2	9	34.006	4512.5				3531.1	4220.2	1471.6	9037.4					Identified	GO:0016311(BP:dephosphorylation);GO:0006114(BP:glycerol biosynthetic process);GO:0006650(BP:glycerophospholipid metabolic process);GO:0045721(BP:negative regulation of gluconeogenesis);GO:0035335(BP:peptidyl-tyrosine dephosphorylation);GO:0005737(CC:cytoplasm);GO:0000121(MF:glycerol-1-phosphatase activity);GO:0043136(MF:glycerol-3-phosphatase activity);GO:0000287(MF:magnesium ion binding);GO:0098…	hsa:283871(PGP)	hsa00630(Glyoxylate and dicarboxylate metabolism )	Cytoplasmic;Mitochondrial	PF13242(HAD-hyrolase-like);PF13344(Haloacid dehalogenase-like hydrolase)
A6NHL2	Tubulin alpha chain-like 3	TUBAL3	FUNCTION: Tubulin is the major constituent of microtubules. It binds two moles of GTP, one at an exchangeable site on the beta chain and one at a non-exchangeable site on the alpha chain (By similarity). {ECO:0000250}.	sp|A6NHL2|TBAL3_HUMAN	sp|A6NHL2|TBAL3_HUMAN Tubulin alpha chain-like 3 OS=Homo sapiens OX=9606 GN=TUBAL3 PE=1 SV=2	1	3	1	1	8.3	49.908	31769	9073.6	4744.2	12386	83770	3476.1	8064.5	196530	3389.8		59226	34603	Quantified	GO:0000226(BP:microtubule cytoskeleton organization);GO:0007017(BP:microtubule-based process);GO:0000278(BP:mitotic cell cycle);GO:0005737(CC:cytoplasm);GO:0005874(CC:microtubule);GO:0005525(MF:GTP binding);GO:0003924(MF:GTPase activity);GO:0005200(MF:structural constituent of cytoskeleton)	hsa:79861(TUBAL3)	hsa05130(Pathogenic Escherichia coli infection );hsa04530(Tight junction );hsa04540(Gap junction );hsa05010(Alzheimer disease );hsa05012(Parkinson disease );hsa04145(Phagosome );hsa05132(Salmonella infection );hsa05022(Pathways of neurodegeneration - multiple diseases );hsa05020(Prion disease );hsa05014(Amyotrophic lateral sclerosis );hsa04210(Apoptosis );hsa05016(Huntington disease )	Cytoplasmic	PF00091(Tubulin/FtsZ family, GTPase domain);PF03953(Tubulin C-terminal domain)
A6NLJ0	C2 calcium-dependent domain-containing protein 4B	C2CD4B	FUNCTION: May be involved in inflammatory process. May regulate cell architecture and adhesion. {ECO:0000269|PubMed:15527968}.	sp|A6NLJ0|C2C4B_HUMAN	sp|A6NLJ0|C2C4B_HUMAN C2 calcium-dependent domain-containing protein 4B OS=Homo sapiens OX=9606 GN=C2CD4B PE=2 SV=1	1	1	1	1	6.9	38.768		67947	126380	21049	32291	66911	85062	205400	81961	47345	61685	119520	Quantified	GO:0002675(BP:positive regulation of acute inflammatory response);GO:0030155(BP:regulation of cell adhesion);GO:0002528(BP:regulation of vascular permeability involved in acute inflammatory response);GO:0005634(CC:nucleus)			Nuclear
A6NLU5	V-set and transmembrane domain-containing protein 2B	VSTM2B		sp|A6NLU5|VTM2B_HUMAN	sp|A6NLU5|VTM2B_HUMAN V-set and transmembrane domain-containing protein 2B OS=Homo sapiens OX=9606 GN=VSTM2B PE=3 SV=2	1	3	3	3	13	30.297	35668	13215		54327	22693	55640	15404	49989		27773	21394	29476	Quantified	GO:0016021(CC:integral component of membrane)			Extracellular;Nuclear	PF07686(Immunoglobulin V-set domain)
A7KAX9	Rho GTPase-activating protein 32	ARHGAP32	FUNCTION: GTPase-activating protein (GAP) promoting GTP hydrolysis on RHOA, CDC42 and RAC1 small GTPases. May be involved in the differentiation of neuronal cells during the formation of neurite extensions. Involved in NMDA receptor activity-dependent actin reorganization in dendritic spines. May mediate cross-talks between Ras- and Rho-regulated signaling pathways in cell growth regulation. Isof…	sp|A7KAX9|RHG32_HUMAN	sp|A7KAX9|RHG32_HUMAN Rho GTPase-activating protein 32 OS=Homo sapiens OX=9606 GN=ARHGAP32 PE=1 SV=1	1	2	2	2	1.8	230.53					3274.3	4696.1		7585.2					Identified	GO:0051056(BP:regulation of small GTPase mediated signal transduction);GO:0007264(BP:small GTPase mediated signal transduction);GO:0015629(CC:actin cytoskeleton);GO:0005938(CC:cell cortex);GO:0005829(CC:cytosol);GO:0043197(CC:dendritic spine);GO:0005789(CC:endoplasmic reticulum membrane);GO:0010008(CC:endosome membrane);GO:0001650(CC:fibrillar center);GO:0005794(CC:Golgi apparatus);GO:0000139(CC:…			Nuclear	PF00620(RhoGAP domain);PF14604(Variant SH3 domain);PF00787(PX domain)
A8K2U0	Alpha-2-macroglobulin-like protein 1	A2ML1	FUNCTION: Is able to inhibit all four classes of proteinases by a unique 'trapping' mechanism. This protein has a peptide stretch, called the 'bait region' which contains specific cleavage sites for different proteinases. When a proteinase cleaves the bait region, a conformational change is induced in the protein which traps the proteinase. The entrapped enzyme remains active against low molecula…	sp|A8K2U0|A2ML1_HUMAN	sp|A8K2U0|A2ML1_HUMAN Alpha-2-macroglobulin-like protein 1 OS=Homo sapiens OX=9606 GN=A2ML1 PE=1 SV=3	1	38	38	38	33.3	161.1	1132700	1226900	1917400	1422300	2757600	1589300	1226900	4092200	1119700	1689300	3322700	4110800	Quantified	GO:0052548(BP:regulation of endopeptidase activity);GO:0070062(CC:extracellular exosome);GO:0005615(CC:extracellular space);GO:0004866(MF:endopeptidase inhibitor activity);GO:0030414(MF:peptidase inhibitor activity);GO:0002020(MF:protease binding);GO:0004867(MF:serine-type endopeptidase inhibitor activity)			Extracellular;PlasmaMembrane	PF10569(Alpha-macro-globulin thiol-ester bond-forming region);PF07703(Alpha-2-macroglobulin family N-terminal region);PF07677(A-macroglobulin receptor);PF07678(A-macroglobulin complement component);PF00207(Alpha-2-macroglobulin family);PF01835(MG2 domain)
A8MV23	Serpin E3	SERPINE3	FUNCTION: Probable serine protease inhibitor. {ECO:0000250}.	sp|A8MV23|SERP3_HUMAN	sp|A8MV23|SERP3_HUMAN Serpin E3 OS=Homo sapiens OX=9606 GN=SERPINE3 PE=2 SV=2	1	4	4	4	15.8	46.962	148290	346340	18608	335240	161420	341930	24253	108680	34969	302770	103140	241260	Quantified	GO:0010951(BP:negative regulation of endopeptidase activity);GO:0005615(CC:extracellular space);GO:0004867(MF:serine-type endopeptidase inhibitor activity)			Extracellular	PF00079(Serpin (serine protease inhibitor))
B3EWG6	Protein FAM25G	FAM25G		sp|B3EWG6|FM25G_HUMAN;sp|B3EWG5|FM25C_HUMAN;sp|B3EWG3|FM25A_HUMAN	sp|B3EWG6|FM25G_HUMAN Protein FAM25G OS=Homo sapiens OX=9606 GN=FAM25G PE=3 SV=1;sp|B3EWG5|FM25C_HUMAN Protein FAM25C OS=Homo sapiens OX=9606 GN=FAM25C PE=1 SV=1;sp|B3EWG3|FM25A_HUMAN Protein FAM25A OS=Homo sapiens OX=9606 GN=FAM25A PE=3 SV=1	3	2	2	2	41.6	9.3195							20417	243850				11392	Identified				Cytoplasmic;Mitochondrial;Nuclear	PF15825(FAM25 family)
E9PAV3	Nascent polypeptide-associated complex subunit alpha, muscle-specific form	NACA	FUNCTION: Cardiac- and muscle-specific transcription factor. May act to regulate the expression of genes involved in the development of myotubes. Plays a critical role in ventricular cardiomyocyte expansion and regulates postnatal skeletal muscle growth and regeneration. Involved in the organized assembly of thick and thin filaments of myofibril sarcomeres (By similarity). {ECO:0000250|UniProtKB:…	sp|E9PAV3|NACAM_HUMAN;sp|Q13765|NACA_HUMAN;sp|Q9BZK3|NACP4_HUMAN	sp|E9PAV3|NACAM_HUMAN Nascent polypeptide-associated complex subunit alpha, muscle-specific form OS=Homo sapiens OX=9606 GN=NACA PE=1 SV=1;sp|Q13765|NACA_HUMAN Nascent polypeptide-associated complex subunit alpha OS=Homo sapiens OX=9606 GN=NACA PE=1 SV=1	3	4	4	4	2.6	205.42	86307	195340	66555	205390	366960	41953	363020	742610	74010	87402	99168	168960	Quantified	GO:0005854(CC:nascent polypeptide-associated complex);GO:0005634(CC:nucleus);GO:0003677(MF:DNA binding)			Nuclear	PF01849(NAC domain)
O00116	Alkyldihydroxyacetonephosphate synthase, peroxisomal	AGPS	FUNCTION: Catalyzes the exchange of the acyl chain in acyl-dihydroxyacetonephosphate (acyl-DHAP) for a long chain fatty alcohol, yielding the first ether linked intermediate, i.e. alkyl-dihydroxyacetonephosphate (alkyl-DHAP), in the pathway of ether lipid biosynthesis. {ECO:0000269|PubMed:8399344, ECO:0000269|PubMed:9553082}.	sp|O00116|ADAS_HUMAN	sp|O00116|ADAS_HUMAN Alkyldihydroxyacetonephosphate synthase, peroxisomal OS=Homo sapiens OX=9606 GN=AGPS PE=1 SV=1	1	1	1	1	3.5	72.911					2042.8								Identified	GO:0008611(BP:ether lipid biosynthetic process);GO:0008610(BP:lipid biosynthetic process);GO:0006625(BP:protein targeting to peroxisome);GO:0005829(CC:cytosol);GO:0016020(CC:membrane);GO:0005739(CC:mitochondrion);GO:0005730(CC:nucleolus);GO:0005782(CC:peroxisomal matrix);GO:0005778(CC:peroxisomal membrane);GO:0005777(CC:peroxisome);GO:0008609(MF:alkylglycerone-phosphate synthase activity);GO:0071…	hsa:8540(AGPS)	hsa00565(Ether lipid metabolism );hsa04146(Peroxisome )	Peroxisomal	PF02913(FAD linked oxidases, C-terminal domain);PF01565(FAD binding domain)
O00151	PDZ and LIM domain protein 1	PDLIM1	FUNCTION: Cytoskeletal protein that may act as an adapter that brings other proteins (like kinases) to the cytoskeleton (PubMed:10861853). Involved in assembly, disassembly and directioning of stress fibers in fibroblasts. Required for the localization of ACTN1 and PALLD to stress fibers. Required for cell migration and in maintaining cell polarity of fibroblasts (By similarity). {ECO:0000250|Uni…	sp|O00151|PDLI1_HUMAN	sp|O00151|PDLI1_HUMAN PDZ and LIM domain protein 1 OS=Homo sapiens OX=9606 GN=PDLIM1 PE=1 SV=4	1	3	3	3	15.5	36.071	31982	10437	46615	19312	63769	21387	25919	30353				14972	Quantified	GO:0030036(BP:actin cytoskeleton organization);GO:0030950(BP:establishment or maintenance of actin cytoskeleton polarity);GO:0010761(BP:fibroblast migration);GO:0007507(BP:heart development);GO:0030011(BP:maintenance of cell polarity);GO:0061061(BP:muscle structure development);GO:0006357(BP:regulation of transcription by RNA polymerase II);GO:0001666(BP:response to hypoxia);GO:0006979(BP:respons…			Nuclear	PF15936(Domain of unknown function (DUF4749));PF00412(LIM domain);PF00595(PDZ domain (Also known as DHR or GLGF))
O00154	Cytosolic acyl coenzyme A thioester hydrolase	ACOT7	FUNCTION: Acyl-CoA thioesterases are a group of enzymes that catalyze the hydrolysis of acyl-CoAs to the free fatty acid and coenzyme A (CoASH), providing the potential to regulate intracellular levels of acyl-CoAs, free fatty acids and CoASH (PubMed:10578051). Acyl-coenzyme A thioesterase 7/ACOT7 preferentially hydrolyzes palmitoyl-CoA, but has a broad specificity acting on other fatty acyl-CoAs…	sp|O00154|BACH_HUMAN	sp|O00154|BACH_HUMAN Cytosolic acyl coenzyme A thioester hydrolase OS=Homo sapiens OX=9606 GN=ACOT7 PE=1 SV=3	1	3	3	3	13.7	41.796	68816		72979		27848		16681	63347					Identified	GO:0006637(BP:acyl-CoA metabolic process);GO:0015937(BP:coenzyme A biosynthetic process);GO:0006631(BP:fatty acid metabolic process);GO:0036116(BP:long-chain fatty-acyl-CoA catabolic process);GO:0051792(BP:medium-chain fatty acid biosynthetic process);GO:0036114(BP:medium-chain fatty-acyl-CoA catabolic process);GO:1900535(BP:palmitic acid biosynthetic process);GO:0005829(CC:cytosol);GO:0070062(CC…	hsa:11332(ACOT7)	hsa00062(Fatty acid elongation );hsa01040(Biosynthesis of unsaturated fatty acids )	Mitochondrial	PF03061(Thioesterase superfamily)
O00159	Unconventional myosin-Ic	MYO1C	FUNCTION: Myosins are actin-based motor molecules with ATPase activity. Unconventional myosins serve in intracellular movements. Their highly divergent tails are presumed to bind to membranous compartments, which would be moved relative to actin filaments. Involved in glucose transporter recycling in response to insulin by regulating movement of intracellular GLUT4-containing vesicles to the plas…	sp|O00159|MYO1C_HUMAN	sp|O00159|MYO1C_HUMAN Unconventional myosin-Ic OS=Homo sapiens OX=9606 GN=MYO1C PE=1 SV=4	1	8	8	8	11.1	121.68	2405800	2734600	1798400	2167000	4442100	832520	2194000	5494700	1364100	3094100	870340	1463400	Quantified	GO:0007015(BP:actin filament organization);GO:0071346(BP:cellular response to interferon-gamma);GO:0038096(BP:Fc-gamma receptor signaling pathway involved in phagocytosis);GO:0051028(BP:mRNA transport);GO:0030838(BP:positive regulation of actin filament polymerization);GO:0030335(BP:positive regulation of cell migration);GO:0038089(BP:positive regulation of cell migration by vascular endothelial …	hsa:4641(MYO1C)	hsa05130(Pathogenic Escherichia coli infection )	Cytoplasmic;Mitochondrial;Nuclear	PF06017(Unconventional myosin tail, actin- and lipid-binding);PF00063(Myosin head (motor domain));PF00612(IQ calmodulin-binding motif)
O00178	GTP-binding protein 1	GTPBP1	FUNCTION: Promotes degradation of target mRNA species. Plays a role in the regulation of circadian mRNA stability. Binds GTP and has GTPase activity (By similarity). {ECO:0000250}.	sp|O00178|GTPB1_HUMAN	sp|O00178|GTPB1_HUMAN GTP-binding protein 1 OS=Homo sapiens OX=9606 GN=GTPBP1 PE=1 SV=3	1	2	2	2	4.2	72.453	39355	327030	28713	137590	538070	187110	81819	45337		245370	239020	177520	Quantified	GO:0046039(BP:GTP metabolic process);GO:0006955(BP:immune response);GO:0061014(BP:positive regulation of mRNA catabolic process);GO:0007165(BP:signal transduction);GO:0006414(BP:translational elongation);GO:0000177(CC:cytoplasmic exosome (RNase complex));GO:0005829(CC:cytosol);GO:0016020(CC:membrane);GO:0005525(MF:GTP binding);GO:0003924(MF:GTPase activity);GO:0003723(MF:RNA binding);GO:0003746(M…			Nuclear	PF00009(Elongation factor Tu GTP binding domain)
O00187	Mannan-binding lectin serine protease 2	MASP2	FUNCTION: Serum protease that plays an important role in the activation of the complement system via mannose-binding lectin. After activation by auto-catalytic cleavage it cleaves C2 and C4, leading to their activation and to the formation of C3 convertase. {ECO:0000269|PubMed:10946292}.	sp|O00187|MASP2_HUMAN	sp|O00187|MASP2_HUMAN Mannan-binding lectin serine protease 2 OS=Homo sapiens OX=9606 GN=MASP2 PE=1 SV=4	1	4	4	4	7.1	75.702	3931900	583030	18749	776390	134790	1520400	2072100	478470	991220	917230	390630	1608600	Quantified	GO:0006956(BP:complement activation);GO:0006958(BP:complement activation, classical pathway);GO:0001867(BP:complement activation, lectin pathway);GO:0070062(CC:extracellular exosome);GO:0005576(CC:extracellular region);GO:0005615(CC:extracellular space);GO:0005509(MF:calcium ion binding);GO:0048306(MF:calcium-dependent protein binding);GO:0001855(MF:complement component C4b binding);GO:0008233(MF…	hsa:10747(MASP2)	hsa05150(Staphylococcus aureus infection );hsa05171(Coronavirus disease - COVID-19 );hsa04610(Complement and coagulation cascades )	Extracellular	PF00431(CUB domain);PF00089(Trypsin);PF00084(Sushi repeat (SCR repeat));PF07645(Calcium-binding EGF domain)
O00203	AP-3 complex subunit beta-1	AP3B1	FUNCTION: Subunit of non-clathrin- and clathrin-associated adaptor protein complex 3 (AP-3) that plays a role in protein sorting in the late-Golgi/trans-Golgi network (TGN) and/or endosomes. The AP complexes mediate both the recruitment of clathrin to membranes and the recognition of sorting signals within the cytosolic tails of transmembrane cargo molecules. AP-3 appears to be involved in the so…	sp|O00203|AP3B1_HUMAN	sp|O00203|AP3B1_HUMAN AP-3 complex subunit beta-1 OS=Homo sapiens OX=9606 GN=AP3B1 PE=1 SV=3	1	1	1	1	1.7	121.32					884.47			5210.6					Identified	GO:0008089(BP:anterograde axonal transport);GO:0048490(BP:anterograde synaptic vesicle transport);GO:0048007(BP:antigen processing and presentation, exogenous lipid antigen via MHC class Ib);GO:0007596(BP:blood coagulation);GO:0000902(BP:cell morphogenesis);GO:0090152(BP:establishment of protein localization to mitochondrial membrane involved in mitochondrial fission);GO:0006954(BP:inflammatory r…	hsa:8546(AP3B1)	hsa04142(Lysosome )	Nuclear	PF01602(Adaptin N terminal region);PF14797(Serine-rich region of AP3B1, clathrin-adaptor complex);PF14796(Clathrin-adaptor complex-3 beta-1 subunit C-terminal)
O00204	Sulfotransferase 2B1	SULT2B1	FUNCTION: Sulfotransferase that utilizes 3'-phospho-5'-adenylyl sulfate (PAPS) as sulfonate donor to catalyze the sulfate conjugation. Responsible for the sulfation of cholesterol (PubMed:19589875, PubMed:12145317). Catalyzes sulfation of the 3beta-hydroxyl groups of steroids, such as, pregnenolone and dehydroepiandrosterone (DHEA) (PubMed:9799594, PubMed:12145317, PubMed:21855633, PubMed:1685505…	sp|O00204|ST2B1_HUMAN	sp|O00204|ST2B1_HUMAN Sulfotransferase 2B1 OS=Homo sapiens OX=9606 GN=SULT2B1 PE=1 SV=2	1	13	13	13	51.8	41.307	206910	441940	430350	567700	602390	210340	370700	1270900	440340	479680	461160	341420	Quantified	GO:0050427(BP:3'-phosphoadenosine 5'-phosphosulfate metabolic process);GO:0008203(BP:cholesterol metabolic process);GO:0008285(BP:negative regulation of cell proliferation);GO:0045606(BP:positive regulation of epidermal cell differentiation);GO:0008202(BP:steroid metabolic process);GO:0000103(BP:sulfate assimilation);GO:0005737(CC:cytoplasm);GO:0005829(CC:cytosol);GO:0005783(CC:endoplasmic reticu…	hsa:6820(SULT2B1)	hsa00140(Steroid hormone biosynthesis )	Cytoplasmic	PF00685(Sulfotransferase domain)
O00217	NADH dehydrogenase [ubiquinone] iron-sulfur protein 8, mitochondrial	NDUFS8	FUNCTION: Core subunit of the mitochondrial membrane respiratory chain NADH dehydrogenase (Complex I) that is believed to belong to the minimal assembly required for catalysis. Complex I functions in the transfer of electrons from NADH to the respiratory chain. The immediate electron acceptor for the enzyme is believed to be ubiquinone (By similarity). May donate electrons to ubiquinone. {ECO:000…	sp|O00217|NDUS8_HUMAN	sp|O00217|NDUS8_HUMAN NADH dehydrogenase [ubiquinone] iron-sulfur protein 8, mitochondrial OS=Homo sapiens OX=9606 GN=NDUFS8 PE=1 SV=1	1	1	1	1	4.3	23.705	5001.1	7435.5			10644		3656.5	3367.6				10212	Identified	GO:0009060(BP:aerobic respiration);GO:0006120(BP:mitochondrial electron transport, NADH to ubiquinone);GO:0032981(BP:mitochondrial respiratory chain complex I assembly);GO:0006979(BP:response to oxidative stress);GO:0005759(CC:mitochondrial matrix);GO:0005747(CC:mitochondrial respiratory chain complex I);GO:0005739(CC:mitochondrion);GO:0051539(MF:4 iron, 4 sulfur cluster binding);GO:0046872(MF:me…	hsa:4728(NDUFS8)	hsa04932(Non-alcoholic fatty liver disease );hsa05014(Amyotrophic lateral sclerosis );hsa05415(Diabetic cardiomyopathy );hsa05022(Pathways of neurodegeneration - multiple diseases );hsa05020(Prion disease );hsa05016(Huntington disease );hsa00190(Oxidative phosphorylation );hsa05208(Chemical carcinogenesis - reactive oxygen species );hsa05012(Parkinson disease );hsa04723(Retrograde endocannabinoid…	Mitochondrial	PF12838(4Fe-4S dicluster domain)
O00231	26S proteasome non-ATPase regulatory subunit 11	PSMD11	FUNCTION: Component of the 26S proteasome, a multiprotein complex involved in the ATP-dependent degradation of ubiquitinated proteins. This complex plays a key role in the maintenance of protein homeostasis by removing misfolded or damaged proteins, which could impair cellular functions, and by removing proteins whose functions are no longer required. Therefore, the proteasome participates in num…	sp|O00231|PSD11_HUMAN	sp|O00231|PSD11_HUMAN 26S proteasome non-ATPase regulatory subunit 11 OS=Homo sapiens OX=9606 GN=PSMD11 PE=1 SV=3	1	10	10	10	33.9	47.463	112820	116640	41282	411760	310990	34052	285040	460520	122180	116710	77255	89827	Quantified	GO:0031145(BP:anaphase-promoting complex-dependent catabolic process);GO:0002479(BP:antigen processing and presentation of exogenous peptide antigen via MHC class I, TAP-dependent);GO:0038095(BP:Fc-epsilon receptor signaling pathway);GO:0070498(BP:interleukin-1-mediated signaling pathway);GO:0000165(BP:MAPK cascade);GO:0090090(BP:negative regulation of canonical Wnt signaling pathway);GO:0010972(…	hsa:5717(PSMD11)	hsa05022(Pathways of neurodegeneration - multiple diseases );hsa03050(Proteasome );hsa05012(Parkinson disease );hsa05020(Prion disease );hsa05014(Amyotrophic lateral sclerosis );hsa05010(Alzheimer disease );hsa05017(Spinocerebellar ataxia );hsa05016(Huntington disease );hsa05169(Epstein-Barr virus infection )	Cytoplasmic	PF01399(PCI domain)
O00232	26S proteasome non-ATPase regulatory subunit 12	PSMD12	FUNCTION: Component of the 26S proteasome, a multiprotein complex involved in the ATP-dependent degradation of ubiquitinated proteins. This complex plays a key role in the maintenance of protein homeostasis by removing misfolded or damaged proteins, which could impair cellular functions, and by removing proteins whose functions are no longer required. Therefore, the proteasome participates in num…	sp|O00232|PSD12_HUMAN	sp|O00232|PSD12_HUMAN 26S proteasome non-ATPase regulatory subunit 12 OS=Homo sapiens OX=9606 GN=PSMD12 PE=1 SV=3	1	7	7	7	16.2	52.904	37586	31713	87075	59545	124500		56559	125240	77984	269930	122720	157520	Quantified	GO:0031145(BP:anaphase-promoting complex-dependent catabolic process);GO:0002479(BP:antigen processing and presentation of exogenous peptide antigen via MHC class I, TAP-dependent);GO:0038095(BP:Fc-epsilon receptor signaling pathway);GO:0070498(BP:interleukin-1-mediated signaling pathway);GO:0000165(BP:MAPK cascade);GO:0090090(BP:negative regulation of canonical Wnt signaling pathway);GO:0010972(…	hsa:5718(PSMD12)	hsa05014(Amyotrophic lateral sclerosis );hsa05020(Prion disease );hsa05012(Parkinson disease );hsa05010(Alzheimer disease );hsa05022(Pathways of neurodegeneration - multiple diseases );hsa03050(Proteasome );hsa05017(Spinocerebellar ataxia );hsa05169(Epstein-Barr virus infection );hsa05016(Huntington disease )	Cytoplasmic;Nuclear	PF01399(PCI domain)
O00264	Membrane-associated progesterone receptor component 1	PGRMC1	FUNCTION: Component of a progesterone-binding protein complex (PubMed:28396637). Binds progesterone (PubMed:25675345). Has many reported cellular functions (heme homeostasis, interaction with CYPs). Required for the maintenance of uterine histoarchitecture and normal female reproductive lifespan (By similarity). Intracellular heme chaperone. Regulates heme synthesis via interactions with FECH and…	sp|O00264|PGRC1_HUMAN	sp|O00264|PGRC1_HUMAN Membrane-associated progesterone receptor component 1 OS=Homo sapiens OX=9606 GN=PGRMC1 PE=1 SV=3	1	3	3	3	27.7	21.671	50323	29120		52055	23535	20110	51166	37362	28372	43708		34165	Quantified	GO:0006783(BP:heme biosynthetic process);GO:0043312(BP:neutrophil degranulation);GO:0044297(CC:cell body);GO:0012505(CC:endomembrane system);GO:0005783(CC:endoplasmic reticulum);GO:0005887(CC:integral component of plasma membrane);GO:0016020(CC:membrane);GO:0005741(CC:mitochondrial outer membrane);GO:0043005(CC:neuron projection);GO:0043025(CC:neuronal cell body);GO:0005886(CC:plasma membrane);GO…			Cytoplasmic;Nuclear	PF00173(Cytochrome b5-like Heme/Steroid binding domain)
O00267	Transcription elongation factor SPT5	SUPT5H	FUNCTION: Component of the DRB sensitivity-inducing factor complex (DSIF complex), which regulates mRNA processing and transcription elongation by RNA polymerase II. DSIF positively regulates mRNA capping by stimulating the mRNA guanylyltransferase activity of RNGTT/CAP1A. DSIF also acts cooperatively with the negative elongation factor complex (NELF complex) to enhance transcriptional pausing at…	sp|O00267|SPT5H_HUMAN	sp|O00267|SPT5H_HUMAN Transcription elongation factor SPT5 OS=Homo sapiens OX=9606 GN=SUPT5H PE=1 SV=1	1	3	3	3	4.5	121							7166.6	13379		13484		7566.7	Quantified	GO:0006370(BP:7-methylguanosine mRNA capping);GO:0032785(BP:negative regulation of DNA-templated transcription, elongation);GO:1900364(BP:negative regulation of mRNA polyadenylation);GO:0000122(BP:negative regulation of transcription by RNA polymerase II);GO:0032786(BP:positive regulation of DNA-templated transcription, elongation);GO:0016239(BP:positive regulation of macroautophagy);GO:0045944(B…			Nuclear	PF00467(KOW motif);PF03439(Early transcription elongation factor of RNA pol II, NGN section);PF11942(Spt5 transcription elongation factor, acidic N-terminal)
O00292	Left-right determination factor 2	LEFTY2	FUNCTION: Required for left-right (L-R) asymmetry determination of organ systems in mammals. May play a role in endometrial bleeding.	sp|O00292|LFTY2_HUMAN;sp|O75610|LFTY1_HUMAN	sp|O00292|LFTY2_HUMAN Left-right determination factor 2 OS=Homo sapiens OX=9606 GN=LEFTY2 PE=1 SV=2;sp|O75610|LFTY1_HUMAN Left-right determination factor 1 OS=Homo sapiens OX=9606 GN=LEFTY1 PE=2 SV=1	2	8	8	8	32.8	40.92	1575600	1275300	268230	659090	677930	256160	1903300	29293	151390	2637600	210370	434550	Quantified	GO:0030509(BP:BMP signaling pathway);GO:0007275(BP:multicellular organism development);GO:0002576(BP:platelet degranulation);GO:0010862(BP:positive regulation of pathway-restricted SMAD protein phosphorylation);GO:0060395(BP:SMAD protein signal transduction);GO:0007179(BP:transforming growth factor beta receptor signaling pathway);GO:0062023(CC:collagen-containing extracellular matrix);GO:0005576…	hsa:7044(LEFTY2)	hsa04350(TGF-beta signaling pathway );hsa04550(Signaling pathways regulating pluripotency of stem cells )	Extracellular	PF00019(Transforming growth factor beta like domain);PF00688(TGF-beta propeptide)
O00299	Chloride intracellular channel protein 1	CLIC1	FUNCTION: Can insert into membranes and form chloride ion channels. Channel activity depends on the pH. Membrane insertion seems to be redox-regulated and may occur only under oxydizing conditions. Involved in regulation of the cell cycle. {ECO:0000269|PubMed:10834939, ECO:0000269|PubMed:11195932, ECO:0000269|PubMed:11551966, ECO:0000269|PubMed:11940526, ECO:0000269|PubMed:11978800, ECO:0000269|P…	sp|O00299|CLIC1_HUMAN	sp|O00299|CLIC1_HUMAN Chloride intracellular channel protein 1 OS=Homo sapiens OX=9606 GN=CLIC1 PE=1 SV=4	1	9	9	9	53.5	26.922	208220	431640	67241	205720	385680	212790	403520	437460	209290	548820	53209	210790	Quantified	GO:0006821(BP:chloride transport);GO:0070527(BP:platelet aggregation);GO:0045669(BP:positive regulation of osteoblast differentiation);GO:0051726(BP:regulation of cell cycle);GO:0034765(BP:regulation of ion transmembrane transport);GO:0051881(BP:regulation of mitochondrial membrane potential);GO:0007165(BP:signal transduction);GO:0072562(CC:blood microparticle);GO:0005903(CC:brush border);GO:0034…			Cytoplasmic	PF13409(Glutathione S-transferase, N-terminal domain);PF13410(Glutathione S-transferase, C-terminal domain)
O00303	Eukaryotic translation initiation factor 3 subunit F	EIF3F	FUNCTION: Component of the eukaryotic translation initiation factor 3 (eIF-3) complex, which is required for several steps in the initiation of protein synthesis (PubMed:17581632, PubMed:25849773, PubMed:27462815). The eIF-3 complex associates with the 40S ribosome and facilitates the recruitment of eIF-1, eIF-1A, eIF-2:GTP:methionyl-tRNAi and eIF-5 to form the 43S pre-initiation complex (43S PIC…	sp|O00303|EIF3F_HUMAN	sp|O00303|EIF3F_HUMAN Eukaryotic translation initiation factor 3 subunit F OS=Homo sapiens OX=9606 GN=EIF3F PE=1 SV=1	1	6	6	6	23	37.563				13831	103630	5121.8	27341	328370	4651.3	9376	4551.6	11101	Quantified	GO:0001732(BP:formation of cytoplasmic translation initiation complex);GO:0075522(BP:IRES-dependent viral translational initiation);GO:0016579(BP:protein deubiquitination);GO:0006413(BP:translational initiation);GO:0005829(CC:cytosol);GO:0016282(CC:eukaryotic 43S preinitiation complex);GO:0033290(CC:eukaryotic 48S preinitiation complex);GO:0005852(CC:eukaryotic translation initiation factor 3 com…	hsa:8665(EIF3F)	hsa03013(RNA transport )	PlasmaMembrane;Nuclear	PF01398(JAB1/Mov34/MPN/PAD-1 ubiquitin protease);PF13012(Maintenance of mitochondrial structure and function)
O00391	Sulfhydryl oxidase 1	QSOX1	FUNCTION: Catalyzes the oxidation of sulfhydryl groups in peptide and protein thiols to disulfides with the reduction of oxygen to hydrogen peroxide (PubMed:17331072, PubMed:18393449, PubMed:23704371, PubMed:30367560, PubMed:23867277). Plays a role in disulfide bond formation in a variety of extracellular proteins (PubMed:17331072, PubMed:30367560, PubMed:22801504, PubMed:23867277). In fibroblast…	sp|O00391|QSOX1_HUMAN	sp|O00391|QSOX1_HUMAN Sulfhydryl oxidase 1 OS=Homo sapiens OX=9606 GN=QSOX1 PE=1 SV=3	1	22	22	22	38.7	82.577	4088800	3216900	4108100	5504600	4145700	3738500	3784900	1031000	2462700	3570900	2252400	3013100	Quantified	GO:0045454(BP:cell redox homeostasis);GO:0044267(BP:cellular protein metabolic process);GO:0085029(BP:extracellular matrix assembly);GO:0016242(BP:negative regulation of macroautophagy);GO:0043312(BP:neutrophil degranulation);GO:0002576(BP:platelet degranulation);GO:0043687(BP:post-translational protein modification);GO:0006457(BP:protein folding);GO:0005623(CC:cell);GO:0005788(CC:endoplasmic ret…			Mitochondrial	PF00085(Thioredoxin);PF04777(Erv1 / Alr family)
O00410	Importin-5	IPO5	FUNCTION: Functions in nuclear protein import as nuclear transport receptor. Serves as receptor for nuclear localization signals (NLS) in cargo substrates. Is thought to mediate docking of the importin/substrate complex to the nuclear pore complex (NPC) through binding to nucleoporin and the complex is subsequently translocated through the pore by an energy requiring, Ran-dependent mechanism. At …	sp|O00410|IPO5_HUMAN	sp|O00410|IPO5_HUMAN Importin-5 OS=Homo sapiens OX=9606 GN=IPO5 PE=1 SV=4	1	6	6	6	8.1	123.63	151850	38859	56500		88814	168130	101190	61229	91304	96870	97550	122910	Quantified	GO:0071230(BP:cellular response to amino acid stimulus);GO:0045736(BP:negative regulation of cyclin-dependent protein serine/threonine kinase activity);GO:0006607(BP:NLS-bearing protein import into nucleus);GO:0042307(BP:positive regulation of protein import into nucleus);GO:0006606(BP:protein import into nucleus);GO:0006610(BP:ribosomal protein import into nucleus);GO:0016032(BP:viral process);G…			Cytoplasmic	PF02985(HEAT repeat);PF13646(HEAT repeats)
O00429	Dynamin-1-like protein	DNM1L	FUNCTION: Functions in mitochondrial and peroxisomal division. Mediates membrane fission through oligomerization into membrane-associated tubular structures that wrap around the scission site to constrict and sever the mitochondrial membrane through a GTP hydrolysis-dependent mechanism. The specific recruitment at scission sites is mediated by membrane receptors like MFF, MIEF1 and MIEF2 for mito…	sp|O00429|DNM1L_HUMAN	sp|O00429|DNM1L_HUMAN Dynamin-1-like protein OS=Homo sapiens OX=9606 GN=DNM1L PE=1 SV=2	1	2	2	2	4.6	81.876					16839		29078	6552.3	41468	79882	79733	59425	Quantified	GO:0008637(BP:apoptotic mitochondrial changes);GO:0006816(BP:calcium ion transport);GO:0090650(BP:cellular response to oxygen-glucose deprivation);GO:1904579(BP:cellular response to thapsigargin);GO:0003374(BP:dynamin family protein polymerization involved in mitochondrial fission);GO:0097194(BP:execution phase of apoptosis);GO:0060047(BP:heart contraction);GO:0048312(BP:intracellular distributio…	hsa:10059(DNM1L)	hsa04668(TNF signaling pathway );hsa04621(NOD-like receptor signaling pathway );hsa04217(Necroptosis )	Cytoplasmic	PF01031(Dynamin central region);PF00350(Dynamin family);PF02212(Dynamin GTPase effector domain)
O00442	RNA 3-terminal phosphate cyclase	RTCA	FUNCTION: Catalyzes the conversion of 3'-phosphate to a 2',3'-cyclic phosphodiester at the end of RNA. The mechanism of action of the enzyme occurs in 3 steps: (A) adenylation of the enzyme by ATP; (B) transfer of adenylate to an RNA-N3'P to produce RNA-N3'PP5'A; (C) and attack of the adjacent 2'-hydroxyl on the 3'-phosphorus in the diester linkage to produce the cyclic end product. The biologica…	sp|O00442|RTCA_HUMAN	sp|O00442|RTCA_HUMAN RNA 3-terminal phosphate cyclase OS=Homo sapiens OX=9606 GN=RTCA PE=1 SV=1	1	2	2	2	9.3	39.336	24641	10005	23904		40454	24425	15449	59193	33557	15247		9108.4	Quantified	GO:0006396(BP:RNA processing);GO:0005654(CC:nucleoplasm);GO:0005634(CC:nucleus);GO:0005524(MF:ATP binding);GO:0003723(MF:RNA binding);GO:0003963(MF:RNA-3'-phosphate cyclase activity)			Cytoplasmic;Mitochondrial	PF05189(RNA 3'-terminal phosphate cyclase (RTC), insert domain);PF01137(RNA 3'-terminal phosphate cyclase)
O00461	Golgi integral membrane protein 4	GOLIM4	FUNCTION: Plays a role in endosome to Golgi protein trafficking; mediates protein transport along the late endosome-bypass pathway from the early endosome to the Golgi. {ECO:0000269|PubMed:15331763}.	sp|O00461|GOLI4_HUMAN	sp|O00461|GOLI4_HUMAN Golgi integral membrane protein 4 OS=Homo sapiens OX=9606 GN=GOLIM4 PE=1 SV=1	1	2	2	2	3.4	81.879	47399	46594	23628	136180	115210	114150	35216	37135	78056	54549	42533	87163	Quantified	GO:0005801(CC:cis-Golgi network);GO:0030139(CC:endocytic vesicle);GO:0010008(CC:endosome membrane);GO:0005794(CC:Golgi apparatus);GO:0032580(CC:Golgi cisterna membrane);GO:0005796(CC:Golgi lumen);GO:0000139(CC:Golgi membrane);GO:0016021(CC:integral component of membrane);GO:0016020(CC:membrane);GO:0030133(CC:transport vesicle)			Nuclear
O00462	Beta-mannosidase	MANBA	FUNCTION: Exoglycosidase that cleaves the single beta-linked mannose residue from the non-reducing end of all N-linked glycoprotein oligosaccharides. {ECO:0000305|PubMed:12890191, ECO:0000305|PubMed:30552791}.	sp|O00462|MANBA_HUMAN	sp|O00462|MANBA_HUMAN Beta-mannosidase OS=Homo sapiens OX=9606 GN=MANBA PE=1 SV=3	1	7	7	7	10.1	100.89	84685	501780	249020	608730	261580	175780	192530	63640	193740	383000	364160	387640	Quantified	GO:0006464(BP:cellular protein modification process);GO:0006516(BP:glycoprotein catabolic process);GO:0043312(BP:neutrophil degranulation);GO:0009313(BP:oligosaccharide catabolic process);GO:0035577(CC:azurophil granule membrane);GO:0043231(CC:intracellular membrane-bounded organelle);GO:0043202(CC:lysosomal lumen);GO:0005764(CC:lysosome);GO:0005886(CC:plasma membrane);GO:0004567(MF:beta-mannosid…	hsa:4126(MANBA)	hsa00511(Other glycan degradation );hsa04142(Lysosome )	Lysosomal	PF02836(Glycosyl hydrolases family 2, TIM barrel domain)
O00468	Agrin	AGRN	FUNCTION: [Isoform 1]: heparan sulfate basal lamina glycoprotein that plays a central role in the formation and the maintenance of the neuromuscular junction (NMJ) and directs key events in postsynaptic differentiation. Component of the AGRN-LRP4 receptor complex that induces the phosphorylation and activation of MUSK. The activation of MUSK in myotubes induces the formation of NMJ by regulating …	sp|O00468|AGRIN_HUMAN	sp|O00468|AGRIN_HUMAN Agrin OS=Homo sapiens OX=9606 GN=AGRN PE=1 SV=6	1	38	38	38	25.8	217.32	1745900	1325500	3289700	1464000	3518000	2172500	1347200	1713200	2724500	1760400	2424600	1732400	Quantified	GO:0009887(BP:animal organ morphogenesis);GO:0045162(BP:clustering of voltage-gated sodium channels);GO:0016358(BP:dendrite development);GO:0030198(BP:extracellular matrix organization);GO:0007213(BP:G protein-coupled acetylcholine receptor signaling pathway);GO:0006024(BP:glycosaminoglycan biosynthetic process);GO:0006027(BP:glycosaminoglycan catabolic process);GO:0008045(BP:motor neuron axon gu…	hsa:375790(AGRN)	hsa04512(ECM-receptor interaction )	Extracellular	PF00053(Laminin EGF domain);PF00050(Kazal-type serine protease inhibitor domain);PF00008(EGF-like domain);PF01390(SEA domain);PF03146(Agrin NtA domain);PF07648(Kazal-type serine protease inhibitor domain);PF00054(Laminin G domain)
O00471	Exocyst complex component 5	EXOC5	FUNCTION: Component of the exocyst complex involved in the docking of exocytic vesicles with fusion sites on the plasma membrane.	sp|O00471|EXOC5_HUMAN	sp|O00471|EXOC5_HUMAN Exocyst complex component 5 OS=Homo sapiens OX=9606 GN=EXOC5 PE=1 SV=1	1	2	2	2	3.8	81.852	4271.7	6058.2		2917.1	18900		11231	6518.7			5842	10127	Quantified	GO:1904019(BP:epithelial cell apoptotic process);GO:0001736(BP:establishment of planar polarity);GO:0006887(BP:exocytosis);GO:0006893(BP:Golgi to plasma membrane transport);GO:1905515(BP:non-motile cilium assembly);GO:0006892(BP:post-Golgi vesicle-mediated transport);GO:0072659(BP:protein localization to plasma membrane);GO:0015031(BP:protein transport);GO:0005737(CC:cytoplasm);GO:0005829(CC:cyto…	hsa:10640(EXOC5)	hsa05132(Salmonella infection )	Cytoplasmic;Nuclear	PF07393(Exocyst complex component Sec10)
O00487	26S proteasome non-ATPase regulatory subunit 14	PSMD14	FUNCTION: Component of the 26S proteasome, a multiprotein complex involved in the ATP-dependent degradation of ubiquitinated proteins. This complex plays a key role in the maintenance of protein homeostasis by removing misfolded or damaged proteins, which could impair cellular functions, and by removing proteins whose functions are no longer required. Therefore, the proteasome participates in num…	sp|O00487|PSDE_HUMAN	sp|O00487|PSDE_HUMAN 26S proteasome non-ATPase regulatory subunit 14 OS=Homo sapiens OX=9606 GN=PSMD14 PE=1 SV=1	1	3	3	3	20.6	34.577	250430	20238	212810				85493	87960					Identified	GO:0031145(BP:anaphase-promoting complex-dependent catabolic process);GO:0002479(BP:antigen processing and presentation of exogenous peptide antigen via MHC class I, TAP-dependent);GO:0000724(BP:double-strand break repair via homologous recombination);GO:0006303(BP:double-strand break repair via nonhomologous end joining);GO:0038095(BP:Fc-epsilon receptor signaling pathway);GO:0070498(BP:interleu…	hsa:10213(PSMD14)	hsa05022(Pathways of neurodegeneration - multiple diseases );hsa05014(Amyotrophic lateral sclerosis );hsa05012(Parkinson disease );hsa05016(Huntington disease );hsa05020(Prion disease );hsa05169(Epstein-Barr virus infection );hsa05010(Alzheimer disease );hsa03050(Proteasome );hsa05017(Spinocerebellar ataxia )	Cytoplasmic	PF13012(Maintenance of mitochondrial structure and function);PF01398(JAB1/Mov34/MPN/PAD-1 ubiquitin protease)
O00505	Importin subunit alpha-4	KPNA3	FUNCTION: Functions in nuclear protein import as an adapter protein for nuclear receptor KPNB1. Binds specifically and directly to substrates containing either a simple or bipartite NLS motif. Docking of the importin/substrate complex to the nuclear pore complex (NPC) is mediated by KPNB1 through binding to nucleoporin FxFG repeats and the complex is subsequently translocated through the pore by …	sp|O00505|IMA4_HUMAN	sp|O00505|IMA4_HUMAN Importin subunit alpha-4 OS=Homo sapiens OX=9606 GN=KPNA3 PE=1 SV=2	1	4	4	3	10.7	57.81	57900	49003	28901	32129	48804	57195	11861	26596	30594	44615	19114	16448	Quantified	GO:0019054(BP:modulation by virus of host process);GO:0006607(BP:NLS-bearing protein import into nucleus);GO:0065003(BP:protein-containing complex assembly);GO:0046718(BP:viral entry into host cell);GO:0075732(BP:viral penetration into host nucleus);GO:0005829(CC:cytosol);GO:0042025(CC:host cell nucleus);GO:0005643(CC:nuclear pore);GO:0005654(CC:nucleoplasm);GO:0061608(MF:nuclear import signal re…	hsa:3839(KPNA3)	hsa05132(Salmonella infection );hsa05207(Chemical carcinogenesis - receptor activation )	Cytoplasmic;Nuclear	PF16186(Atypical Arm repeat);PF01749(Importin beta binding domain);PF00514(Armadillo/beta-catenin-like repeat)
O00515	Ladinin-1	LAD1	FUNCTION: Anchoring filament protein which is a component of the basement membrane zone. {ECO:0000250}.	sp|O00515|LAD1_HUMAN	sp|O00515|LAD1_HUMAN Ladinin-1 OS=Homo sapiens OX=9606 GN=LAD1 PE=1 SV=2	1	5	5	5	14.7	57.13	62853	35781		71815	41544	18425	32845	58733		37629	15644		Quantified	GO:0015629(CC:actin cytoskeleton);GO:0005604(CC:basement membrane);GO:0070062(CC:extracellular exosome);GO:0045296(MF:cadherin binding);GO:0005198(MF:structural molecule activity)			Nuclear
O00533	Neural cell adhesion molecule L1-like protein	CHL1	FUNCTION: Extracellular matrix and cell adhesion protein that plays a role in nervous system development and in synaptic plasticity. Both soluble and membranous forms promote neurite outgrowth of cerebellar and hippocampal neurons and suppress neuronal cell death. Plays a role in neuronal positioning of pyramidal neurons and in regulation of both the number of interneurons and the efficacy of GAB…	sp|O00533|NCHL1_HUMAN	sp|O00533|NCHL1_HUMAN Neural cell adhesion molecule L1-like protein OS=Homo sapiens OX=9606 GN=CHL1 PE=1 SV=4	1	26	26	26	26.9	135.07	3340900	4303800	2271300	4993800	4367500	7049100	2482300	2641300	2224100	4897500	3278900	7150800	Quantified	GO:0008344(BP:adult locomotory behavior);GO:0007411(BP:axon guidance);GO:0007155(BP:cell adhesion);GO:0050890(BP:cognition);GO:0035640(BP:exploration behavior);GO:0043524(BP:negative regulation of neuron apoptotic process);GO:0001764(BP:neuron migration);GO:0007165(BP:signal transduction);GO:0045177(CC:apical part of cell);GO:0030425(CC:dendrite);GO:0070062(CC:extracellular exosome);GO:0016021(CC…			Cytoplasmic;Nuclear	PF13882(Bravo-like intracellular region);PF00047(Immunoglobulin domain);PF07679(Immunoglobulin I-set domain);PF00041(Fibronectin type III domain);PF13927(Immunoglobulin domain)
O00534	von Willebrand factor A domain-containing protein 5A	VWA5A	FUNCTION: May play a role in tumorigenesis as a tumor suppressor. Altered expression of this protein and disruption of the molecular pathway it is involved in, may contribute directly to or modify tumorigenesis.	sp|O00534|VMA5A_HUMAN	sp|O00534|VMA5A_HUMAN von Willebrand factor A domain-containing protein 5A OS=Homo sapiens OX=9606 GN=VWA5A PE=1 SV=2	1	4	4	4	8.4	86.488	95118	64729	28893	17384	24959		46561	41012	27675	17869	19040		Quantified	GO:0005654(CC:nucleoplasm)			Cytoplasmic	PF13768(von Willebrand factor type A domain);PF08487(Vault protein inter-alpha-trypsin domain)
O00567	Nucleolar protein 56	NOP56	FUNCTION: Involved in the early to middle stages of 60S ribosomal subunit biogenesis. Core component of box C/D small nucleolar ribonucleoprotein (snoRNP) particles. Required for the biogenesis of box C/D snoRNAs such U3, U8 and U14 snoRNAs. {ECO:0000269|PubMed:12777385, ECO:0000269|PubMed:15574333}.	sp|O00567|NOP56_HUMAN	sp|O00567|NOP56_HUMAN Nucleolar protein 56 OS=Homo sapiens OX=9606 GN=NOP56 PE=1 SV=4	1	5	5	5	11.6	66.049	64001	14619	18488		120730	156790	54278	84442	30829		37718	27892	Quantified	GO:0006364(BP:rRNA processing);GO:0031428(CC:box C/D snoRNP complex);GO:0005737(CC:cytoplasm);GO:0001650(CC:fibrillar center);GO:0016020(CC:membrane);GO:0005730(CC:nucleolus);GO:0005654(CC:nucleoplasm);GO:0070761(CC:pre-snoRNP complex);GO:0005732(CC:small nucleolar ribonucleoprotein complex);GO:0032040(CC:small-subunit processome);GO:0045296(MF:cadherin binding);GO:1990226(MF:histone methyltransf…	hsa:10528(NOP56)	hsa05017(Spinocerebellar ataxia );hsa03008(Ribosome biogenesis in eukaryotes )	Nuclear	PF01798(snoRNA binding domain, fibrillarin);PF08156(NOP5NT (NUC127) domain)
O00571	ATP-dependent RNA helicase DDX3X	DDX3X	FUNCTION: Multifunctional ATP-dependent RNA helicase (PubMed:17357160, PubMed:21589879). The ATPase activity can be stimulated by various ribo-and deoxynucleic acids indicative for a relaxed substrate specificity (PubMed:29222110). In vitro can unwind partially double-stranded DNA with a preference for 5'-single-stranded DNA overhangs (PubMed:17357160, PubMed:21589879). Binds RNA G-quadruplex (rG…	sp|O00571|DDX3X_HUMAN;sp|O15523|DDX3Y_HUMAN;sp|Q9NQI0|DDX4_HUMAN	sp|O00571|DDX3X_HUMAN ATP-dependent RNA helicase DDX3X OS=Homo sapiens OX=9606 GN=DDX3X PE=1 SV=3;sp|O15523|DDX3Y_HUMAN ATP-dependent RNA helicase DDX3Y OS=Homo sapiens OX=9606 GN=DDX3Y PE=1 SV=2	3	17	17	16	36	73.243	155320	192490	126850	129490	769520	228000	290050	840420	128760	178890	213700	300230	Quantified	GO:0030154(BP:cell differentiation);GO:0071243(BP:cellular response to arsenic-containing substance);GO:0071470(BP:cellular response to osmotic stress);GO:0007059(BP:chromosome segregation);GO:0008625(BP:extrinsic apoptotic signaling pathway via death domain receptors);GO:0007276(BP:gamete generation);GO:0045087(BP:innate immune response);GO:0035556(BP:intracellular signal transduction);GO:009719…	hsa:1654(DDX3X)	hsa05161(Hepatitis B );hsa05203(Viral carcinogenesis );hsa04622(RIG-I-like receptor signaling pathway )	Nuclear	PF00270(DEAD/DEAH box helicase);PF00271(Helicase conserved C-terminal domain)
O00584	Ribonuclease T2	RNASET2	FUNCTION: Ribonuclease that plays an essential role in innate immune response by recognizing and degrading RNAs from microbial pathogens that are subsequently sensed by TLR8 (PubMed:31778653). Cleaves preferentially single-stranded RNA molecules between purine and uridine residues, which critically contributes to the supply of catabolic uridine and the generation of purine-2',3'-cyclophosphate-te…	sp|O00584|RNT2_HUMAN	sp|O00584|RNT2_HUMAN Ribonuclease T2 OS=Homo sapiens OX=9606 GN=RNASET2 PE=1 SV=2	1	9	9	9	39.8	29.48	313940	1055400	1325600	1270600	1564000	1425300	436680	210530	1073500	1647000	1154500	683290	Quantified	GO:0045087(BP:innate immune response);GO:0043312(BP:neutrophil degranulation);GO:0006401(BP:RNA catabolic process);GO:0035578(CC:azurophil granule lumen);GO:0005788(CC:endoplasmic reticulum lumen);GO:0070062(CC:extracellular exosome);GO:0005576(CC:extracellular region);GO:0005615(CC:extracellular space);GO:0043202(CC:lysosomal lumen);GO:0005764(CC:lysosome);GO:0005758(CC:mitochondrial intermembra…			Extracellular;Cytoplasmic	PF00445(Ribonuclease T2 family)
O00629	Importin subunit alpha-3	KPNA4	FUNCTION: Functions in nuclear protein import as an adapter protein for nuclear receptor KPNB1. Binds specifically and directly to substrates containing either a simple or bipartite NLS motif. Docking of the importin/substrate complex to the nuclear pore complex (NPC) is mediated by KPNB1 through binding to nucleoporin FxFG repeats and the complex is subsequently translocated through the pore by …	sp|O00629|IMA3_HUMAN	sp|O00629|IMA3_HUMAN Importin subunit alpha-3 OS=Homo sapiens OX=9606 GN=KPNA4 PE=1 SV=1	1	2	1	1	5.4	57.886					20895		1334.6	19846	3566.9	682.28			Quantified	GO:0019054(BP:modulation by virus of host process);GO:0006607(BP:NLS-bearing protein import into nucleus);GO:0042542(BP:response to hydrogen peroxide);GO:0005829(CC:cytosol);GO:0042025(CC:host cell nucleus);GO:0031965(CC:nuclear membrane);GO:0005643(CC:nuclear pore);GO:0005654(CC:nucleoplasm);GO:0061608(MF:nuclear import signal receptor activity);GO:0008139(MF:nuclear localization sequence bindin…	hsa:3840(KPNA4)	hsa05132(Salmonella infection );hsa05207(Chemical carcinogenesis - receptor activation )	Cytoplasmic;Nuclear	PF16186(Atypical Arm repeat);PF01749(Importin beta binding domain);PF00514(Armadillo/beta-catenin-like repeat)
O00754	Lysosomal alpha-mannosidase	MAN2B1	FUNCTION: Necessary for the catabolism of N-linked carbohydrates released during glycoprotein turnover. Cleaves all known types of alpha-mannosidic linkages.	sp|O00754|MA2B1_HUMAN	sp|O00754|MA2B1_HUMAN Lysosomal alpha-mannosidase OS=Homo sapiens OX=9606 GN=MAN2B1 PE=1 SV=3	1	3	3	3	4.2	113.74	57746	137470	130660	50458	165040	139340	55858	120430	112990	139280	119000	143020	Quantified	GO:0006464(BP:cellular protein modification process);GO:0007611(BP:learning or memory);GO:0006013(BP:mannose metabolic process);GO:0043312(BP:neutrophil degranulation);GO:0009313(BP:oligosaccharide catabolic process);GO:0006517(BP:protein deglycosylation);GO:0035578(CC:azurophil granule lumen);GO:0070062(CC:extracellular exosome);GO:0005576(CC:extracellular region);GO:0005615(CC:extracellular spa…	hsa:4125(MAN2B1)	hsa04142(Lysosome );hsa00511(Other glycan degradation )	Lysosomal	PF01074(Glycosyl hydrolases family 38 N-terminal domain);PF07748(Glycosyl hydrolases family 38 C-terminal domain);PF09261(Alpha mannosidase middle domain)
O00764	Pyridoxal kinase	PDXK	FUNCTION: Catalyzes the phosphorylation of the dietary vitamin B6 vitamers pyridoxal (PL), pyridoxine (PN) and pyridoxamine (PM) to form pyridoxal 5'-phosphate (PLP), pyridoxine 5'-phosphate (PNP) and pyridoxamine 5'-phosphate (PMP), respectively (PubMed:9099727, PubMed:10987144, PubMed:17766369, PubMed:19351586, PubMed:31187503) (Probable). PLP is the active form of vitamin B6, and acts as a cof…	sp|O00764|PDXK_HUMAN	sp|O00764|PDXK_HUMAN Pyridoxal kinase OS=Homo sapiens OX=9606 GN=PDXK PE=1 SV=1	1	3	3	3	15.7	35.102		19620			2478.3		2429.5	18958	22936	11467	20069	18554	Quantified	GO:0043312(BP:neutrophil degranulation);GO:0009443(BP:pyridoxal 5'-phosphate salvage);GO:0042816(BP:vitamin B6 metabolic process);GO:0005829(CC:cytosol);GO:0070062(CC:extracellular exosome);GO:0005576(CC:extracellular region);GO:0005654(CC:nucleoplasm);GO:0005634(CC:nucleus);GO:0034774(CC:secretory granule lumen);GO:0035580(CC:specific granule lumen);GO:0005524(MF:ATP binding);GO:0031403(MF:lithi…	hsa:8566(PDXK)	hsa01240(Biosynthesis of cofactors );hsa00750(Vitamin B6 metabolism )	Cytoplasmic	PF08543(Phosphomethylpyrimidine kinase)
O14498	Immunoglobulin superfamily containing leucine-rich repeat protein	ISLR		sp|O14498|ISLR_HUMAN	sp|O14498|ISLR_HUMAN Immunoglobulin superfamily containing leucine-rich repeat protein OS=Homo sapiens OX=9606 GN=ISLR PE=2 SV=1	1	7	7	7	19.4	45.997	168710	308750	1048500	233410	946650	117370	454440	37365	558020	314690	891870	433090	Quantified	GO:0007155(BP:cell adhesion);GO:0002576(BP:platelet degranulation);GO:0070062(CC:extracellular exosome);GO:0005576(CC:extracellular region);GO:0031093(CC:platelet alpha granule lumen)			Extracellular	PF13855(Leucine rich repeat);PF07679(Immunoglobulin I-set domain)
O14579	Coatomer subunit epsilon	COPE	FUNCTION: The coatomer is a cytosolic protein complex that binds to dilysine motifs and reversibly associates with Golgi non-clathrin-coated vesicles, which further mediate biosynthetic protein transport from the ER, via the Golgi up to the trans Golgi network. The coatomer complex is required for budding from Golgi membranes, and is essential for the retrograde Golgi-to-ER transport of dilysine-…	sp|O14579|COPE_HUMAN	sp|O14579|COPE_HUMAN Coatomer subunit epsilon OS=Homo sapiens OX=9606 GN=COPE PE=1 SV=3	1	4	4	4	17.5	34.482					68570		3178.6	37051				19939	Identified	GO:0006888(BP:ER to Golgi vesicle-mediated transport);GO:0006891(BP:intra-Golgi vesicle-mediated transport);GO:0015031(BP:protein transport);GO:0006890(BP:retrograde vesicle-mediated transport, Golgi to ER);GO:0030126(CC:COPI vesicle coat);GO:0005829(CC:cytosol);GO:0005789(CC:endoplasmic reticulum membrane);GO:0005794(CC:Golgi apparatus);GO:0000139(CC:Golgi membrane);GO:0005654(CC:nucleoplasm);GO…			Golgi	PF04733(Coatomer epsilon subunit)
O14594	Neurocan core protein	NCAN	FUNCTION: May modulate neuronal adhesion and neurite growth during development by binding to neural cell adhesion molecules (NG-CAM and N-CAM). Chondroitin sulfate proteoglycan; binds to hyaluronic acid.	sp|O14594|NCAN_HUMAN;sp|Q96GW7|PGCB_HUMAN	sp|O14594|NCAN_HUMAN Neurocan core protein OS=Homo sapiens OX=9606 GN=NCAN PE=1 SV=3	2	9	9	9	9.1	143.09	80411	898240	636930	963650	365560	269710	43916	741070	132380	2363900	651580	558730	Quantified	GO:0007155(BP:cell adhesion);GO:0007417(BP:central nervous system development);GO:0030206(BP:chondroitin sulfate biosynthetic process);GO:0030207(BP:chondroitin sulfate catabolic process);GO:0030208(BP:dermatan sulfate biosynthetic process);GO:0030198(BP:extracellular matrix organization);GO:0001501(BP:skeletal system development);GO:0031012(CC:extracellular matrix);GO:0005576(CC:extracellular re…			Nuclear	PF07686(Immunoglobulin V-set domain);PF00193(Extracellular link domain);PF00059(Lectin C-type domain);PF00008(EGF-like domain);PF00084(Sushi repeat (SCR repeat))
O14617	AP-3 complex subunit delta-1	AP3D1	FUNCTION: Part of the AP-3 complex, an adaptor-related complex which is not clathrin-associated. The complex is associated with the Golgi region as well as more peripheral structures. It facilitates the budding of vesicles from the Golgi membrane and may be directly involved in trafficking to lysosomes. Involved in process of CD8+ T-cell and NK cell degranulation (PubMed:26744459). In concert wit…	sp|O14617|AP3D1_HUMAN	sp|O14617|AP3D1_HUMAN AP-3 complex subunit delta-1 OS=Homo sapiens OX=9606 GN=AP3D1 PE=1 SV=1	1	2	2	2	3.2	130.16	2839.3				2431	7177.1	17284	10343					Identified	GO:0008089(BP:anterograde axonal transport);GO:0048490(BP:anterograde synaptic vesicle transport);GO:0048007(BP:antigen processing and presentation, exogenous lipid antigen via MHC class Ib);GO:0035646(BP:endosome to melanosome transport);GO:0006896(BP:Golgi to vacuole transport);GO:0006886(BP:intracellular protein transport);GO:0032438(BP:melanosome organization);GO:0098943(BP:neurotransmitter r…	hsa:8943(AP3D1)	hsa04142(Lysosome )	Nuclear	PF01602(Adaptin N terminal region);PF06375(AP-3 complex subunit delta-1)
Q5TA81	Late cornified envelope protein 2C	LCE2C	FUNCTION: Precursors of the cornified envelope of the stratum.	sp|Q5TA81|LCE2C_HUMAN;sp|O14633|LCE2B_HUMAN;sp|Q5TA76|LCE3A_HUMAN;sp|Q9BYE3|LCE3D_HUMAN;sp|Q5TA78|LCE4A_HUMAN;sp|Q5TA79|LCE2A_HUMAN;sp|Q5TA82|LCE2D_HUMAN	sp|Q5TA81|LCE2C_HUMAN Late cornified envelope protein 2C OS=Homo sapiens OX=9606 GN=LCE2C PE=1 SV=1;sp|O14633|LCE2B_HUMAN Late cornified envelope protein 2B OS=Homo sapiens OX=9606 GN=LCE2B PE=1 SV=1;sp|Q5TA76|LCE3A_HUMAN Late cornified envelope protein 3A	7	2	2	1	35.5	11.224	31443	6985.7	23940	24601	19834	29199	14205	151640	32173			31557	Quantified	GO:0031424(BP:keratinization)			Extracellular;Nuclear	PF14672(Late cornified envelope)
O14639	Actin-binding LIM protein 1	ABLIM1	FUNCTION: May act as scaffold protein (By similarity). May play a role in the development of the retina. Has been suggested to play a role in axon guidance. {ECO:0000250, ECO:0000269|PubMed:9245787}.	sp|O14639|ABLM1_HUMAN	sp|O14639|ABLM1_HUMAN Actin-binding LIM protein 1 OS=Homo sapiens OX=9606 GN=ABLIM1 PE=1 SV=3	1	3	3	3	4.5	87.687	3024.3		2238.8		9930.1		14540	11244		9103.2	7403.3	4064.3	Quantified	GO:0009887(BP:animal organ morphogenesis);GO:0060271(BP:cilium assembly);GO:0007010(BP:cytoskeleton organization);GO:0030032(BP:lamellipodium assembly);GO:0007601(BP:visual perception);GO:0015629(CC:actin cytoskeleton);GO:0005737(CC:cytoplasm);GO:0030027(CC:lamellipodium);GO:0001725(CC:stress fiber);GO:0003779(MF:actin binding);GO:0051015(MF:actin filament binding);GO:0046872(MF:metal ion binding)	hsa:3983(ABLIM1)	hsa04360(Axon guidance )	Nuclear	PF16182(Putative adherens-junction anchoring region of AbLIM);PF00412(LIM domain);PF02209(Villin headpiece domain)
O14646	Chromodomain-helicase-DNA-binding protein 1	CHD1	FUNCTION: ATP-dependent chromatin-remodeling factor which functions as substrate recognition component of the transcription regulatory histone acetylation (HAT) complex SAGA. Regulates polymerase II transcription. Also required for efficient transcription by RNA polymerase I, and more specifically the polymerase I transcription termination step. Regulates negatively DNA replication. Not only invo…	sp|O14646|CHD1_HUMAN	sp|O14646|CHD1_HUMAN Chromodomain-helicase-DNA-binding protein 1 OS=Homo sapiens OX=9606 GN=CHD1 PE=1 SV=2	1	1	1	1	0.8	196.69				101640									Identified	GO:0006338(BP:chromatin remodeling);GO:0016569(BP:covalent chromatin modification);GO:0043923(BP:positive regulation by host of viral transcription);GO:0006357(BP:regulation of transcription by RNA polymerase II);GO:0005737(CC:cytoplasm);GO:0005654(CC:nucleoplasm);GO:0005634(CC:nucleus);GO:0005524(MF:ATP binding);GO:0003677(MF:DNA binding);GO:0003678(MF:DNA helicase activity);GO:0035064(MF:methyl…			Nuclear	PF00176(SNF2 family N-terminal domain);PF00271(Helicase conserved C-terminal domain);PF13907(Domain of unknown function (DUF4208));PF00385(Chromo (CHRromatin Organisation MOdifier) domain)
O14686	Histone-lysine N-methyltransferase 2D	KMT2D	FUNCTION: Histone methyltransferase. Methylates 'Lys-4' of histone H3 (H3K4me). H3K4me represents a specific tag for epigenetic transcriptional activation. Acts as a coactivator for estrogen receptor by being recruited by ESR1, thereby activating transcription. {ECO:0000269|PubMed:16603732, ECO:0000269|PubMed:17500065, ECO:0000269|PubMed:17851529}.	sp|O14686|KMT2D_HUMAN	sp|O14686|KMT2D_HUMAN Histone-lysine N-methyltransferase 2D OS=Homo sapiens OX=9606 GN=KMT2D PE=1 SV=2	1	1	1	1	0.7	593.38							7232.8						Identified	GO:1904837(BP:beta-catenin-TCF complex assembly);GO:0006342(BP:chromatin silencing);GO:0044648(BP:histone H3-K4 dimethylation);GO:0051568(BP:histone H3-K4 methylation);GO:0097692(BP:histone H3-K4 monomethylation);GO:0080182(BP:histone H3-K4 trimethylation);GO:0001555(BP:oocyte growth);GO:0048477(BP:oogenesis);GO:0008284(BP:positive regulation of cell proliferation);GO:0033148(BP:positive regulati…	hsa:8085(KMT2D)	hsa04934(Cushing syndrome );hsa00310(Lysine degradation )	Nuclear	PF13832(PHD-zinc-finger like domain);PF05965(F/Y rich C-terminus);PF13771(PHD-like zinc-binding domain);PF05964(F/Y-rich N-terminus);PF00628(PHD-finger);PF00856(SET domain)
O14732	Inositol monophosphatase 2	IMPA2	FUNCTION: Can use myo-inositol monophosphates, scylloinositol 1,4-diphosphate, glucose-1-phosphate, beta-glycerophosphate, and 2'-AMP as substrates. Has been implicated as the pharmacological target for lithium Li(+) action in brain. {ECO:0000269|PubMed:17068342}.	sp|O14732|IMPA2_HUMAN	sp|O14732|IMPA2_HUMAN Inositol monophosphatase 2 OS=Homo sapiens OX=9606 GN=IMPA2 PE=1 SV=1	1	4	4	4	16.3	31.321	1045300	1278300	1200600	434730	1542600	410910	916600	9720500	674250	913400	1389300	596150	Quantified	GO:0006021(BP:inositol biosynthetic process);GO:0006020(BP:inositol metabolic process);GO:0046855(BP:inositol phosphate dephosphorylation);GO:0043647(BP:inositol phosphate metabolic process);GO:0006796(BP:phosphate-containing compound metabolic process);GO:0046854(BP:phosphatidylinositol phosphorylation);GO:0007165(BP:signal transduction);GO:0005737(CC:cytoplasm);GO:0005829(CC:cytosol);GO:0008934…	hsa:3613(IMPA2)	hsa04070(Phosphatidylinositol signaling system );hsa00562(Inositol phosphate metabolism )	Cytoplasmic;Mitochondrial	PF00459(Inositol monophosphatase family)
O14744	Protein arginine N-methyltransferase 5	PRMT5	FUNCTION: Arginine methyltransferase that can both catalyze the formation of omega-N monomethylarginine (MMA) and symmetrical dimethylarginine (sDMA), with a preference for the formation of MMA (PubMed:10531356, PubMed:11152681, PubMed:11747828, PubMed:12411503, PubMed:15737618, PubMed:17709427, PubMed:20159986, PubMed:20810653, PubMed:21258366, PubMed:21917714, PubMed:22269951, PubMed:21081503).…	sp|O14744|ANM5_HUMAN	sp|O14744|ANM5_HUMAN Protein arginine N-methyltransferase 5 OS=Homo sapiens OX=9606 GN=PRMT5 PE=1 SV=4	1	2	2	2	4.7	72.683		27203		23330	12035	12495	16899	19103		27099		13796	Quantified	GO:0032922(BP:circadian regulation of gene expression);GO:0006353(BP:DNA-templated transcription, termination);GO:0042118(BP:endothelial cell activation);GO:0090161(BP:Golgi ribbon formation);GO:0034969(BP:histone arginine methylation);GO:0043985(BP:histone H4-R3 methylation);GO:0097421(BP:liver regeneration);GO:0045596(BP:negative regulation of cell differentiation);GO:0018216(BP:peptidyl-argini…	hsa:10419(PRMT5)	hsa03013(RNA transport )	Cytoplasmic	PF05185(PRMT5 arginine-N-methyltransferase);PF17285(PRMT5 TIM barrel domain);PF17286(PRMT5 oligomerisation domain)
O14773	Tripeptidyl-peptidase 1	TPP1	FUNCTION: Lysosomal serine protease with tripeptidyl-peptidase I activity (PubMed:11054422, PubMed:19038966, PubMed:19038967). May act as a non-specific lysosomal peptidase which generates tripeptides from the breakdown products produced by lysosomal proteinases (PubMed:11054422, PubMed:19038966, PubMed:19038967). Requires substrates with an unsubstituted N-terminus (PubMed:19038966). {ECO:000026…	sp|O14773|TPP1_HUMAN	sp|O14773|TPP1_HUMAN Tripeptidyl-peptidase 1 OS=Homo sapiens OX=9606 GN=TPP1 PE=1 SV=2	1	11	11	11	34.6	61.247	721810	2328700	2078800	1960800	1491800	1558400	472840	2057200	1149100	1785200	1745500	1275700	Quantified	GO:0045453(BP:bone resorption);GO:0007417(BP:central nervous system development);GO:0030855(BP:epithelial cell differentiation);GO:0036498(BP:IRE1-mediated unfolded protein response);GO:0006629(BP:lipid metabolic process);GO:0007040(BP:lysosome organization);GO:0007399(BP:nervous system development);GO:0050885(BP:neuromuscular process controlling balance);GO:0043171(BP:peptide catabolic process);…	hsa:1200(TPP1)	hsa04142(Lysosome )	Lysosomal	PF09286(Pro-kumamolisin, activation domain)
O14786	Neuropilin-1	NRP1	FUNCTION: Receptor involved in the development of the cardiovascular system, in angiogenesis, in the formation of certain neuronal circuits and in organogenesis outside the nervous system. It mediates the chemorepulsant activity of semaphorins (PubMed:9288753, PubMed:9529250, PubMed:10688880). It binds to semaphorin 3A, The PLGF-2 isoform of PGF, The VEGF165 isoform of VEGFA and VEGFB (PubMed:928…	sp|O14786|NRP1_HUMAN	sp|O14786|NRP1_HUMAN Neuropilin-1 OS=Homo sapiens OX=9606 GN=NRP1 PE=1 SV=3	1	10	10	10	16.9	103.13	356760	269090	249270	363350	422080	314390	465950	48715	201040	112580	156920	143570	Quantified	GO:0031532(BP:actin cytoskeleton reorganization);GO:0001525(BP:angiogenesis);GO:0060978(BP:angiogenesis involved in coronary vascular morphogenesis);GO:0009887(BP:animal organ morphogenesis);GO:0048844(BP:artery morphogenesis);GO:0048846(BP:axon extension involved in axon guidance);GO:0007411(BP:axon guidance);GO:0007413(BP:axonal fasciculation);GO:0060385(BP:axonogenesis involved in innervation)…	hsa:8829(NRP1)	hsa05166(Human T-cell leukemia virus 1 infection );hsa05171(Coronavirus disease - COVID-19 );hsa04360(Axon guidance )	Cytoplasmic	PF00629(MAM domain, meprin/A5/mu);PF11980(C-terminal domain of neuropilin glycoprotein);PF00754(F5/8 type C domain);PF00431(CUB domain)
O14787	Transportin-2	TNPO2	FUNCTION: Probably functions in nuclear protein import as nuclear transport receptor. Serves as receptor for nuclear localization signals (NLS) in cargo substrates. Is thought to mediate docking of the importin/substrate complex to the nuclear pore complex (NPC) through binding to nucleoporin and the complex is subsequently translocated through the pore by an energy requiring, Ran-dependent mecha…	sp|O14787|TNPO2_HUMAN	sp|O14787|TNPO2_HUMAN Transportin-2 OS=Homo sapiens OX=9606 GN=TNPO2 PE=1 SV=3	1	3	2	2	4.7	101.39								12778					Identified	GO:0006606(BP:protein import into nucleus);GO:0005737(CC:cytoplasm);GO:0005634(CC:nucleus);GO:0061608(MF:nuclear import signal receptor activity);GO:0008139(MF:nuclear localization sequence binding);GO:0008536(MF:Ran GTPase binding)			Cytoplasmic	PF03810(Importin-beta N-terminal domain);PF13513(HEAT-like repeat)
O14791	Apolipoprotein L1	APOL1	FUNCTION: May play a role in lipid exchange and transport throughout the body. May participate in reverse cholesterol transport from peripheral cells to the liver.	sp|O14791|APOL1_HUMAN	sp|O14791|APOL1_HUMAN Apolipoprotein L1 OS=Homo sapiens OX=9606 GN=APOL1 PE=1 SV=5	1	18	18	18	49	43.974	8675800	8142500	8498500	7705400	2835800	11543000	11051000	1264600	7860600	8216900	3081900	8349000	Quantified	GO:0044267(BP:cellular protein metabolic process);GO:1902476(BP:chloride transmembrane transport);GO:0008203(BP:cholesterol metabolic process);GO:0051838(BP:cytolysis by host of symbiont cells);GO:0045087(BP:innate immune response);GO:0006869(BP:lipid transport);GO:0042157(BP:lipoprotein metabolic process);GO:0043687(BP:post-translational protein modification);GO:0006898(BP:receptor-mediated endo…	hsa:8542(APOL1)	hsa05143(African trypanosomiasis )	Extracellular;Cytoplasmic	PF05461(Apolipoprotein L)
O14793	Growth/differentiation factor 8	MSTN	FUNCTION: Acts specifically as a negative regulator of skeletal muscle growth. {ECO:0000250|UniProtKB:O08689}.	sp|O14793|GDF8_HUMAN	sp|O14793|GDF8_HUMAN Growth/differentiation factor 8 OS=Homo sapiens OX=9606 GN=MSTN PE=1 SV=1	1	4	4	4	14.1	42.75	129170	135840	138680	331470	76882	270070	742150	210090	123430	272020	142420	379080	Quantified	GO:0071549(BP:cellular response to dexamethasone stimulus);GO:0046716(BP:muscle cell cellular homeostasis);GO:0007517(BP:muscle organ development);GO:0014839(BP:myoblast migration involved in skeletal muscle regeneration);GO:0046627(BP:negative regulation of insulin receptor signaling pathway);GO:0033673(BP:negative regulation of kinase activity);GO:0014741(BP:negative regulation of muscle hypert…	hsa:2660(MSTN)	hsa04060(Cytokine-cytokine receptor interaction )	Nuclear	PF00688(TGF-beta propeptide);PF00019(Transforming growth factor beta like domain)
O14818	Proteasome subunit alpha type-7	PSMA7	FUNCTION: Component of the 20S core proteasome complex involved in the proteolytic degradation of most intracellular proteins. This complex plays numerous essential roles within the cell by associating with different regulatory particles. Associated with two 19S regulatory particles, forms the 26S proteasome and thus participates in the ATP-dependent degradation of ubiquitinated proteins. The 26S…	sp|O14818|PSA7_HUMAN;sp|Q8TAA3|PSMA8_HUMAN	sp|O14818|PSA7_HUMAN Proteasome subunit alpha type-7 OS=Homo sapiens OX=9606 GN=PSMA7 PE=1 SV=1;sp|Q8TAA3|PSMA8_HUMAN Proteasome subunit alpha-type 8 OS=Homo sapiens OX=9606 GN=PSMA8 PE=2 SV=3	2	9	9	9	44.8	27.887	699410	321640	182230	230360	747860	489900	1345800	720520	377750	417300	232760	384650	Quantified	GO:0031145(BP:anaphase-promoting complex-dependent catabolic process);GO:0002479(BP:antigen processing and presentation of exogenous peptide antigen via MHC class I, TAP-dependent);GO:0038095(BP:Fc-epsilon receptor signaling pathway);GO:0070498(BP:interleukin-1-mediated signaling pathway);GO:0000165(BP:MAPK cascade);GO:0090090(BP:negative regulation of canonical Wnt signaling pathway);GO:0010972(…	hsa:5688(PSMA7)	hsa05017(Spinocerebellar ataxia );hsa05016(Huntington disease );hsa05012(Parkinson disease );hsa05022(Pathways of neurodegeneration - multiple diseases );hsa03050(Proteasome );hsa05020(Prion disease );hsa05014(Amyotrophic lateral sclerosis );hsa05010(Alzheimer disease )	Cytoplasmic	PF10584(Proteasome subunit A N-terminal signature);PF00227(Proteasome subunit)
O14827	Ras-specific guanine nucleotide-releasing factor 2	RASGRF2	FUNCTION: Functions as a calcium-regulated nucleotide exchange factor activating both Ras and RAC1 through the exchange of bound GDP for GTP. Preferentially activates HRAS in vivo compared to RRAS based on their different types of prenylation. Functions in synaptic plasticity by contributing to the induction of long term potentiation. {ECO:0000269|PubMed:15128856}.	sp|O14827|RGRF2_HUMAN	sp|O14827|RGRF2_HUMAN Ras-specific guanine nucleotide-releasing factor 2 OS=Homo sapiens OX=9606 GN=RASGRF2 PE=1 SV=2	1	1	1	1	1	140.76	47147	289940	219210	45092	225250	148950	26790	381340	3813600	317690	12616	2700700	Quantified	GO:0007186(BP:G protein-coupled receptor signaling pathway);GO:0000165(BP:MAPK cascade);GO:0043065(BP:positive regulation of apoptotic process);GO:0035023(BP:regulation of Rho protein signal transduction);GO:0051056(BP:regulation of small GTPase mediated signal transduction);GO:0034976(BP:response to endoplasmic reticulum stress);GO:0007264(BP:small GTPase mediated signal transduction);GO:0005829…	hsa:5924(RASGRF2)	hsa04014(Ras signaling pathway );hsa04010(MAPK signaling pathway )	Nuclear	PF00617(RasGEF domain);PF00169(PH domain);PF00621(RhoGEF domain);PF00618(RasGEF N-terminal motif)
O14841	5-oxoprolinase	OPLAH	FUNCTION: Catalyzes the cleavage of 5-oxo-L-proline to form L-glutamate coupled to the hydrolysis of ATP to ADP and inorganic phosphate.	sp|O14841|OPLA_HUMAN	sp|O14841|OPLA_HUMAN 5-oxoprolinase OS=Homo sapiens OX=9606 GN=OPLAH PE=1 SV=3	1	8	8	8	9.9	137.46	218300	71550	240090	275630	339390	367370	262090	307350	487640	452890	550330	367370	Quantified	GO:0006750(BP:glutathione biosynthetic process);GO:0006749(BP:glutathione metabolic process);GO:0005829(CC:cytosol);GO:0017168(MF:5-oxoprolinase (ATP-hydrolyzing) activity);GO:0005524(MF:ATP binding)	hsa:26873(OPLAH)	hsa00480(Glutathione metabolism )	PlasmaMembrane;Cytoplasmic	PF01968(Hydantoinase/oxoprolinase);PF02538(Hydantoinase B/oxoprolinase);PF05378(Hydantoinase/oxoprolinase N-terminal region)
O14907	Tax1-binding protein 3	TAX1BP3	FUNCTION: May regulate a number of protein-protein interactions by competing for PDZ domain binding sites. Binds CTNNB1 and may thereby act as an inhibitor of the Wnt signaling pathway. Competes with LIN7A for KCNJ4 binding, and thereby promotes KCNJ4 internalization. May play a role in the Rho signaling pathway. May play a role in activation of CDC42 by the viral protein HPV16 E6. {ECO:0000269|P…	sp|O14907|TX1B3_HUMAN	sp|O14907|TX1B3_HUMAN Tax1-binding protein 3 OS=Homo sapiens OX=9606 GN=TAX1BP3 PE=1 SV=2	1	1	1	1	13.7	13.735	13907				33756		24910	25650					Identified	GO:0090630(BP:activation of GTPase activity);GO:0008285(BP:negative regulation of cell proliferation);GO:2000009(BP:negative regulation of protein localization to cell surface);GO:0030178(BP:negative regulation of Wnt signaling pathway);GO:0007266(BP:Rho protein signal transduction);GO:0016055(BP:Wnt signaling pathway);GO:0015629(CC:actin cytoskeleton);GO:0005737(CC:cytoplasm);GO:0005829(CC:cytos…			Mitochondrial;Nuclear	PF00595(PDZ domain (Also known as DHR or GLGF))
O14908	PDZ domain-containing protein GIPC1	GIPC1	FUNCTION: May be involved in G protein-linked signaling.	sp|O14908|GIPC1_HUMAN;sp|Q8TF64|GIPC3_HUMAN	sp|O14908|GIPC1_HUMAN PDZ domain-containing protein GIPC1 OS=Homo sapiens OX=9606 GN=GIPC1 PE=1 SV=2	2	3	3	3	12.3	36.049	14046	3627.7		1709.1	28159	7403.6	12576	296400	2768.8	6593.4		7990.4	Quantified	GO:0098761(BP:cellular response to interleukin-7);GO:0007268(BP:chemical synaptic transmission);GO:0043542(BP:endothelial cell migration);GO:0007186(BP:G protein-coupled receptor signaling pathway);GO:0014047(BP:glutamate secretion);GO:0032435(BP:negative regulation of proteasomal ubiquitin-dependent protein catabolic process);GO:0032467(BP:positive regulation of cytokinesis);GO:0048023(BP:positi…			Cytoplasmic	PF00595(PDZ domain (Also known as DHR or GLGF))
Q5SRD1	Mitochondrial import inner membrane translocase subunit Tim23B	TIMM23B	FUNCTION: May participate in the translocation of transit peptide-containing proteins across the mitochondrial inner membrane. the PAM complex (By similarity). {ECO:0000250}.	sp|Q5SRD1|TI23B_HUMAN;sp|O14925|TIM23_HUMAN	sp|Q5SRD1|TI23B_HUMAN Mitochondrial import inner membrane translocase subunit Tim23B OS=Homo sapiens OX=9606 GN=TIMM23B PE=1 SV=3;sp|O14925|TIM23_HUMAN Mitochondrial import inner membrane translocase subunit Tim23 OS=Homo sapiens OX=9606 GN=TIMM23 PE=1 SV=	2	1	1	1	9	19.669	17870	14822	11110		7557.2	15727		21513	11275	10355	17486	11740	Quantified	GO:0030150(BP:protein import into mitochondrial matrix);GO:0031305(CC:integral component of mitochondrial inner membrane);GO:0005744(CC:TIM23 mitochondrial import inner membrane translocase complex);GO:0015450(MF:P-P-bond-hydrolysis-driven protein transmembrane transporter activity);GO:0008320(MF:protein transmembrane transporter activity)			PlasmaMembrane	PF02466(Tim17/Tim22/Tim23/Pmp24 family)
P19105	Myosin regulatory light chain 12A	MYL12A	FUNCTION: Myosin regulatory subunit that plays an important role in regulation of both smooth muscle and nonmuscle cell contractile activity via its phosphorylation. Implicated in cytokinesis, receptor capping, and cell locomotion (By similarity). {ECO:0000250}.	sp|P19105|ML12A_HUMAN;sp|O14950|ML12B_HUMAN;sp|P24844|MYL9_HUMAN	sp|P19105|ML12A_HUMAN Myosin regulatory light chain 12A OS=Homo sapiens OX=9606 GN=MYL12A PE=1 SV=2;sp|O14950|ML12B_HUMAN Myosin regulatory light chain 12B OS=Homo sapiens OX=9606 GN=MYL12B PE=1 SV=2;sp|P24844|MYL9_HUMAN Myosin regulatory light polypeptide	3	7	7	7	57.3	19.794	182830	25680	11444	25651	338920	13679	451090	380910	124550	33111	26766	46100	Quantified	GO:0006936(BP:muscle contraction);GO:0070527(BP:platelet aggregation);GO:0005829(CC:cytosol);GO:0070062(CC:extracellular exosome);GO:0016459(CC:myosin complex);GO:0005509(MF:calcium ion binding)	hsa:10627(MYL12A)	hsa05132(Salmonella infection );hsa05131(Shigellosis );hsa04360(Axon guidance );hsa04810(Regulation of actin cytoskeleton );hsa04611(Platelet activation );hsa04530(Tight junction );hsa04670(Leukocyte transendothelial migration );hsa04510(Focal adhesion )	Cytoplasmic;Nuclear	PF08976(EF-hand domain);PF13499(EF-hand domain pair)
O14958	Calsequestrin-2	CASQ2	FUNCTION: Calsequestrin is a high-capacity, moderate affinity, calcium-binding protein and thus acts as an internal calcium store in muscle. Calcium ions are bound by clusters of acidic residues at the protein surface, especially at the interface between subunits. Can bind around 60 Ca(2+) ions. Regulates the release of lumenal Ca(2+) via the calcium release channel RYR2; this plays an important …	sp|O14958|CASQ2_HUMAN	sp|O14958|CASQ2_HUMAN Calsequestrin-2 OS=Homo sapiens OX=9606 GN=CASQ2 PE=1 SV=2	1	1	1	1	3.5	46.435	33187	20013		41701	21204	17143	6347.1			16196			Quantified	GO:0060048(BP:cardiac muscle contraction);GO:0071313(BP:cellular response to caffeine);GO:0005513(BP:detection of calcium ion);GO:0034220(BP:ion transmembrane transport);GO:1901017(BP:negative regulation of potassium ion transmembrane transporter activity);GO:0043267(BP:negative regulation of potassium ion transport);GO:0060315(BP:negative regulation of ryanodine-sensitive calcium-release channel…	hsa:845(CASQ2)	hsa04020(Calcium signaling pathway );hsa04260(Cardiac muscle contraction )	ER	PF01216(Calsequestrin)
O14976	Cyclin-G-associated kinase	GAK	FUNCTION: Associates with cyclin G and CDK5. Seems to act as an auxilin homolog that is involved in the uncoating of clathrin-coated vesicles by Hsc70 in non-neuronal cells. Expression oscillates slightly during the cell cycle, peaking at G1. {ECO:0000269|PubMed:10625686}.	sp|O14976|GAK_HUMAN	sp|O14976|GAK_HUMAN Cyclin-G-associated kinase OS=Homo sapiens OX=9606 GN=GAK PE=1 SV=2	1	2	2	2	2.1	143.19								10242	9718.2				Identified	GO:0007049(BP:cell cycle);GO:0051085(BP:chaperone cofactor-dependent protein refolding);GO:0072318(BP:clathrin coat disassembly);GO:1905224(BP:clathrin-coated pit assembly);GO:0072583(BP:clathrin-dependent endocytosis);GO:0007029(BP:endoplasmic reticulum organization);GO:0007030(BP:Golgi organization);GO:0090160(BP:Golgi to lysosome transport);GO:0061024(BP:membrane organization);GO:0010977(BP:ne…			Nuclear	PF00069(Protein kinase domain);PF10409(C2 domain of PTEN tumour-suppressor protein)
O14979	Heterogeneous nuclear ribonucleoprotein D-like	HNRNPDL	FUNCTION: Acts as a transcriptional regulator. Promotes transcription repression. Promotes transcription activation in differentiated myotubes (By similarity). Binds to double- and single-stranded DNA sequences. Binds to the transcription suppressor CATR sequence of the COX5B promoter (By similarity). Binds with high affinity to RNA molecules that contain AU-rich elements (AREs) found within the …	sp|O14979|HNRDL_HUMAN	sp|O14979|HNRDL_HUMAN Heterogeneous nuclear ribonucleoprotein D-like OS=Homo sapiens OX=9606 GN=HNRNPDL PE=1 SV=3	1	1	1	1	3.8	46.437		8449.1			56104		38048	14955	7584				Identified	GO:0035722(BP:interleukin-12-mediated signaling pathway);GO:0010468(BP:regulation of gene expression);GO:0051252(BP:regulation of RNA metabolic process);GO:0006396(BP:RNA processing);GO:0005829(CC:cytosol);GO:0005654(CC:nucleoplasm);GO:0005634(CC:nucleus);GO:1990904(CC:ribonucleoprotein complex);GO:0005681(CC:spliceosomal complex);GO:0003690(MF:double-stranded DNA binding);GO:0008143(MF:poly(A) b…			Nuclear	PF00076(RNA recognition motif. (a.k.a. RRM, RBD, or RNP domain))
O14980	Exportin-1	XPO1	FUNCTION: Mediates the nuclear export of cellular proteins (cargos) bearing a leucine-rich nuclear export signal (NES) and of RNAs. In the nucleus, in association with RANBP3, binds cooperatively to the NES on its target protein and to the GTPase RAN in its active GTP-bound form (Ran-GTP). Docking of this complex to the nuclear pore complex (NPC) is mediated through binding to nucleoporins. Upon …	sp|O14980|XPO1_HUMAN	sp|O14980|XPO1_HUMAN Exportin-1 OS=Homo sapiens OX=9606 GN=XPO1 PE=1 SV=1	1	14	14	14	17.2	123.38	256150	1361900	45385	682990	727350	38367	201560	1071500	23229	27796	69336	31784	Quantified	GO:0075733(BP:intracellular transport of virus);GO:0051028(BP:mRNA transport);GO:0000122(BP:negative regulation of transcription by RNA polymerase II);GO:0006913(BP:nucleocytoplasmic transport);GO:0006611(BP:protein export from nucleus);GO:0034504(BP:protein localization to nucleus);GO:0010824(BP:regulation of centrosome duplication);GO:0043488(BP:regulation of mRNA stability);GO:0032434(BP:regul…	hsa:7514(XPO1)	hsa05166(Human T-cell leukemia virus 1 infection );hsa03008(Ribosome biogenesis in eukaryotes );hsa03013(RNA transport );hsa05164(Influenza A )	Cytoplasmic	PF08767(CRM1 C terminal);PF08389(Exportin 1-like protein);PF03810(Importin-beta N-terminal domain)
O14983	Sarcoplasmic/endoplasmic reticulum calcium ATPase 1	ATP2A1	FUNCTION: Key regulator of striated muscle performance by acting as the major Ca(2+) ATPase responsible for the reuptake of cytosolic Ca(2+) into the sarcoplasmic reticulum. Catalyzes the hydrolysis of ATP coupled with the translocation of calcium from the cytosol to the sarcoplasmic reticulum lumen (By similarity). Contributes to calcium sequestration involved in muscular excitation/contraction …	sp|O14983|AT2A1_HUMAN;sp|Q93084|AT2A3_HUMAN	sp|O14983|AT2A1_HUMAN Sarcoplasmic/endoplasmic reticulum calcium ATPase 1 OS=Homo sapiens OX=9606 GN=ATP2A1 PE=1 SV=1	2	5	1	1	8.8	110.25	1850000	4148200	4011900	3267500	3948600	3682700	2991500	6738400	3560200	2682700	4396100	1945700	Quantified	GO:0008637(BP:apoptotic mitochondrial changes);GO:0070509(BP:calcium ion import);GO:1990036(BP:calcium ion import into sarcoplasmic reticulum);GO:0070588(BP:calcium ion transmembrane transport);GO:0006816(BP:calcium ion transport);GO:0006874(BP:cellular calcium ion homeostasis);GO:0070059(BP:intrinsic apoptotic signaling pathway in response to endoplasmic reticulum stress);GO:0034220(BP:ion trans…	hsa:487(ATP2A1)	hsa04261(Adrenergic signaling in cardiomyocytes );hsa04919(Thyroid hormone signaling pathway );hsa04020(Calcium signaling pathway );hsa05410(Hypertrophic cardiomyopathy );hsa05412(Arrhythmogenic right ventricular cardiomyopathy );hsa05415(Diabetic cardiomyopathy );hsa04024(cAMP signaling pathway );hsa04972(Pancreatic secretion );hsa05010(Alzheimer disease );hsa04260(Cardiac muscle contraction );h…	PlasmaMembrane	PF13246(Cation transport ATPase (P-type));PF00122(E1-E2 ATPase);PF00689(Cation transporting ATPase, C-terminus);PF08282(haloacid dehalogenase-like hydrolase);PF00690(Cation transporter/ATPase, N-terminus)
O15020	Spectrin beta chain, non-erythrocytic 2	SPTBN2	FUNCTION: Probably plays an important role in neuronal membrane skeleton.	sp|O15020|SPTN2_HUMAN	sp|O15020|SPTN2_HUMAN Spectrin beta chain, non-erythrocytic 2 OS=Homo sapiens OX=9606 GN=SPTBN2 PE=1 SV=3	1	29	29	25	17.8	271.32	523220	80599	116510	200090	1183500	69035	122680	885530	138740	76379	100620	93032	Quantified	GO:0051693(BP:actin filament capping);GO:0030534(BP:adult behavior);GO:0019886(BP:antigen processing and presentation of exogenous peptide antigen via MHC class II);GO:0007411(BP:axon guidance);GO:0021692(BP:cerebellar Purkinje cell layer morphogenesis);GO:0006888(BP:ER to Golgi vesicle-mediated transport);GO:0000165(BP:MAPK cascade);GO:0035264(BP:multicellular organism growth);GO:0099173(BP:post…	hsa:6712(SPTBN2)	hsa05017(Spinocerebellar ataxia );hsa05022(Pathways of neurodegeneration - multiple diseases )	Cytoplasmic;Nuclear	PF00307(Calponin homology (CH) domain);PF00435(Spectrin repeat);PF15410(Pleckstrin homology domain)
O15031	Plexin-B2	PLXNB2	FUNCTION: Cell surface receptor for SEMA4C, SEMA4D and SEMA4G that plays an important role in cell-cell signaling (By similarity). Plays a role in glutamatergic synapse development and is required for SEMA4A-mediated excitatory synapse development (By similarity). Binding to class 4 semaphorins promotes downstream activation of RHOA and phosphorylation of ERBB2 at 'Tyr-1248' (By similarity). Requ…	sp|O15031|PLXB2_HUMAN	sp|O15031|PLXB2_HUMAN Plexin-B2 OS=Homo sapiens OX=9606 GN=PLXNB2 PE=1 SV=3	1	21	21	21	17	205.12	2177700	2506900	1568200	2116200	2958100	3539300	1969700	1220900	1258500	2730500	2246200	3575700	Quantified	GO:0007420(BP:brain development);GO:1904861(BP:excitatory synapse assembly);GO:0007156(BP:homophilic cell adhesion via plasma membrane adhesion molecules);GO:0007162(BP:negative regulation of cell adhesion);GO:0001843(BP:neural tube closure);GO:0007405(BP:neuroblast proliferation);GO:0050772(BP:positive regulation of axonogenesis);GO:0010976(BP:positive regulation of neuron projection development…	hsa:23654(PLXNB2)	hsa04360(Axon guidance )	Nuclear	PF01437(Plexin repeat);PF08337(Plexin cytoplasmic RasGAP domain);PF01833(IPT/TIG domain);PF01403(Sema domain)
O15116	U6 snRNA-associated Sm-like protein LSm1	LSM1	FUNCTION: Plays a role in the degradation of histone mRNAs, the only eukaryotic mRNAs that are not polyadenylated (PubMed:18172165). Probably also part of an LSm subunits-containing complex involved in the general process of mRNA degradation (By similarity). {ECO:0000250|UniProtKB:P47017, ECO:0000269|PubMed:18172165}.	sp|O15116|LSM1_HUMAN	sp|O15116|LSM1_HUMAN U6 snRNA-associated Sm-like protein LSm1 OS=Homo sapiens OX=9606 GN=LSM1 PE=1 SV=1	1	1	1	1	12	15.179	16502	9845.7	6553.8		22236	16530	25718	6270.8				14421	Quantified	GO:0000290(BP:deadenylation-dependent decapping of nuclear-transcribed mRNA);GO:0043928(BP:exonucleolytic nuclear-transcribed mRNA catabolic process involved in deadenylation-dependent decay);GO:0071044(BP:histone mRNA catabolic process);GO:0006397(BP:mRNA processing);GO:0045665(BP:negative regulation of neuron differentiation);GO:0016070(BP:RNA metabolic process);GO:0008380(BP:RNA splicing);GO:0…	hsa:27257(LSM1)	hsa03018(RNA degradation )	Cytoplasmic	PF01423(LSM domain)
O15118	NPC intracellular cholesterol transporter 1	NPC1	FUNCTION: Intracellular cholesterol transporter which acts in concert with NPC2 and plays an important role in the egress of cholesterol from the endosomal/lysosomal compartment (PubMed:9211849, PubMed:9927649, PubMed:10821832, PubMed:18772377, PubMed:27238017, PubMed:12554680). Unesterified cholesterol that has been released from LDLs in the lumen of the late endosomes/lysosomes is transferred b…	sp|O15118|NPC1_HUMAN	sp|O15118|NPC1_HUMAN NPC intracellular cholesterol transporter 1 OS=Homo sapiens OX=9606 GN=NPC1 PE=1 SV=2	1	2	2	2	2	142.17	26583	7698.2	44323	31125		8665.9	14040	55118	5741.1	13168		6882.1	Quantified	GO:0007628(BP:adult walking behavior);GO:0006914(BP:autophagy);GO:0008206(BP:bile acid metabolic process);GO:0071404(BP:cellular response to low-density lipoprotein particle stimulus);GO:0071383(BP:cellular response to steroid hormone stimulus);GO:0033344(BP:cholesterol efflux);GO:0042632(BP:cholesterol homeostasis);GO:0008203(BP:cholesterol metabolic process);GO:0030301(BP:cholesterol transport)…	hsa:4864(NPC1)	hsa04142(Lysosome );hsa04979(Cholesterol metabolism )	PlasmaMembrane	PF02460(Patched family);PF12349(Sterol-sensing domain of SREBP cleavage-activation);PF16414(Niemann-Pick C1 N terminus)
O15123	Angiopoietin-2	ANGPT2	FUNCTION: Binds to TEK/TIE2, competing for the ANGPT1 binding site, and modulating ANGPT1 signaling. Can induce tyrosine phosphorylation of TEK/TIE2 in the absence of ANGPT1. In the absence of angiogenic inducers, such as VEGF, ANGPT2-mediated loosening of cell-matrix contacts may induce endothelial cell apoptosis with consequent vascular regression. In concert with VEGF, it may facilitate endoth…	sp|O15123|ANGP2_HUMAN	sp|O15123|ANGP2_HUMAN Angiopoietin-2 OS=Homo sapiens OX=9606 GN=ANGPT2 PE=1 SV=1	1	2	2	2	5.6	56.919	105360	22387		28705			74352	25971	36455	42211		24594	Quantified	GO:0001525(BP:angiogenesis);GO:0031100(BP:animal organ regeneration);GO:0071363(BP:cellular response to growth factor stimulus);GO:0010467(BP:gene expression);GO:0007281(BP:germ cell development);GO:0072012(BP:glomerulus vasculature development);GO:0050900(BP:leukocyte migration);GO:0060135(BP:maternal process involved in female pregnancy);GO:0016525(BP:negative regulation of angiogenesis);GO:004…	hsa:285(ANGPT2)	hsa04010(MAPK signaling pathway );hsa04015(Rap1 signaling pathway );hsa04014(Ras signaling pathway );hsa05167(Kaposi sarcoma-associated herpesvirus infection );hsa04066(HIF-1 signaling pathway );hsa04151(PI3K-Akt signaling pathway )	Nuclear	PF00147(Fibrinogen beta and gamma chains, C-terminal globular domain)
O15127	Secretory carrier-associated membrane protein 2	SCAMP2	FUNCTION: Functions in post-Golgi recycling pathways. Acts as a recycling carrier to the cell surface.	sp|O15127|SCAM2_HUMAN	sp|O15127|SCAM2_HUMAN Secretory carrier-associated membrane protein 2 OS=Homo sapiens OX=9606 GN=SCAMP2 PE=1 SV=2	1	2	2	2	9.7	36.648	32168	21892	28809	10365	31350	36816	48994	35686				30127	Quantified	GO:0006892(BP:post-Golgi vesicle-mediated transport);GO:0015031(BP:protein transport);GO:0070062(CC:extracellular exosome);GO:0005794(CC:Golgi apparatus);GO:0000139(CC:Golgi membrane);GO:0016021(CC:integral component of membrane);GO:0043231(CC:intracellular membrane-bounded organelle);GO:0055038(CC:recycling endosome membrane);GO:0032588(CC:trans-Golgi network membrane);GO:0030133(CC:transport ve…			PlasmaMembrane	PF04144(SCAMP family)
O15143	Actin-related protein 2/3 complex subunit 1B	ARPC1B	FUNCTION: Component of the Arp2/3 complex, a multiprotein complex that mediates actin polymerization upon stimulation by nucleation-promoting factor (NPF) (PubMed:11741539, PubMed:9230079). The Arp2/3 complex mediates the formation of branched actin networks in the cytoplasm, providing the force for cell motility (PubMed:11741539, PubMed:9230079). In addition to its role in the cytoplasmic cytosk…	sp|O15143|ARC1B_HUMAN	sp|O15143|ARC1B_HUMAN Actin-related protein 2/3 complex subunit 1B OS=Homo sapiens OX=9606 GN=ARPC1B PE=1 SV=3	1	5	5	5	22.3	40.949	6969	16700	6143.7	4505.8	53298	6052.8	70068	92547	51496	70425		20247	Quantified	GO:0034314(BP:Arp2/3 complex-mediated actin nucleation);GO:0048013(BP:ephrin receptor signaling pathway);GO:0038096(BP:Fc-gamma receptor signaling pathway involved in phagocytosis);GO:0032355(BP:response to estradiol);GO:0043627(BP:response to estrogen);GO:0015629(CC:actin cytoskeleton);GO:0005885(CC:Arp2/3 protein complex);GO:0005829(CC:cytosol);GO:0070062(CC:extracellular exosome);GO:0005925(CC…	hsa:10095(ARPC1B)	hsa05130(Pathogenic Escherichia coli infection );hsa04144(Endocytosis );hsa05132(Salmonella infection );hsa04810(Regulation of actin cytoskeleton );hsa05100(Bacterial invasion of epithelial cells );hsa05131(Shigellosis );hsa05135(Yersinia infection );hsa04666(Fc gamma R-mediated phagocytosis );hsa04530(Tight junction )	Extracellular	PF00400(WD domain, G-beta repeat)
O15144	Actin-related protein 2/3 complex subunit 2	ARPC2	FUNCTION: Actin-binding component of the Arp2/3 complex, a multiprotein complex that mediates actin polymerization upon stimulation by nucleation-promoting factor (NPF) (PubMed:9230079). The Arp2/3 complex mediates the formation of branched actin networks in the cytoplasm, providing the force for cell motility (PubMed:9230079). Seems to contact the mother actin filament (PubMed:9230079). In addit…	sp|O15144|ARPC2_HUMAN	sp|O15144|ARPC2_HUMAN Actin-related protein 2/3 complex subunit 2 OS=Homo sapiens OX=9606 GN=ARPC2 PE=1 SV=1	1	12	12	12	49.7	34.333	1143900	166990	197730	303310	1081400	107110	1425600	1552900	688110	954950	469040	482730	Quantified	GO:0030041(BP:actin filament polymerization);GO:0070358(BP:actin polymerization-dependent cell motility);GO:0034314(BP:Arp2/3 complex-mediated actin nucleation);GO:0048013(BP:ephrin receptor signaling pathway);GO:0038096(BP:Fc-gamma receptor signaling pathway involved in phagocytosis);GO:0061024(BP:membrane organization);GO:0010592(BP:positive regulation of lamellipodium assembly);GO:1900026(BP:p…	hsa:10109(ARPC2)	hsa05132(Salmonella infection );hsa05131(Shigellosis );hsa05135(Yersinia infection );hsa05100(Bacterial invasion of epithelial cells );hsa04666(Fc gamma R-mediated phagocytosis );hsa04144(Endocytosis );hsa05130(Pathogenic Escherichia coli infection );hsa04810(Regulation of actin cytoskeleton );hsa04530(Tight junction )	Cytoplasmic	PF04045(Arp2/3 complex, 34 kD subunit p34-Arc)
O15145	Actin-related protein 2/3 complex subunit 3	ARPC3	FUNCTION: Component of the Arp2/3 complex, a multiprotein complex that mediates actin polymerization upon stimulation by nucleation-promoting factor (NPF) (PubMed:9230079). The Arp2/3 complex mediates the formation of branched actin networks in the cytoplasm, providing the force for cell motility (PubMed:9230079). In addition to its role in the cytoplasmic cytoskeleton, the Arp2/3 complex also pr…	sp|O15145|ARPC3_HUMAN	sp|O15145|ARPC3_HUMAN Actin-related protein 2/3 complex subunit 3 OS=Homo sapiens OX=9606 GN=ARPC3 PE=1 SV=3	1	5	5	5	33.1	20.546	944250	576750	375500	838360	4083200	830520	840680	4652700	1206900	1495600	1879700	1447800	Quantified	GO:0070358(BP:actin polymerization-dependent cell motility);GO:0034314(BP:Arp2/3 complex-mediated actin nucleation);GO:1990090(BP:cellular response to nerve growth factor stimulus);GO:0048013(BP:ephrin receptor signaling pathway);GO:0038096(BP:Fc-gamma receptor signaling pathway involved in phagocytosis);GO:0061024(BP:membrane organization);GO:0015629(CC:actin cytoskeleton);GO:0005885(CC:Arp2/3 p…	hsa:10094(ARPC3)	hsa05135(Yersinia infection );hsa04666(Fc gamma R-mediated phagocytosis );hsa05132(Salmonella infection );hsa05100(Bacterial invasion of epithelial cells );hsa04810(Regulation of actin cytoskeleton );hsa05131(Shigellosis );hsa04144(Endocytosis );hsa05130(Pathogenic Escherichia coli infection );hsa04530(Tight junction )	Cytoplasmic;Mitochondrial;Nuclear	PF04062(ARP2/3 complex ARPC3 (21 kDa) subunit)
O15160	DNA-directed RNA polymerases I and III subunit RPAC1	POLR1C	FUNCTION: DNA-dependent RNA polymerase catalyzes the transcription of DNA into RNA using the four ribonucleoside triphosphates as substrates. Common component of RNA polymerases I and III which synthesize ribosomal RNA precursors and small RNAs, such as 5S rRNA and tRNAs, respectively. RPAC1 is part of the Pol core element with the central large cleft and probably a clamp element that moves to op…	sp|O15160|RPAC1_HUMAN	sp|O15160|RPAC1_HUMAN DNA-directed RNA polymerases I and III subunit RPAC1 OS=Homo sapiens OX=9606 GN=POLR1C PE=1 SV=1	1	3	3	3	13.6	39.249	103700	17074	30810	59786	9684.4	46626	43289	33077	58965	38256	36633	46398	Quantified	GO:0045815(BP:positive regulation of gene expression, epigenetic);GO:0032481(BP:positive regulation of type I interferon production);GO:0006363(BP:termination of RNA polymerase I transcription);GO:0006360(BP:transcription by RNA polymerase I);GO:0006383(BP:transcription by RNA polymerase III);GO:0006362(BP:transcription elongation from RNA polymerase I promoter);GO:0006361(BP:transcription initia…	hsa:9533(POLR1C)	hsa04623(Cytosolic DNA-sensing pathway );hsa03020(RNA polymerase )	Cytoplasmic;Nuclear	PF01000(RNA polymerase Rpb3/RpoA insert domain);PF01193(RNA polymerase Rpb3/Rpb11 dimerisation domain)
O15173	Membrane-associated progesterone receptor component 2	PGRMC2	FUNCTION: Required for the maintenance of uterine histoarchitecture and normal female reproductive lifespan (By similarity). May serve as a universal non-classical progesterone receptor in the uterus (Probable). Intracellular heme chaperone required for delivery of labile, or signaling heme, to the nucleus. Plays a role in adipocyte function and systemic glucose homeostasis. In brown fat, which h…	sp|O15173|PGRC2_HUMAN	sp|O15173|PGRC2_HUMAN Membrane-associated progesterone receptor component 2 OS=Homo sapiens OX=9606 GN=PGRMC2 PE=1 SV=1	1	6	6	6	33.2	23.818	210980	92887	16136		18972	103490	45646	168480	65436	81118	87415	45274	Quantified	GO:0060612(BP:adipose tissue development);GO:0012505(CC:endomembrane system);GO:0005783(CC:endoplasmic reticulum);GO:0016021(CC:integral component of membrane);GO:0016020(CC:membrane);GO:0005635(CC:nuclear envelope);GO:0020037(MF:heme binding);GO:0015232(MF:heme transporter activity);GO:0005496(MF:steroid binding);GO:0003707(MF:steroid hormone receptor activity)			Cytoplasmic;Nuclear	PF00173(Cytochrome b5-like Heme/Steroid binding domain)
O15204	ADAM DEC1	ADAMDEC1	FUNCTION: May play an important role in the control of the immune response and during pregnancy. {ECO:0000250}.	sp|O15204|ADEC1_HUMAN	sp|O15204|ADEC1_HUMAN ADAM DEC1 OS=Homo sapiens OX=9606 GN=ADAMDEC1 PE=1 SV=2	1	3	3	3	11.3	52.775	199800	20346	14701			22895	157440	26575	79869	111480		185120	Quantified	GO:0006955(BP:immune response);GO:0007162(BP:negative regulation of cell adhesion);GO:0062023(CC:collagen-containing extracellular matrix);GO:0004222(MF:metalloendopeptidase activity);GO:0008270(MF:zinc ion binding)			Extracellular	PF01562(Reprolysin family propeptide);PF01421(Reprolysin (M12B) family zinc metalloprotease)
O15231	Zinc finger protein 185	ZNF185	FUNCTION: May be involved in the regulation of cellular proliferation and/or differentiation.	sp|O15231|ZN185_HUMAN	sp|O15231|ZN185_HUMAN Zinc finger protein 185 OS=Homo sapiens OX=9606 GN=ZNF185 PE=1 SV=3	1	11	11	11	29.8	73.525	209570	158800	126320	415590	538270	131460	492530	496330	158970	122130	105830	176830	Quantified	GO:0015629(CC:actin cytoskeleton);GO:0005737(CC:cytoplasm);GO:0005925(CC:focal adhesion);GO:0051015(MF:actin filament binding);GO:0008270(MF:zinc ion binding)			Nuclear
O15240	Neurosecretory protein VGF	VGF	FUNCTION: [Neurosecretory protein VGF]: Secreted polyprotein that is packaged and proteolytically processed by prohormone convertases PCSK1 and PCSK2 in a cell-type-specific manner (By similarity). VGF and peptides derived from its processing play many roles in neurogenesis and neuroplasticity associated with learning, memory, depression and chronic pain (By similarity). {ECO:0000250|UniProtKB:P2…	sp|O15240|VGF_HUMAN	sp|O15240|VGF_HUMAN Neurosecretory protein VGF OS=Homo sapiens OX=9606 GN=VGF PE=1 SV=2	1	4	4	4	7.6	67.257	71586	120120	183780	267350	127820	118350	63898	45525	109440	135840	104290	78448	Quantified	GO:0033500(BP:carbohydrate homeostasis);GO:0044267(BP:cellular protein metabolic process);GO:0042742(BP:defense response to bacterium);GO:0006091(BP:generation of precursor metabolites and energy);GO:0042593(BP:glucose homeostasis);GO:0030073(BP:insulin secretion);GO:0001541(BP:ovarian follicle development);GO:0043687(BP:post-translational protein modification);GO:0048167(BP:regulation of synapti…			Nuclear
O15258	Protein RER1	RER1	FUNCTION: Involved in the retrieval of endoplasmic reticulum membrane proteins from the early Golgi compartment. {ECO:0000250}.	sp|O15258|RER1_HUMAN	sp|O15258|RER1_HUMAN Protein RER1 OS=Homo sapiens OX=9606 GN=RER1 PE=1 SV=1	1	3	3	3	18.9	22.958	25557	39230	32224	50510	71865	57066	38935	57093		25241		13085	Quantified	GO:1903078(BP:positive regulation of protein localization to plasma membrane);GO:0006621(BP:protein retention in ER lumen);GO:0006890(BP:retrograde vesicle-mediated transport, Golgi to ER);GO:0071340(BP:skeletal muscle acetylcholine-gated channel clustering);GO:0009986(CC:cell surface);GO:0005783(CC:endoplasmic reticulum);GO:0005793(CC:endoplasmic reticulum-Golgi intermediate compartment);GO:0005…			PlasmaMembrane	PF03248(Rer1 family)
O15264	Mitogen-activated protein kinase 13	MAPK13	FUNCTION: Serine/threonine kinase which acts as an essential component of the MAP kinase signal transduction pathway. MAPK13 is one of the four p38 MAPKs which play an important role in the cascades of cellular responses evoked by extracellular stimuli such as proinflammatory cytokines or physical stress leading to direct activation of transcription factors such as ELK1 and ATF2. Accordingly, p38…	sp|O15264|MK13_HUMAN	sp|O15264|MK13_HUMAN Mitogen-activated protein kinase 13 OS=Homo sapiens OX=9606 GN=MAPK13 PE=1 SV=1	1	1	1	1	3.6	42.089					5472.8	11843		15612					Identified	GO:0007049(BP:cell cycle);GO:0072740(BP:cellular response to anisomycin);GO:0070301(BP:cellular response to hydrogen peroxide);GO:0071347(BP:cellular response to interleukin-1);GO:1903936(BP:cellular response to sodium arsenite);GO:0072709(BP:cellular response to sorbitol);GO:0034644(BP:cellular response to UV);GO:0035556(BP:intracellular signal transduction);GO:0018105(BP:peptidyl-serine phospho…	hsa:5603(MAPK13)	hsa04912(GnRH signaling pathway );hsa05415(Diabetic cardiomyopathy );hsa04370(VEGF signaling pathway );hsa05152(Tuberculosis );hsa05022(Pathways of neurodegeneration - multiple diseases );hsa04664(Fc epsilon RI signaling pathway );hsa04380(Osteoclast differentiation );hsa04114(Oocyte meiosis );hsa05130(Pathogenic Escherichia coli infection );hsa05235(PD-L1 expression and PD-1 checkpoint pathway i…	Cytoplasmic	PF00069(Protein kinase domain)
O15269	Serine palmitoyltransferase 1	SPTLC1	FUNCTION: Serine palmitoyltransferase (SPT) (PubMed:19416851). The heterodimer formed with SPTLC2 or SPTLC3 constitutes the catalytic core (PubMed:19416851). The composition of the serine palmitoyltransferase (SPT) complex determines the substrate preference (PubMed:19416851). The SPTLC1-SPTLC2-SPTSSA complex shows a strong preference for C16-CoA substrate, while the SPTLC1-SPTLC3-SPTSSA isozyme …	sp|O15269|SPTC1_HUMAN	sp|O15269|SPTC1_HUMAN Serine palmitoyltransferase 1 OS=Homo sapiens OX=9606 GN=SPTLC1 PE=1 SV=1	1	4	4	4	13.3	52.743	252540	58196	41162	49490	283380	124760	126920	12300	5832.8	27834	75444		Quantified	GO:0046513(BP:ceramide biosynthetic process);GO:1904504(BP:positive regulation of lipophagy);GO:1904649(BP:regulation of fat cell apoptotic process);GO:0046511(BP:sphinganine biosynthetic process);GO:0030148(BP:sphingolipid biosynthetic process);GO:0006665(BP:sphingolipid metabolic process);GO:0006686(BP:sphingomyelin biosynthetic process);GO:0046512(BP:sphingosine biosynthetic process);GO:000578…	hsa:10558(SPTLC1)	hsa04071(Sphingolipid signaling pathway );hsa00600(Sphingolipid metabolism )	Cytoplasmic	PF00155(Aminotransferase class I and II)
O15294	UDP-N-acetylglucosamine--peptide N-acetylglucosaminyltransferase 110 kDa subunit	OGT	FUNCTION: Catalyzes the transfer of a single N-acetylglucosamine from UDP-GlcNAc to a serine or threonine residue in cytoplasmic and nuclear proteins resulting in their modification with a beta-linked N-acetylglucosamine (O-GlcNAc) (PubMed:26678539, PubMed:23103939, PubMed:21240259, PubMed:21285374, PubMed:15361863). Glycosylates a large and diverse number of proteins including histone H2B, AKT1,…	sp|O15294|OGT1_HUMAN	sp|O15294|OGT1_HUMAN UDP-N-acetylglucosamine--peptide N-acetylglucosaminyltransferase 110 kDa subunit OS=Homo sapiens OX=9606 GN=OGT PE=1 SV=3	1	1	1	1	1.5	116.92	230480	408030	815110	807980	70508	291870	401770	656060	1228100			473080	Quantified	GO:0006915(BP:apoptotic process);GO:0032922(BP:circadian regulation of gene expression);GO:0080182(BP:histone H3-K4 trimethylation);GO:0043984(BP:histone H4-K16 acetylation);GO:0043981(BP:histone H4-K5 acetylation);GO:0043982(BP:histone H4-K8 acetylation);GO:0032435(BP:negative regulation of proteasomal ubiquitin-dependent protein catabolic process);GO:0031397(BP:negative regulation of protein ub…	hsa:8473(OGT)	hsa04931(Insulin resistance );hsa00514(Other types of O-glycan biosynthesis )	Cytoplasmic	PF13424(Tetratricopeptide repeat);PF00515(Tetratricopeptide repeat);PF13181(Tetratricopeptide repeat);PF13414(TPR repeat);PF13844(Glycosyl transferase family 41)
O15371	Eukaryotic translation initiation factor 3 subunit D	EIF3D	FUNCTION: mRNA cap-binding component of the eukaryotic translation initiation factor 3 (eIF-3) complex, a complex required for several steps in the initiation of protein synthesis of a specialized repertoire of mRNAs (PubMed:27462815). The eIF-3 complex associates with the 40S ribosome and facilitates the recruitment of eIF-1, eIF-1A, eIF-2:GTP:methionyl-tRNAi and eIF-5 to form the 43S pre-initia…	sp|O15371|EIF3D_HUMAN	sp|O15371|EIF3D_HUMAN Eukaryotic translation initiation factor 3 subunit D OS=Homo sapiens OX=9606 GN=EIF3D PE=1 SV=1	1	3	3	3	10.2	63.972	134440	183090	155690	124460	170340	204400	68432	169300	165820	181010	167980	194340	Quantified	GO:0002191(BP:cap-dependent translational initiation);GO:0001732(BP:formation of cytoplasmic translation initiation complex);GO:0075522(BP:IRES-dependent viral translational initiation);GO:1902416(BP:positive regulation of mRNA binding);GO:0045727(BP:positive regulation of translation);GO:0006413(BP:translational initiation);GO:0075525(BP:viral translational termination-reinitiation);GO:0005829(C…	hsa:8664(EIF3D)	hsa03013(RNA transport )	Nuclear	PF05091(Eukaryotic translation initiation factor 3 subunit 7 (eIF-3))
O15372	Eukaryotic translation initiation factor 3 subunit H	EIF3H	FUNCTION: Component of the eukaryotic translation initiation factor 3 (eIF-3) complex, which is required for several steps in the initiation of protein synthesis (PubMed:17581632, PubMed:25849773, PubMed:27462815). The eIF-3 complex associates with the 40S ribosome and facilitates the recruitment of eIF-1, eIF-1A, eIF-2:GTP:methionyl-tRNAi and eIF-5 to form the 43S pre-initiation complex (43S PIC…	sp|O15372|EIF3H_HUMAN	sp|O15372|EIF3H_HUMAN Eukaryotic translation initiation factor 3 subunit H OS=Homo sapiens OX=9606 GN=EIF3H PE=1 SV=1	1	5	5	5	14.5	39.93					71076	6512.8	14802	86133	1084			12492	Quantified	GO:0001732(BP:formation of cytoplasmic translation initiation complex);GO:0006446(BP:regulation of translational initiation);GO:0006413(BP:translational initiation);GO:0005829(CC:cytosol);GO:0016282(CC:eukaryotic 43S preinitiation complex);GO:0033290(CC:eukaryotic 48S preinitiation complex);GO:0005852(CC:eukaryotic translation initiation factor 3 complex);GO:0071541(CC:eukaryotic translation init…	hsa:8667(EIF3H)	hsa05162(Measles );hsa03013(RNA transport )	Nuclear	PF01398(JAB1/Mov34/MPN/PAD-1 ubiquitin protease)
O15394	Neural cell adhesion molecule 2	NCAM2	FUNCTION: May play important roles in selective fasciculation and zone-to-zone projection of the primary olfactory axons.	sp|O15394|NCAM2_HUMAN	sp|O15394|NCAM2_HUMAN Neural cell adhesion molecule 2 OS=Homo sapiens OX=9606 GN=NCAM2 PE=1 SV=2	1	2	2	2	3.8	93.045	4835.8	22024	6503.3	11837	41540	25788	31197		18707	22700		18892	Quantified	GO:0007413(BP:axonal fasciculation);GO:0007158(BP:neuron cell-cell adhesion);GO:0007608(BP:sensory perception of smell);GO:0030424(CC:axon);GO:0016021(CC:integral component of membrane);GO:0043005(CC:neuron projection);GO:0016604(CC:nuclear body);GO:0005886(CC:plasma membrane);GO:0042802(MF:identical protein binding)	hsa:4685(NCAM2)	hsa05020(Prion disease );hsa04514(Cell adhesion molecules )	Cytoplasmic	PF00041(Fibronectin type III domain);PF07679(Immunoglobulin I-set domain);PF13927(Immunoglobulin domain)
O15400	Syntaxin-7	STX7	FUNCTION: May be involved in protein trafficking from the plasma membrane to the early endosome (EE) as well as in homotypic fusion of endocytic organelles. Mediates the endocytic trafficking from early endosomes to late endosomes and lysosomes.	sp|O15400|STX7_HUMAN	sp|O15400|STX7_HUMAN Syntaxin-7 OS=Homo sapiens OX=9606 GN=STX7 PE=1 SV=4	1	1	1	1	5.7	29.815					5798.2			7916.8				2191.7	Identified	GO:0006886(BP:intracellular protein transport);GO:0070925(BP:organelle assembly);GO:0051640(BP:organelle localization);GO:1902685(BP:positive regulation of receptor localization to synapse);GO:0001916(BP:positive regulation of T cell mediated cytotoxicity);GO:1903076(BP:regulation of protein localization to plasma membrane);GO:0048278(BP:vesicle docking);GO:0006906(BP:vesicle fusion);GO:0042582(C…	hsa:8417(STX7)	hsa04145(Phagosome );hsa04130(SNARE interactions in vesicular transport )	Nuclear	PF14523(Syntaxin-like protein);PF05739(SNARE domain)
O15498	Synaptobrevin homolog YKT6	YKT6	FUNCTION: Vesicular soluble NSF attachment protein receptor (v-SNARE) mediating vesicle docking and fusion to a specific acceptor cellular compartment. Functions in endoplasmic reticulum to Golgi transport; as part of a SNARE complex composed of GOSR1, GOSR2 and STX5. Functions in early/recycling endosome to TGN transport; as part of a SNARE complex composed of BET1L, GOSR1 and STX5. Has a S-palm…	sp|O15498|YKT6_HUMAN	sp|O15498|YKT6_HUMAN Synaptobrevin homolog YKT6 OS=Homo sapiens OX=9606 GN=YKT6 PE=1 SV=1	1	2	2	2	17.7	22.417					6524.7			16334					Identified	GO:0006888(BP:ER to Golgi vesicle-mediated transport);GO:0015031(BP:protein transport);GO:0042147(BP:retrograde transport, endosome to Golgi);GO:0006904(BP:vesicle docking involved in exocytosis);GO:0006903(BP:vesicle targeting);GO:0097440(CC:apical dendrite);GO:0097441(CC:basal dendrite);GO:0005623(CC:cell);GO:0005737(CC:cytoplasm);GO:0030659(CC:cytoplasmic vesicle membrane);GO:0005829(CC:cytoso…	hsa:10652(YKT6)	hsa04130(SNARE interactions in vesicular transport )	Extracellular;Nuclear	PF13774(Regulated-SNARE-like domain);PF00957(Synaptobrevin)
O15514	DNA-directed RNA polymerase II subunit RPB4	POLR2D	FUNCTION: DNA-dependent RNA polymerase catalyzes the transcription of DNA into RNA using the four ribonucleoside triphosphates as substrates. Component of RNA polymerase II which synthesizes mRNA precursors and many functional non-coding RNAs. Pol II is the central component of the basal RNA polymerase II transcription machinery. It is composed of mobile elements that move relative to each other.…	sp|O15514|RPB4_HUMAN	sp|O15514|RPB4_HUMAN DNA-directed RNA polymerase II subunit RPB4 OS=Homo sapiens OX=9606 GN=POLR2D PE=1 SV=1	1	1	1	1	10.6	16.311							32405	5749.2					Identified	GO:0006370(BP:7-methylguanosine mRNA capping);GO:0008543(BP:fibroblast growth factor receptor signaling pathway);GO:0031990(BP:mRNA export from nucleus in response to heat stress);GO:0000398(BP:mRNA splicing, via spliceosome);GO:0000288(BP:nuclear-transcribed mRNA catabolic process, deadenylation-dependent decay);GO:0045948(BP:positive regulation of translational initiation);GO:0050434(BP:positiv…	hsa:5433(POLR2D)	hsa05016(Huntington disease );hsa03020(RNA polymerase )	Nuclear	PF03874(RNA polymerase Rpb4)
O15537	Retinoschisin	RS1	FUNCTION: Binds negatively charged membrane lipids, such as phosphatidylserine and phosphoinositides (By similarity). May play a role in cell-cell adhesion processes in the retina, via homomeric interaction between octamers present on the surface of two neighboring cells (PubMed:27114531). Required for normal structure and function of the retina (PubMed:19093009). {ECO:0000250|UniProtKB:Q9Z1L4, E…	sp|O15537|XLRS1_HUMAN	sp|O15537|XLRS1_HUMAN Retinoschisin OS=Homo sapiens OX=9606 GN=RS1 PE=1 SV=2	1	6	6	6	27.7	25.592	597110	453270	451930	551010	430540	1318200	848160	420000	699560	618230	1229700	1306300	Quantified	GO:0016062(BP:adaptation of rhodopsin mediated signaling);GO:0007155(BP:cell adhesion);GO:0007275(BP:multicellular organism development);GO:0051260(BP:protein homooligomerization);GO:0010842(BP:retina layer formation);GO:0007601(BP:visual perception);GO:0005615(CC:extracellular space);GO:0019897(CC:extrinsic component of plasma membrane);GO:0098984(CC:neuron to neuron synapse);GO:0001917(CC:photo…			Extracellular	PF00754(F5/8 type C domain)
O15540	Fatty acid-binding protein, brain	FABP7	FUNCTION: B-FABP could be involved in the transport of a so far unknown hydrophobic ligand with potential morphogenic activity during CNS development. It is required for the establishment of the radial glial fiber system in developing brain, a system that is necessary for the migration of immature neurons to establish cortical layers (By similarity). {ECO:0000250}.	sp|O15540|FABP7_HUMAN	sp|O15540|FABP7_HUMAN Fatty acid-binding protein, brain OS=Homo sapiens OX=9606 GN=FABP7 PE=1 SV=3	1	2	2	2	25	14.889	77108	11151		8311.8	5946.5	12864	9628.5	3232.4	11401			6290.7	Quantified	GO:0021846(BP:cell proliferation in forebrain);GO:0050673(BP:epithelial cell proliferation);GO:0008285(BP:negative regulation of cell proliferation);GO:0007399(BP:nervous system development);GO:0022008(BP:neurogenesis);GO:0060134(BP:prepulse inhibition);GO:0019433(BP:triglyceride catabolic process);GO:0071944(CC:cell periphery);GO:0042995(CC:cell projection);GO:0005911(CC:cell-cell junction);GO:0…	hsa:2173(FABP7)	hsa03320(PPAR signaling pathway )	Cytoplasmic	PF00061(Lipocalin / cytosolic fatty-acid binding protein family)
O43143	Pre-mRNA-splicing factor ATP-dependent RNA helicase DHX15	DHX15	FUNCTION: Pre-mRNA processing factor involved in disassembly of spliceosomes after the release of mature mRNA. In cooperation with TFIP11 seem to be involved in the transition of the U2, U5 and U6 snRNP-containing IL complex to the snRNP-free IS complex leading to efficient debranching and turnover of excised introns. {ECO:0000269|PubMed:19103666}.	sp|O43143|DHX15_HUMAN	sp|O43143|DHX15_HUMAN Pre-mRNA-splicing factor ATP-dependent RNA helicase DHX15 OS=Homo sapiens OX=9606 GN=DHX15 PE=1 SV=2	1	8	8	8	13	90.932	53057	40088	11520	5766.1	55779	22148	128300	975340	36454	42936	25477	65796	Quantified	GO:0006397(BP:mRNA processing);GO:0000398(BP:mRNA splicing, via spliceosome);GO:0043279(BP:response to alkaloid);GO:0009636(BP:response to toxic substance);GO:0008380(BP:RNA splicing);GO:0016607(CC:nuclear speck);GO:0005730(CC:nucleolus);GO:0005654(CC:nucleoplasm);GO:0005634(CC:nucleus);GO:0005681(CC:spliceosomal complex);GO:0005689(CC:U12-type spliceosomal complex);GO:0005524(MF:ATP binding);GO:…	hsa:1665(DHX15)	hsa03040(Spliceosome )	Nuclear	PF07717(Oligonucleotide/oligosaccharide-binding (OB)-fold);PF00270(DEAD/DEAH box helicase);PF00271(Helicase conserved C-terminal domain);PF04408(Helicase associated domain (HA2))
O43175	D-3-phosphoglycerate dehydrogenase	PHGDH	FUNCTION: Catalyzes the reversible oxidation of 3-phospho-D-glycerate to 3-phosphonooxypyruvate, the first step of the phosphorylated L-serine biosynthesis pathway. Also catalyzes the reversible oxidation of 2-hydroxyglutarate to 2-oxoglutarate and the reversible oxidation of (S)-malate to oxaloacetate. {ECO:0000269|PubMed:11751922, ECO:0000269|PubMed:25406093}.	sp|O43175|SERA_HUMAN	sp|O43175|SERA_HUMAN D-3-phosphoglycerate dehydrogenase OS=Homo sapiens OX=9606 GN=PHGDH PE=1 SV=4	1	10	10	10	27.4	56.65	247510	87291	88867	282700	870180	127660	429450	338690	205710	126380	253270	116840	Quantified	GO:0007420(BP:brain development);GO:0006520(BP:cellular amino acid metabolic process);GO:0070314(BP:G1 to G0 transition);GO:0009448(BP:gamma-aminobutyric acid metabolic process);GO:0021782(BP:glial cell development);GO:0006541(BP:glutamine metabolic process);GO:0006544(BP:glycine metabolic process);GO:0006564(BP:L-serine biosynthetic process);GO:0021915(BP:neural tube development);GO:0031175(BP:n…	hsa:26227(PHGDH)	hsa00260(Glycine, serine and threonine metabolism );hsa00270(Cysteine and methionine metabolism )	Cytoplasmic	PF00389(D-isomer specific 2-hydroxyacid dehydrogenase, catalytic domain);PF02826(D-isomer specific 2-hydroxyacid dehydrogenase, NAD binding domain)
O43237	Cytoplasmic dynein 1 light intermediate chain 2	DYNC1LI2	FUNCTION: Acts as one of several non-catalytic accessory components of the cytoplasmic dynein 1 complex that are thought to be involved in linking dynein to cargos and to adapter proteins that regulate dynein function. Cytoplasmic dynein 1 acts as a motor for the intracellular retrograde motility of vesicles and organelles along microtubules. May play a role in binding dynein to membranous organe…	sp|O43237|DC1L2_HUMAN	sp|O43237|DC1L2_HUMAN Cytoplasmic dynein 1 light intermediate chain 2 OS=Homo sapiens OX=9606 GN=DYNC1LI2 PE=1 SV=1	1	5	5	5	14.6	54.099	78400		75751	56313	28926		116140	101980				12728	Quantified	GO:0019886(BP:antigen processing and presentation of exogenous peptide antigen via MHC class II);GO:1990090(BP:cellular response to nerve growth factor stimulus);GO:0051642(BP:centrosome localization);GO:0006888(BP:ER to Golgi vesicle-mediated transport);GO:0000226(BP:microtubule cytoskeleton organization);GO:0007018(BP:microtubule-based movement);GO:0005813(CC:centrosome);GO:0005868(CC:cytoplasm…	hsa:1783(DYNC1LI2)	hsa05132(Salmonella infection );hsa04145(Phagosome );hsa04962(Vasopressin-regulated water reabsorption )	Nuclear	PF05783(Dynein light intermediate chain (DLIC))
O43240	Kallikrein-10	KLK10	FUNCTION: Has a tumor-suppressor role for NES1 in breast and prostate cancer.	sp|O43240|KLK10_HUMAN	sp|O43240|KLK10_HUMAN Kallikrein-10 OS=Homo sapiens OX=9606 GN=KLK10 PE=1 SV=3	1	6	6	6	18.5	30.17	36682	53169	111110	272250	669620	52234	921820	1358400	367650	91075	81620	216500	Quantified	GO:0007049(BP:cell cycle);GO:0005576(CC:extracellular region);GO:0030141(CC:secretory granule);GO:0004252(MF:serine-type endopeptidase activity);GO:0008236(MF:serine-type peptidase activity)			Extracellular	PF00089(Trypsin)
O43242	26S proteasome non-ATPase regulatory subunit 3	PSMD3	FUNCTION: Component of the 26S proteasome, a multiprotein complex involved in the ATP-dependent degradation of ubiquitinated proteins. This complex plays a key role in the maintenance of protein homeostasis by removing misfolded or damaged proteins, which could impair cellular functions, and by removing proteins whose functions are no longer required. Therefore, the proteasome participates in num…	sp|O43242|PSMD3_HUMAN	sp|O43242|PSMD3_HUMAN 26S proteasome non-ATPase regulatory subunit 3 OS=Homo sapiens OX=9606 GN=PSMD3 PE=1 SV=2	1	8	8	8	20	60.977	305950	142870	102880	163980	362930	428660	186260	1003600	207740	211040		147160	Quantified	GO:0031145(BP:anaphase-promoting complex-dependent catabolic process);GO:0002479(BP:antigen processing and presentation of exogenous peptide antigen via MHC class I, TAP-dependent);GO:0038095(BP:Fc-epsilon receptor signaling pathway);GO:0070498(BP:interleukin-1-mediated signaling pathway);GO:0000165(BP:MAPK cascade);GO:0090090(BP:negative regulation of canonical Wnt signaling pathway);GO:0010972(…	hsa:5709(PSMD3)	hsa05020(Prion disease );hsa05014(Amyotrophic lateral sclerosis );hsa05017(Spinocerebellar ataxia );hsa05010(Alzheimer disease );hsa05016(Huntington disease );hsa03050(Proteasome );hsa05022(Pathways of neurodegeneration - multiple diseases );hsa05169(Epstein-Barr virus infection );hsa05012(Parkinson disease )	Cytoplasmic;Nuclear	PF01399(PCI domain);PF08375(Proteasome regulatory subunit C-terminal)
O43264	Centromere/kinetochore protein zw10 homolog	ZW10	FUNCTION: Essential component of the mitotic checkpoint, which prevents cells from prematurely exiting mitosis. Required for the assembly of the dynein-dynactin and MAD1-MAD2 complexes onto kinetochores. Its function related to the spindle assembly machinery is proposed to depend on its association in the mitotic RZZ complex (PubMed:11590237, PubMed:15485811, PubMed:15824131). Involved in regulat…	sp|O43264|ZW10_HUMAN	sp|O43264|ZW10_HUMAN Centromere/kinetochore protein zw10 homolog OS=Homo sapiens OX=9606 GN=ZW10 PE=1 SV=3	1	2	2	2	3.3	88.828					2641.3	1194.8		9384.5				2674	Identified	GO:0051301(BP:cell division);GO:0006888(BP:ER to Golgi vesicle-mediated transport);GO:0000132(BP:establishment of mitotic spindle orientation);GO:0007030(BP:Golgi organization);GO:0051321(BP:meiotic cell cycle);GO:0007093(BP:mitotic cell cycle checkpoint);GO:0007080(BP:mitotic metaphase plate congression);GO:0000070(BP:mitotic sister chromatid segregation);GO:0007094(BP:mitotic spindle assembly c…			Cytoplasmic;Nuclear	PF06248(Centromere/kinetochore Zw10)
O43390	Heterogeneous nuclear ribonucleoprotein R	HNRNPR	FUNCTION: Component of ribonucleosomes, which are complexes of at least 20 other different heterogeneous nuclear ribonucleoproteins (hnRNP). hnRNP play an important role in processing of precursor mRNA in the nucleus.	sp|O43390|HNRPR_HUMAN	sp|O43390|HNRPR_HUMAN Heterogeneous nuclear ribonucleoprotein R OS=Homo sapiens OX=9606 GN=HNRNPR PE=1 SV=1	1	10	8	8	21.2	70.942	371750	669550	178950	291350	1557600	801550	237280	767720	719850	679700	639340	395100	Quantified	GO:0007623(BP:circadian rhythm);GO:0061157(BP:mRNA destabilization);GO:0006397(BP:mRNA processing);GO:0000398(BP:mRNA splicing, via spliceosome);GO:0043086(BP:negative regulation of catalytic activity);GO:0016070(BP:RNA metabolic process);GO:0043679(CC:axon terminus);GO:0071013(CC:catalytic step 2 spliceosome);GO:0030425(CC:dendrite);GO:0005783(CC:endoplasmic reticulum);GO:0030426(CC:growth cone)…			Nuclear	PF00076(RNA recognition motif. (a.k.a. RRM, RBD, or RNP domain))
O43396	Thioredoxin-like protein 1	TXNL1	FUNCTION: Active thioredoxin with a redox potential of about -250 mV. {ECO:0000269|PubMed:19349277}.	sp|O43396|TXNL1_HUMAN	sp|O43396|TXNL1_HUMAN Thioredoxin-like protein 1 OS=Homo sapiens OX=9606 GN=TXNL1 PE=1 SV=3	1	4	4	4	21.1	32.251	1352.6	24992	4542.3		204380	1462.3	24424	134200		10408		5341.1	Quantified	GO:0045454(BP:cell redox homeostasis);GO:0005623(CC:cell);GO:0005737(CC:cytoplasm);GO:0005829(CC:cytosol);GO:0005634(CC:nucleus);GO:0000502(CC:proteasome complex);GO:0015036(MF:disulfide oxidoreductase activity)			Nuclear	PF06201(PITH domain);PF00085(Thioredoxin)
O43399	Tumor protein D54	TPD52L2		sp|O43399|TPD54_HUMAN	sp|O43399|TPD54_HUMAN Tumor protein D54 OS=Homo sapiens OX=9606 GN=TPD52L2 PE=1 SV=2	1	5	5	5	31.1	22.237	55041	21636		189860	31748	221510	60274	124880	75868	147720		174750	Quantified	GO:0042127(BP:regulation of cell proliferation);GO:0005737(CC:cytoplasm);GO:0048471(CC:perinuclear region of cytoplasm);GO:0003824(MF:catalytic activity);GO:0042803(MF:protein homodimerization activity);GO:0003723(MF:RNA binding)			Nuclear	PF04201(Tumour protein D52 family)
O43402	ER membrane protein complex subunit 8	EMC8		sp|O43402|EMC8_HUMAN	sp|O43402|EMC8_HUMAN ER membrane protein complex subunit 8 OS=Homo sapiens OX=9606 GN=EMC8 PE=1 SV=1	1	1	1	1	7.6	23.773								6170.6		8340.8			Identified	GO:0005737(CC:cytoplasm);GO:0005829(CC:cytosol);GO:0072546(CC:ER membrane protein complex);GO:0016020(CC:membrane);GO:0005739(CC:mitochondrion);GO:0005634(CC:nucleus)			Extracellular	PF03665(Uncharacterised protein family (UPF0172))
O43405	Cochlin	COCH	FUNCTION: Plays a role in the control of cell shape and motility in the trabecular meshwork. {ECO:0000269|PubMed:21886777}.	sp|O43405|COCH_HUMAN	sp|O43405|COCH_HUMAN Cochlin OS=Homo sapiens OX=9606 GN=COCH PE=1 SV=1	1	2	2	2	3.3	59.482		283160	26172	104520	38866	115980	6195.4	18739	57452	265190	76137	89980	Quantified	GO:0042742(BP:defense response to bacterium);GO:0003429(BP:growth plate cartilage chondrocyte morphogenesis);GO:0045089(BP:positive regulation of innate immune response);GO:0008360(BP:regulation of cell shape);GO:0007605(BP:sensory perception of sound);GO:0062023(CC:collagen-containing extracellular matrix);GO:0031012(CC:extracellular matrix);GO:0005615(CC:extracellular space);GO:0005518(MF:colla…			Cytoplasmic	PF00092(von Willebrand factor type A domain);PF03815(LCCL domain)
O43488	Aflatoxin B1 aldehyde reductase member 2	AKR7A2	FUNCTION: Catalyzes the NADPH-dependent reduction of succinic semialdehyde to gamma-hydroxybutyrate. May have an important role in producing the neuromodulator gamma-hydroxybutyrate (GHB). Has broad substrate specificity. Has NADPH-dependent aldehyde reductase activity towards 2-carboxybenzaldehyde, 2-nitrobenzaldehyde and pyridine-2-aldehyde (in vitro). Can reduce 1,2-naphthoquinone and 9,10-phe…	sp|O43488|ARK72_HUMAN;sp|Q8NHP1|ARK74_HUMAN	sp|O43488|ARK72_HUMAN Aflatoxin B1 aldehyde reductase member 2 OS=Homo sapiens OX=9606 GN=AKR7A2 PE=1 SV=3	2	3	3	3	12.8	39.589	196230	185660	280240	86252	12802	168160	137890	59098	176030	96720		77945	Quantified	GO:0005975(BP:carbohydrate metabolic process);GO:0006081(BP:cellular aldehyde metabolic process);GO:0044597(BP:daunorubicin metabolic process);GO:0044598(BP:doxorubicin metabolic process);GO:0006805(BP:xenobiotic metabolic process);GO:0005829(CC:cytosol);GO:0070062(CC:extracellular exosome);GO:0005794(CC:Golgi apparatus);GO:0004032(MF:alditol:NADP+ 1-oxidoreductase activity);GO:0009055(MF:electro…	hsa:8574(AKR7A2)	hsa00980(Metabolism of xenobiotics by cytochrome P450 )	Mitochondrial	PF00248(Aldo/keto reductase family)
O43504	Ragulator complex protein LAMTOR5	LAMTOR5	FUNCTION: As part of the Ragulator complex it is involved in amino acid sensing and activation of mTORC1, a signaling complex promoting cell growth in response to growth factors, energy levels, and amino acids. Activated by amino acids through a mechanism involving the lysosomal V-ATPase, the Ragulator functions as a guanine nucleotide exchange factor activating the small GTPases Rag. Activated R…	sp|O43504|LTOR5_HUMAN	sp|O43504|LTOR5_HUMAN Ragulator complex protein LAMTOR5 OS=Homo sapiens OX=9606 GN=LAMTOR5 PE=1 SV=1	1	2	2	2	37.4	9.6138		28715	53808	45365	42471		13423	16857					Quantified	GO:0007050(BP:cell cycle arrest);GO:0071230(BP:cellular response to amino acid stimulus);GO:0043066(BP:negative regulation of apoptotic process);GO:0043154(BP:negative regulation of cysteine-type endopeptidase activity involved in apoptotic process);GO:0010628(BP:positive regulation of gene expression);GO:0043123(BP:positive regulation of I-kappaB kinase/NF-kappaB signaling);GO:0045416(BP:positiv…	hsa:10542(LAMTOR5)	hsa04150(mTOR signaling pathway )	Cytoplasmic;Nuclear	PF16672(Ragulator complex protein LAMTOR5)
O43505	Beta-1,4-glucuronyltransferase 1	B4GAT1	FUNCTION: Beta-1,4-glucuronyltransferase involved in O-mannosylation of alpha-dystroglycan (DAG1). Transfers a glucuronic acid (GlcA) residue onto a xylose (Xyl) acceptor to produce the glucuronyl-beta-1,4-xylose-beta disaccharide primer, which is further elongated by LARGE1, during synthesis of phosphorylated O-mannosyl glycan (PubMed:25279699, PubMed:25279697). Phosphorylated O-mannosyl glycan …	sp|O43505|B4GA1_HUMAN	sp|O43505|B4GA1_HUMAN Beta-1,4-glucuronyltransferase 1 OS=Homo sapiens OX=9606 GN=B4GAT1 PE=1 SV=1	1	14	14	14	51.3	47.119	1693400	3577000	2893400	4949600	2244700	1968400	879150	1319000	3664900	2646100	2350000	6062700	Quantified	GO:0018146(BP:keratan sulfate biosynthetic process);GO:0006493(BP:protein O-linked glycosylation);GO:0035269(BP:protein O-linked mannosylation);GO:0070062(CC:extracellular exosome);GO:0005794(CC:Golgi apparatus);GO:0000139(CC:Golgi membrane);GO:0030173(CC:integral component of Golgi membrane);GO:0015020(MF:glucuronosyltransferase activity);GO:0046872(MF:metal ion binding)	hsa:11041(B4GAT1)	hsa00515(Mannose type O-glycan biosynthesis )	Extracellular;Mitochondrial	PF13896(Glycosyl-transferase for dystroglycan)
O43548	Protein-glutamine gamma-glutamyltransferase 5	TGM5	FUNCTION: Catalyzes the cross-linking of proteins and the conjugation of polyamines to proteins. Contributes to the formation of the cornified cell envelope of keratinocytes.	sp|O43548|TGM5_HUMAN	sp|O43548|TGM5_HUMAN Protein-glutamine gamma-glutamyltransferase 5 OS=Homo sapiens OX=9606 GN=TGM5 PE=1 SV=4	1	10	10	10	24	80.777	40115	146530	118430	55469	50561	167140	52001	557610	92187	36766	44959	94940	Quantified	GO:0006464(BP:cellular protein modification process);GO:0070268(BP:cornification);GO:0008544(BP:epidermis development);GO:0018149(BP:peptide cross-linking);GO:0005737(CC:cytoplasm);GO:0005886(CC:plasma membrane);GO:0046872(MF:metal ion binding);GO:0003810(MF:protein-glutamine gamma-glutamyltransferase activity)			Extracellular	PF00868(Transglutaminase family);PF00927(Transglutaminase family, C-terminal ig like domain);PF01841(Transglutaminase-like superfamily)
O43583	Density-regulated protein	DENR	FUNCTION: May be involved in the translation of target mRNAs by scanning and recognition of the initiation codon. Involved in translation initiation; promotes recruitmnet of aminoacetyled initiator tRNA to P site of 40S ribosomes. Can promote release of deacylated tRNA and mRNA from recycled 40S subunits following ABCE1-mediated dissociation of post-termination ribosomal complexes into subunits. …	sp|O43583|DENR_HUMAN	sp|O43583|DENR_HUMAN Density-regulated protein OS=Homo sapiens OX=9606 GN=DENR PE=1 SV=2	1	2	2	2	17.7	22.092	27425				8063.1		25450	16843		55900			Identified	GO:0001731(BP:formation of translation preinitiation complex);GO:0075522(BP:IRES-dependent viral translational initiation);GO:0032790(BP:ribosome disassembly);GO:0002188(BP:translation reinitiation);GO:0003729(MF:mRNA binding);GO:0003743(MF:translation initiation factor activity)			Cytoplasmic;Nuclear	PF01253(Translation initiation factor SUI1)
O43592	Exportin-T	XPOT	FUNCTION: Mediates the nuclear export of aminoacylated tRNAs. In the nucleus binds to tRNA and to the GTPase Ran in its active GTP-bound form. Docking of this trimeric complex to the nuclear pore complex (NPC) is mediated through binding to nucleoporins. Upon transit of a nuclear export complex into the cytoplasm, disassembling of the complex and hydrolysis of Ran-GTP to Ran-GDP (induced by RANBP…	sp|O43592|XPOT_HUMAN	sp|O43592|XPOT_HUMAN Exportin-T OS=Homo sapiens OX=9606 GN=XPOT PE=1 SV=2	1	3	3	3	4.9	109.96	47558				27856	51090	61902	19478			27475	52155	Quantified	GO:0006409(BP:tRNA export from nucleus);GO:0071528(BP:tRNA re-export from nucleus);GO:0005737(CC:cytoplasm);GO:0005829(CC:cytosol);GO:0016363(CC:nuclear matrix);GO:0005654(CC:nucleoplasm);GO:0008536(MF:Ran GTPase binding);GO:0000049(MF:tRNA binding)	hsa:11260(XPOT)	hsa03013(RNA transport )	Cytoplasmic	PF08389(Exportin 1-like protein);PF03810(Importin-beta N-terminal domain)
O43598	2-deoxynucleoside 5-phosphate N-hydrolase 1	DNPH1	FUNCTION: Catalyzes the cleavage of the N-glycosidic bond of deoxyribonucleoside 5'-monophosphates to yield deoxyribose 5-phosphate and a purine or pyrimidine base. Deoxyribonucleoside 5'-monophosphates containing purine bases are preferred to those containing pyrimidine bases. {ECO:0000255|HAMAP-Rule:MF_03036, ECO:0000269|PubMed:24260472, ECO:0000269|PubMed:25108359}.	sp|O43598|DNPH1_HUMAN	sp|O43598|DNPH1_HUMAN 2-deoxynucleoside 5-phosphate N-hydrolase 1 OS=Homo sapiens OX=9606 GN=DNPH1 PE=1 SV=1	1	1	1	1	9.8	19.108							25526		35605	22997	31855	20212	Quantified	GO:0009159(BP:deoxyribonucleoside monophosphate catabolic process);GO:0030855(BP:epithelial cell differentiation);GO:0009116(BP:nucleoside metabolic process);GO:0030307(BP:positive regulation of cell growth);GO:0006195(BP:purine nucleotide catabolic process);GO:0005829(CC:cytosol);GO:0070062(CC:extracellular exosome);GO:0005634(CC:nucleus);GO:0070694(MF:deoxyribonucleoside 5'-monophosphate N-glyc…			Cytoplasmic	PF05014(Nucleoside 2-deoxyribosyltransferase)
O43633	Charged multivesicular body protein 2a	CHMP2A	FUNCTION: Probable core component of the endosomal sorting required for transport complex III (ESCRT-III) which is involved in multivesicular bodies (MVBs) formation and sorting of endosomal cargo proteins into MVBs. MVBs contain intraluminal vesicles (ILVs) that are generated by invagination and scission from the limiting membrane of the endosome and mostly are delivered to lysosomes enabling de…	sp|O43633|CHM2A_HUMAN	sp|O43633|CHM2A_HUMAN Charged multivesicular body protein 2a OS=Homo sapiens OX=9606 GN=CHMP2A PE=1 SV=1	1	1	1	1	8.1	25.104	26931		117980		14501		52827	36652	35548			150270	Quantified	GO:0016197(BP:endosomal transport);GO:0032509(BP:endosome transport via multivesicular body sorting pathway);GO:1904903(BP:ESCRT III complex disassembly);GO:0045184(BP:establishment of protein localization);GO:0010458(BP:exit from mitosis);GO:0045324(BP:late endosome to vacuole transport);GO:0016236(BP:macroautophagy);GO:0010324(BP:membrane invagination);GO:0061952(BP:midbody abscission);GO:00070…	hsa:27243(CHMP2A)	hsa04217(Necroptosis );hsa04144(Endocytosis )	Cytoplasmic;Nuclear	PF03357(Snf7)
O43676	NADH dehydrogenase [ubiquinone] 1 beta subcomplex subunit 3	NDUFB3	FUNCTION: Accessory subunit of the mitochondrial membrane respiratory chain NADH dehydrogenase (Complex I), that is believed not to be involved in catalysis. Complex I functions in the transfer of electrons from NADH to the respiratory chain. The immediate electron acceptor for the enzyme is believed to be ubiquinone. {ECO:0000269|PubMed:27626371}.	sp|O43676|NDUB3_HUMAN	sp|O43676|NDUB3_HUMAN NADH dehydrogenase [ubiquinone] 1 beta subcomplex subunit 3 OS=Homo sapiens OX=9606 GN=NDUFB3 PE=1 SV=3	1	2	2	2	21.4	11.402					26452		9699.7	12661					Identified	GO:0006120(BP:mitochondrial electron transport, NADH to ubiquinone);GO:0032981(BP:mitochondrial respiratory chain complex I assembly);GO:0016021(CC:integral component of membrane);GO:0005743(CC:mitochondrial inner membrane);GO:0005747(CC:mitochondrial respiratory chain complex I);GO:0008137(MF:NADH dehydrogenase (ubiquinone) activity)	hsa:4709(NDUFB3)	hsa05022(Pathways of neurodegeneration - multiple diseases );hsa04723(Retrograde endocannabinoid signaling );hsa05020(Prion disease );hsa05208(Chemical carcinogenesis - reactive oxygen species );hsa05016(Huntington disease );hsa04714(Thermogenesis );hsa04932(Non-alcoholic fatty liver disease );hsa05010(Alzheimer disease );hsa05012(Parkinson disease );hsa00190(Oxidative phosphorylation );hsa05415(…	Mitochondrial	PF08122(NADH-ubiquinone oxidoreductase B12 subunit family)
O43684	Mitotic checkpoint protein BUB3	BUB3	FUNCTION: Has a dual function in spindle-assembly checkpoint signaling and in promoting the establishment of correct kinetochore-microtubule (K-MT) attachments. Promotes the formation of stable end-on bipolar attachments. Necessary for kinetochore localization of BUB1. Regulates chromosome segregation during oocyte meiosis. The BUB1/BUB3 complex plays a role in the inhibition of anaphase-promotin…	sp|O43684|BUB3_HUMAN	sp|O43684|BUB3_HUMAN Mitotic checkpoint protein BUB3 OS=Homo sapiens OX=9606 GN=BUB3 PE=1 SV=1	1	3	3	3	14.3	37.154		31214	41240	44097	54536	173440	44881	63260				16987	Quantified	GO:0031145(BP:anaphase-promoting complex-dependent catabolic process);GO:0008608(BP:attachment of spindle microtubules to kinetochore);GO:0051301(BP:cell division);GO:0051321(BP:meiotic cell cycle);GO:0000070(BP:mitotic sister chromatid segregation);GO:0007094(BP:mitotic spindle assembly checkpoint);GO:0034501(BP:protein localization to kinetochore);GO:1901990(BP:regulation of mitotic cell cycle …	hsa:9184(BUB3)	hsa04110(Cell cycle );hsa05166(Human T-cell leukemia virus 1 infection )	Nuclear	PF00400(WD domain, G-beta repeat)
O43707	Alpha-actinin-4	ACTN4	FUNCTION: F-actin cross-linking protein which is thought to anchor actin to a variety of intracellular structures. This is a bundling protein (Probable). Probably involved in vesicular trafficking via its association with the CART complex. The CART complex is necessary for efficient transferrin receptor recycling but not for EGFR degradation (PubMed:15772161). Involved in tight junction assembly …	sp|O43707|ACTN4_HUMAN;sp|Q9H254|SPTN4_HUMAN	sp|O43707|ACTN4_HUMAN Alpha-actinin-4 OS=Homo sapiens OX=9606 GN=ACTN4 PE=1 SV=2	2	46	46	33	59.1	104.85	534170	1254200	1043700	477590	4838600	1533800	4161100	7950300	1768000	1154500	1463000	2381000	Quantified	GO:0051017(BP:actin filament bundle assembly);GO:0070830(BP:bicellular tight junction assembly);GO:0051271(BP:negative regulation of cellular component movement);GO:1900025(BP:negative regulation of substrate adhesion-dependent cell spreading);GO:0035357(BP:peroxisome proliferator activated receptor signaling pathway);GO:0002576(BP:platelet degranulation);GO:0030335(BP:positive regulation of cell…	hsa:81(ACTN4)	hsa04670(Leukocyte transendothelial migration );hsa04810(Regulation of actin cytoskeleton );hsa04520(Adherens junction );hsa04530(Tight junction );hsa05322(Systemic lupus erythematosus );hsa05146(Amoebiasis );hsa05131(Shigellosis );hsa04510(Focal adhesion );hsa05203(Viral carcinogenesis )	Cytoplasmic	PF08726(Ca2+ insensitive EF hand);PF00435(Spectrin repeat);PF00307(Calponin homology (CH) domain)
O43747	AP-1 complex subunit gamma-1	AP1G1	FUNCTION: Subunit of clathrin-associated adaptor protein complex 1 that plays a role in protein sorting in the late-Golgi/trans-Golgi network (TGN) and/or endosomes. The AP complexes mediate both the recruitment of clathrin to membranes and the recognition of sorting signals within the cytosolic tails of transmembrane cargo molecules.	sp|O43747|AP1G1_HUMAN	sp|O43747|AP1G1_HUMAN AP-1 complex subunit gamma-1 OS=Homo sapiens OX=9606 GN=AP1G1 PE=1 SV=5	1	2	2	2	2.4	91.35		12877	8527.1	18112	49772	41554	44488	44129	24306	23844	23718	13034	Quantified	GO:0019886(BP:antigen processing and presentation of exogenous peptide antigen via MHC class II);GO:0035646(BP:endosome to melanosome transport);GO:0090160(BP:Golgi to lysosome transport);GO:0006886(BP:intracellular protein transport);GO:0032438(BP:melanosome organization);GO:0043323(BP:positive regulation of natural killer cell degranulation);GO:0045954(BP:positive regulation of natural killer c…	hsa:164(AP1G1)	hsa04142(Lysosome );hsa05170(Human immunodeficiency virus 1 infection )	Golgi	PF01602(Adaptin N terminal region);PF02883(Adaptin C-terminal domain)
O43765	Small glutamine-rich tetratricopeptide repeat-containing protein alpha	SGTA	FUNCTION: Co-chaperone that binds misfolded and hydrophobic patches-containing client proteins in the cytosol. Mediates their targeting to the endoplasmic reticulum but also regulates their sorting to the proteasome when targeting fails (PubMed:28104892). Functions in tail-anchored/type II transmembrane proteins membrane insertion constituting with ASNA1 and the BAG6 complex a targeting module (P…	sp|O43765|SGTA_HUMAN	sp|O43765|SGTA_HUMAN Small glutamine-rich tetratricopeptide repeat-containing protein alpha OS=Homo sapiens OX=9606 GN=SGTA PE=1 SV=1	1	1	1	1	4.2	34.063								8646		151600		44830	Identified	GO:0061077(BP:chaperone-mediated protein folding);GO:1903070(BP:negative regulation of ER-associated ubiquitin-dependent protein catabolic process);GO:2000059(BP:negative regulation of ubiquitin-dependent protein catabolic process);GO:1903646(BP:positive regulation of chaperone-mediated protein folding);GO:1903071(BP:positive regulation of ER-associated ubiquitin-dependent protein catabolic proce…			Nuclear	PF13181(Tetratricopeptide repeat);PF00515(Tetratricopeptide repeat);PF16546(Homodimerisation domain of SGTA)
O43768	Alpha-endosulfine	ENSA	FUNCTION: Protein phosphatase inhibitor that specifically inhibits protein phosphatase 2A (PP2A) during mitosis. When phosphorylated at Ser-67 during mitosis, specifically interacts with PPP2R2D (PR55-delta) and inhibits its activity, leading to inactivation of PP2A, an essential condition to keep cyclin-B1-CDK1 activity high during M phase (By similarity). Also acts as a stimulator of insulin se…	sp|O43768|ENSA_HUMAN	sp|O43768|ENSA_HUMAN Alpha-endosulfine OS=Homo sapiens OX=9606 GN=ENSA PE=1 SV=1	1	2	2	2	25.6	13.389					17896		1476.9	10313					Identified	GO:0051301(BP:cell division);GO:0000086(BP:G2/M transition of mitotic cell cycle);GO:0000278(BP:mitotic cell cycle);GO:0035308(BP:negative regulation of protein dephosphorylation);GO:0050796(BP:regulation of insulin secretion);GO:0009749(BP:response to glucose);GO:0007584(BP:response to nutrient);GO:0005737(CC:cytoplasm);GO:0005654(CC:nucleoplasm);GO:0008200(MF:ion channel inhibitor activity);GO:…			Nuclear	PF04667(cAMP-regulated phosphoprotein/endosulfine conserved region)
O43776	Asparagine--tRNA ligase, cytoplasmic	NARS1	FUNCTION: Catalyzes the attachment of asparagine to tRNA(Asn) in a two-step reaction: asparagine is first activated by ATP to form Asn-AMP and then transferred to the acceptor end of tRNA(Asn) (PubMed:9421509). In addition to its essential role in protein synthesis, acts as a signaling molecule that induced migration of CCR3-expressing cells (PubMed:30171954, PubMed:12235211). {ECO:0000269|PubMed…	sp|O43776|SYNC_HUMAN	sp|O43776|SYNC_HUMAN Asparagine--tRNA ligase, cytoplasmic OS=Homo sapiens OX=9606 GN=NARS1 PE=1 SV=1	1	6	6	6	16.4	62.942	193550	374010	14752	64969	610970	370160	96171	340930	65854	256210	258400	338540	Quantified	GO:0006421(BP:asparaginyl-tRNA aminoacylation);GO:0016477(BP:cell migration);GO:0006418(BP:tRNA aminoacylation for protein translation);GO:0005737(CC:cytoplasm);GO:0005829(CC:cytosol);GO:0070062(CC:extracellular exosome);GO:0004816(MF:asparagine-tRNA ligase activity);GO:0005524(MF:ATP binding);GO:0031728(MF:CCR3 chemokine receptor binding);GO:0003676(MF:nucleic acid binding);GO:0046983(MF:protein…	hsa:4677(NARS1)	hsa00970(Aminoacyl-tRNA biosynthesis )	Cytoplasmic	PF01336(OB-fold nucleic acid binding domain);PF00152(tRNA synthetases class II (D, K and N))
O43795	Unconventional myosin-Ib	MYO1B	FUNCTION: Motor protein that may participate in process critical to neuronal development and function such as cell migration, neurite outgrowth and vesicular transport. {ECO:0000250}.	sp|O43795|MYO1B_HUMAN	sp|O43795|MYO1B_HUMAN Unconventional myosin-Ib OS=Homo sapiens OX=9606 GN=MYO1B PE=1 SV=3	1	2	2	2	2.2	131.98	3283.6	2791.7	5600.9	24643	42067	3483.2	10526	5922.2	9095.4	5333	46269	6394.1	Quantified	GO:0051017(BP:actin filament bundle assembly);GO:0007015(BP:actin filament organization);GO:0030048(BP:actin filament-based movement);GO:0006892(BP:post-Golgi vesicle-mediated transport);GO:0030050(BP:vesicle transport along actin filament);GO:0015629(CC:actin cytoskeleton);GO:0005884(CC:actin filament);GO:0045177(CC:apical part of cell);GO:0005903(CC:brush border);GO:0005623(CC:cell);GO:0071944(…	hsa:4430(MYO1B)	hsa05130(Pathogenic Escherichia coli infection )	Nuclear	PF00063(Myosin head (motor domain));PF00612(IQ calmodulin-binding motif);PF06017(Unconventional myosin tail, actin- and lipid-binding)
O43809	Cleavage and polyadenylation specificity factor subunit 5	NUDT21	FUNCTION: Component of the cleavage factor Im (CFIm) complex that functions as an activator of the pre-mRNA 3'-end cleavage and polyadenylation processing required for the maturation of pre-mRNA into functional mRNAs (PubMed:9659921, PubMed:8626397, PubMed:14690600, PubMed:15937220, PubMed:17024186, PubMed:17098938, PubMed:29276085). CFIm contributes to the recruitment of multiprotein complexes o…	sp|O43809|CPSF5_HUMAN	sp|O43809|CPSF5_HUMAN Cleavage and polyadenylation specificity factor subunit 5 OS=Homo sapiens OX=9606 GN=NUDT21 PE=1 SV=1	1	5	5	5	25.6	26.227	112640	41904	105380	95685	136440	16300	54792	85332	66723	59135		28436	Quantified	GO:0030154(BP:cell differentiation);GO:1990120(BP:messenger ribonucleoprotein complex assembly);GO:0031124(BP:mRNA 3'-end processing);GO:0110104(BP:mRNA alternative polyadenylation);GO:0006378(BP:mRNA polyadenylation);GO:0006397(BP:mRNA processing);GO:0000398(BP:mRNA splicing, via spliceosome);GO:0031439(BP:positive regulation of mRNA cleavage);GO:1900365(BP:positive regulation of mRNA polyadenyl…	hsa:11051(NUDT21)	hsa03015(mRNA surveillance pathway )	Cytoplasmic;Mitochondrial	PF13869(Nucleotide hydrolase)
O43813	Glutathione S-transferase LANCL1	LANCL1	FUNCTION: Functions as glutathione transferase. Catalyzes conjugation of the glutathione (GSH) to artificial substrates 1-chloro-2,4-dinitrobenzene (CDNB) and p-nitrophenyl acetate. Mitigates neuronal oxidative stress during normal postnatal development and in response to oxidative stresses probably through GSH antioxidant defense mechanism (By similarity). May play a role in EPS8 signaling. Bind…	sp|O43813|LANC1_HUMAN	sp|O43813|LANC1_HUMAN Glutathione S-transferase LANCL1 OS=Homo sapiens OX=9606 GN=LANCL1 PE=1 SV=1	1	1	1	1	3.3	45.283		1153.7			2496.1		8896.6	42756					Identified	GO:0007186(BP:G protein-coupled receptor signaling pathway);GO:0043523(BP:regulation of neuron apoptotic process);GO:1903203(BP:regulation of oxidative stress-induced neuron death);GO:0005737(CC:cytoplasm);GO:0005887(CC:integral component of plasma membrane);GO:0005886(CC:plasma membrane);GO:0004930(MF:G protein-coupled receptor activity);GO:0043295(MF:glutathione binding);GO:0004364(MF:glutathio…			Mitochondrial	PF05147(Lanthionine synthetase C-like protein)
O43815	Striatin	STRN	FUNCTION: Calmodulin-binding protein which may function as scaffolding or signaling protein and may play a role in dendritic Ca(2+) signaling.	sp|O43815|STRN_HUMAN	sp|O43815|STRN_HUMAN Striatin OS=Homo sapiens OX=9606 GN=STRN PE=1 SV=4	1	6	6	6	13.2	86.131	163730	44738	269890	242980	22290	11383	90418	123160	53818			62984	Quantified	GO:0070830(BP:bicellular tight junction assembly);GO:0016358(BP:dendrite development);GO:0007626(BP:locomotory behavior);GO:0008285(BP:negative regulation of cell proliferation);GO:0016055(BP:Wnt signaling pathway);GO:0005923(CC:bicellular tight junction);GO:0005737(CC:cytoplasm);GO:0030425(CC:dendrite);GO:0043197(CC:dendritic spine);GO:0090443(CC:FAR/SIN/STRIPAK complex);GO:0016020(CC:membrane);…			Nuclear	PF08232(Striatin family);PF00400(WD domain, G-beta repeat)
O43837	Isocitrate dehydrogenase [NAD] subunit beta, mitochondrial	IDH3B	FUNCTION: Plays a structural role to facilitate the assembly and ensure the full activity of the enzyme catalyzing the decarboxylation of isocitrate (ICT) into alpha-ketoglutarate. The heterodimer composed of the alpha (IDH3A) and beta (IDH3B) subunits and the heterodimer composed of the alpha (IDH3A) and gamma (IDH3G) subunits, have considerable basal activity but the full activity of the hetero…	sp|O43837|IDH3B_HUMAN	sp|O43837|IDH3B_HUMAN Isocitrate dehydrogenase [NAD] subunit beta, mitochondrial OS=Homo sapiens OX=9606 GN=IDH3B PE=1 SV=2	1	4	4	4	14	42.183				33303	23207			7480.7					Identified	GO:0006102(BP:isocitrate metabolic process);GO:0006099(BP:tricarboxylic acid cycle);GO:0005759(CC:mitochondrial matrix);GO:0005739(CC:mitochondrion);GO:0005634(CC:nucleus);GO:0009055(MF:electron transfer activity);GO:0004449(MF:isocitrate dehydrogenase (NAD+) activity);GO:0000287(MF:magnesium ion binding);GO:0051287(MF:NAD binding)	hsa:3420(IDH3B)	hsa00020(Citrate cycle (TCA cycle) )	Mitochondrial	PF00180(Isocitrate/isopropylmalate dehydrogenase)
O43847	Nardilysin	NRDC	FUNCTION: Cleaves peptide substrates on the N-terminus of arginine residues in dibasic pairs.	sp|O43847|NRDC_HUMAN	sp|O43847|NRDC_HUMAN Nardilysin OS=Homo sapiens OX=9606 GN=NRDC PE=1 SV=3	1	8	8	8	8.9	131.7	48576	41957	22888		34810	38851	63301	246590	21309	38740	5363	27385	Quantified	GO:0120163(BP:negative regulation of cold-induced thermogenesis);GO:0043171(BP:peptide catabolic process);GO:0051044(BP:positive regulation of membrane protein ectodomain proteolysis);GO:0051603(BP:proteolysis involved in cellular protein catabolic process);GO:0052548(BP:regulation of endopeptidase activity);GO:0009986(CC:cell surface);GO:0005829(CC:cytosol);GO:0005739(CC:mitochondrion);GO:004840…			Cytoplasmic;Nuclear	PF00675(Insulinase (Peptidase family M16));PF16187(Middle or third domain of peptidase_M16);PF05193(Peptidase M16 inactive domain)
O43852	Calumenin	CALU	FUNCTION: Involved in regulation of vitamin K-dependent carboxylation of multiple N-terminal glutamate residues. Seems to inhibit gamma-carboxylase GGCX. Binds 7 calcium ions with a low affinity (By similarity). {ECO:0000250}.	sp|O43852|CALU_HUMAN	sp|O43852|CALU_HUMAN Calumenin OS=Homo sapiens OX=9606 GN=CALU PE=1 SV=2	1	3	3	3	11.7	37.106	34070	28910	40916	47459	34376	80674	33823	20439	19572	67506	21930	26531	Quantified	GO:0044267(BP:cellular protein metabolic process);GO:0043687(BP:post-translational protein modification);GO:0005783(CC:endoplasmic reticulum);GO:0005788(CC:endoplasmic reticulum lumen);GO:0005789(CC:endoplasmic reticulum membrane);GO:0005576(CC:extracellular region);GO:0005794(CC:Golgi apparatus);GO:0042470(CC:melanosome);GO:0016020(CC:membrane);GO:0033018(CC:sarcoplasmic reticulum lumen);GO:0005…			ER	PF13202(EF hand);PF13833(EF-hand domain pair)
O43866	CD5 antigen-like	CD5L	FUNCTION: Secreted protein that acts as a key regulator of lipid synthesis: mainly expressed by macrophages in lymphoid and inflamed tissues and regulates mechanisms in inflammatory responses, such as infection or atherosclerosis. Able to inhibit lipid droplet size in adipocytes. Following incorporation into mature adipocytes via CD36-mediated endocytosis, associates with cytosolic FASN, inhibiti…	sp|O43866|CD5L_HUMAN	sp|O43866|CD5L_HUMAN CD5 antigen-like OS=Homo sapiens OX=9606 GN=CD5L PE=1 SV=1	1	12	12	12	48.1	38.087	5135100	1166400	1108000	1217400	769470	3422600	6452100	125930	1394200	1223200	900160	2546200	Quantified	GO:0006915(BP:apoptotic process);GO:0006968(BP:cellular defense response);GO:0002376(BP:immune system process);GO:0006954(BP:inflammatory response);GO:1903661(BP:positive regulation of complement-dependent cytotoxicity);GO:0030449(BP:regulation of complement activation);GO:0031638(BP:zymogen activation);GO:0072562(CC:blood microparticle);GO:0009986(CC:cell surface);GO:0005737(CC:cytoplasm);GO:000…			Extracellular	PF00530(Scavenger receptor cysteine-rich domain)
O60218	Aldo-keto reductase family 1 member B10	AKR1B10	FUNCTION: Catalyzes the NADPH-dependent reduction of a wide variety of carbonyl-containing compounds to their corresponding alcohols (PubMed:9565553, PubMed:18087047, PubMed:12732097, PubMed:19013440, PubMed:19563777). Displays strong enzymatic activity toward all-trans-retinal, 9-cis-retinal, and 13-cis-retinal (PubMed:12732097, PubMed:18087047). Plays a critical role in detoxifying dietary and …	sp|O60218|AK1BA_HUMAN;sp|C9JRZ8|AK1BF_HUMAN	sp|O60218|AK1BA_HUMAN Aldo-keto reductase family 1 member B10 OS=Homo sapiens OX=9606 GN=AKR1B10 PE=1 SV=2;sp|C9JRZ8|AK1BF_HUMAN Aldo-keto reductase family 1 member B15 OS=Homo sapiens OX=9606 GN=AKR1B15 PE=1 SV=2	2	6	6	6	29.4	36.019	16371	58611	123630	37363	83432	70985	38516	681250	45547	39598	154920	31700	Quantified	GO:0110095(BP:cellular detoxification of aldehyde);GO:0044597(BP:daunorubicin metabolic process);GO:0044598(BP:doxorubicin metabolic process);GO:0016488(BP:farnesol catabolic process);GO:0001523(BP:retinoid metabolic process);GO:0005829(CC:cytosol);GO:0005576(CC:extracellular region);GO:0005764(CC:lysosome);GO:0005739(CC:mitochondrion);GO:0008106(MF:alcohol dehydrogenase (NADP+) activity);GO:0004…	hsa:57016(AKR1B10)	hsa00051(Fructose and mannose metabolism );hsa00052(Galactose metabolism );hsa00561(Glycerolipid metabolism );hsa00790(Folate biosynthesis );hsa00040(Pentose and glucuronate interconversions )	Cytoplasmic	PF00248(Aldo/keto reductase family)
O60238	BCL2/adenovirus E1B 19 kDa protein-interacting protein 3-like	BNIP3L	FUNCTION: Induces apoptosis. Interacts with viral and cellular anti-apoptosis proteins. Can overcome the suppressors BCL-2 and BCL-XL, although high levels of BCL-XL expression will inhibit apoptosis. Inhibits apoptosis induced by BNIP3. Involved in mitochondrial quality control via its interaction with SPATA18/MIEAP: in response to mitochondrial damage, participates in mitochondrial protein cata…	sp|O60238|BNI3L_HUMAN	sp|O60238|BNI3L_HUMAN BCL2/adenovirus E1B 19 kDa protein-interacting protein 3-like OS=Homo sapiens OX=9606 GN=BNIP3L PE=1 SV=1	1	2	2	2	16.9	23.93	186820	166470	106420	48489	19494	54465	207880	15025			22434	26511	Quantified	GO:0071456(BP:cellular response to hypoxia);GO:0051607(BP:defense response to virus);GO:0097345(BP:mitochondrial outer membrane permeabilization);GO:0035694(BP:mitochondrial protein catabolic process);GO:0043066(BP:negative regulation of apoptotic process);GO:0060548(BP:negative regulation of cell death);GO:0010917(BP:negative regulation of mitochondrial membrane potential);GO:0043065(BP:positive…	hsa:665(BNIP3L)	hsa04137(Mitophagy - animal )	Mitochondrial	PF06553(BNIP3)
O60264	SWI/SNF-related matrix-associated actin-dependent regulator of chromatin subfamily A member 5	SMARCA5	FUNCTION: Helicase that possesses intrinsic ATP-dependent nucleosome-remodeling activity. Complexes containing SMARCA5 are capable of forming ordered nucleosome arrays on chromatin; this may require intact histone H4 tails. Also required for replication of pericentric heterochromatin in S-phase specifically in conjunction with BAZ1A. Probably plays a role in repression of polI dependent transcrip…	sp|O60264|SMCA5_HUMAN	sp|O60264|SMCA5_HUMAN SWI/SNF-related matrix-associated actin-dependent regulator of chromatin subfamily A member 5 OS=Homo sapiens OX=9606 GN=SMARCA5 PE=1 SV=1	1	5	5	5	5.6	121.9	17263			12190	32895	23119	10838	40331	11978			11689	Quantified	GO:0043044(BP:ATP-dependent chromatin remodeling);GO:1990830(BP:cellular response to leukemia inhibitory factor);GO:0034080(BP:CENP-A containing nucleosome assembly);GO:0006338(BP:chromatin remodeling);GO:0000183(BP:chromatin silencing at rDNA);GO:0006352(BP:DNA-templated transcription, initiation);GO:0006334(BP:nucleosome assembly);GO:0016584(BP:nucleosome positioning);GO:0045815(BP:positive reg…			Nuclear	PF09110(HAND);PF13892(DNA-binding domain);PF00271(Helicase conserved C-terminal domain);PF00176(SNF2 family N-terminal domain);PF09111(SLIDE)
O60271	C-Jun-amino-terminal kinase-interacting protein 4	SPAG9	FUNCTION: The JNK-interacting protein (JIP) group of scaffold proteins selectively mediates JNK signaling by aggregating specific components of the MAPK cascade to form a functional JNK signaling module (PubMed:14743216). Isoform 5 may play a role in spermatozoa-egg-interaction (PubMed:15693750). Regulates lysosomal positioning by acting as an adapter protein which links PIP4P1-positive lysosomes…	sp|O60271|JIP4_HUMAN	sp|O60271|JIP4_HUMAN C-Jun-amino-terminal kinase-interacting protein 4 OS=Homo sapiens OX=9606 GN=SPAG9 PE=1 SV=4	1	4	4	4	4.7	146.2	22082	38853			13991	9272.9		14181				19797	Quantified	GO:0007257(BP:activation of JUN kinase activity);GO:0032418(BP:lysosome localization);GO:0030335(BP:positive regulation of cell migration);GO:0051149(BP:positive regulation of muscle cell differentiation);GO:0045666(BP:positive regulation of neuron differentiation);GO:0042147(BP:retrograde transport, endosome to Golgi);GO:0051146(BP:striated muscle cell differentiation);GO:0016192(BP:vesicle-medi…			Nuclear	PF09744(JNK_SAPK-associated protein-1);PF16471(JNK-interacting protein leucine zipper II)
O60437	Periplakin	PPL	FUNCTION: Component of the cornified envelope of keratinocytes. May link the cornified envelope to desmosomes and intermediate filaments. May act as a localization signal in PKB/AKT-mediated signaling. {ECO:0000269|PubMed:9412476}.	sp|O60437|PEPL_HUMAN	sp|O60437|PEPL_HUMAN Periplakin OS=Homo sapiens OX=9606 GN=PPL PE=1 SV=4	1	62	62	62	43.7	204.74	190220	256030	235030	9814300	1123900	1341800	1934800	3767100	226530	255690	330010	2649400	Quantified	GO:0070268(BP:cornification);GO:0045104(BP:intermediate filament cytoskeleton organization);GO:0009612(BP:response to mechanical stimulus);GO:0042060(BP:wound healing);GO:0001533(CC:cornified envelope);GO:0005737(CC:cytoplasm);GO:0005856(CC:cytoskeleton);GO:0005829(CC:cytosol);GO:0030057(CC:desmosome);GO:0070062(CC:extracellular exosome);GO:0016020(CC:membrane);GO:0005739(CC:mitochondrion);GO:000…			Cytoplasmic;Cytoskeletal;Nuclear
O60462	Neuropilin-2	NRP2	FUNCTION: High affinity receptor for semaphorins 3C, 3F, VEGF-165 and VEGF-145 isoforms of VEGF, and the PLGF-2 isoform of PGF.; FUNCTION: (Microbial infection) Acts as a receptor for human cytomegalovirus pentamer-dependent entry in epithelial and endothelial cells. {ECO:0000269|PubMed:30057110}.	sp|O60462|NRP2_HUMAN	sp|O60462|NRP2_HUMAN Neuropilin-2 OS=Homo sapiens OX=9606 GN=NRP2 PE=1 SV=3	1	3	3	3	4.6	104.83	52465	23513	62068	40367	42155	37847	12106	13677	40515	27794	26644	28200	Quantified	GO:0001525(BP:angiogenesis);GO:0048846(BP:axon extension involved in axon guidance);GO:0007411(BP:axon guidance);GO:0007155(BP:cell adhesion);GO:1990830(BP:cellular response to leukemia inhibitory factor);GO:1904835(BP:dorsal root ganglion morphogenesis);GO:0021612(BP:facial nerve structural organization);GO:1903375(BP:facioacoustic ganglion development);GO:0021828(BP:gonadotrophin-releasing horm…			Cytoplasmic;Nuclear	PF00754(F5/8 type C domain);PF00629(MAM domain, meprin/A5/mu);PF00431(CUB domain);PF11980(C-terminal domain of neuropilin glycoprotein)
O60506	Heterogeneous nuclear ribonucleoprotein Q	SYNCRIP	FUNCTION: Heterogenous nuclear ribonucleoprotein (hnRNP) implicated in mRNA processing mechanisms. Component of the CRD-mediated complex that promotes MYC mRNA stability. Isoform 1, isoform 2 and isoform 3 are associated in vitro with pre-mRNA, splicing intermediates and mature mRNA protein complexes. Isoform 1 binds to apoB mRNA AU-rich sequences. Isoform 1 is part of the APOB mRNA editosome com…	sp|O60506|HNRPQ_HUMAN	sp|O60506|HNRPQ_HUMAN Heterogeneous nuclear ribonucleoprotein Q OS=Homo sapiens OX=9606 GN=SYNCRIP PE=1 SV=2	1	14	14	12	25.4	69.602	910270	799180	285060	533060	684290	351170	346000	942050	159110	237050	158030	769690	Quantified	GO:0071346(BP:cellular response to interferon-gamma);GO:0070934(BP:CRD-mediated mRNA stabilization);GO:0000398(BP:mRNA splicing, via spliceosome);GO:0017148(BP:negative regulation of translation);GO:0001649(BP:osteoblast differentiation);GO:0006396(BP:RNA processing);GO:0008380(BP:RNA splicing);GO:0016032(BP:viral process);GO:0071013(CC:catalytic step 2 spliceosome);GO:0070937(CC:CRD-mediated mRN…			Nuclear	PF00076(RNA recognition motif. (a.k.a. RRM, RBD, or RNP domain))
O60610	Protein diaphanous homolog 1	DIAPH1	FUNCTION: Actin nucleation and elongation factor required for the assembly of F-actin structures, such as actin cables and stress fibers (By similarity). Binds to the barbed end of the actin filament and slows down actin polymerization and depolymerization (By similarity). Required for cytokinesis, and transcriptional activation of the serum response factor (By similarity). DFR proteins couple Rh…	sp|O60610|DIAP1_HUMAN	sp|O60610|DIAP1_HUMAN Protein diaphanous homolog 1 OS=Homo sapiens OX=9606 GN=DIAPH1 PE=1 SV=2	1	7	7	7	7.2	141.35	390430	266680	219920	253610	3119800	373890	154410	1317400	153140	37924	145740	258170	Quantified	GO:0030036(BP:actin cytoskeleton organization);GO:0030041(BP:actin filament polymerization);GO:0071420(BP:cellular response to histamine);GO:0007010(BP:cytoskeleton organization);GO:0043312(BP:neutrophil degranulation);GO:0030335(BP:positive regulation of cell migration);GO:0035372(BP:protein localization to microtubule);GO:2000145(BP:regulation of cell motility);GO:0008360(BP:regulation of cell …	hsa:1729(DIAPH1)	hsa04933(AGE-RAGE signaling pathway in diabetic complications );hsa05131(Shigellosis );hsa04810(Regulation of actin cytoskeleton );hsa04510(Focal adhesion )	Nuclear	PF06367(Diaphanous FH3 Domain);PF06371(Diaphanous GTPase-binding Domain);PF06346(Formin Homology Region 1);PF06345(DRF Autoregulatory Domain);PF02181(Formin Homology 2 Domain)
O60613	Selenoprotein F	SELENOF	FUNCTION: May be involved in redox reactions associated with the formation of disulfide bonds (By similarity). May contribute to the quality control of protein folding in the endoplasmic reticulum (PubMed:24415556). May regulate protein folding by enhancing the catalytic activity of UGGT1/UGCGL1 and UGGT2/UGCGL2 (PubMed:24415556). {ECO:0000250|UniProtKB:Q923V8, ECO:0000269|PubMed:24415556}.	sp|O60613|SEP15_HUMAN	sp|O60613|SEP15_HUMAN Selenoprotein F OS=Homo sapiens OX=9606 GN=SELENOF PE=1 SV=4	1	3	3	3	24.8	18.092	17412	59717		19766	8821.9	50572	15196	2928.2	17871	16375		43640	Quantified	GO:0051084(BP:'de novo' posttranslational protein folding);GO:0005788(CC:endoplasmic reticulum lumen);GO:0016491(MF:oxidoreductase activity)			Extracellular	PF08806(Sep15/SelM redox domain)
O60645	Exocyst complex component 3	EXOC3	FUNCTION: Component of the exocyst complex involved in the docking of exocytic vesicles with fusion sites on the plasma membrane.	sp|O60645|EXOC3_HUMAN	sp|O60645|EXOC3_HUMAN Exocyst complex component 3 OS=Homo sapiens OX=9606 GN=EXOC3 PE=1 SV=3	1	3	3	3	6.3	85.566					13293		36818	68337					Identified	GO:0051601(BP:exocyst localization);GO:0006887(BP:exocytosis);GO:0015031(BP:protein transport);GO:0005829(CC:cytosol);GO:0000145(CC:exocyst);GO:0005794(CC:Golgi apparatus);GO:0030426(CC:growth cone);GO:0030496(CC:midbody);GO:0048471(CC:perinuclear region of cytoplasm);GO:0042734(CC:presynaptic membrane);GO:0030667(CC:secretory granule membrane);GO:0045296(MF:cadherin binding);GO:0000149(MF:SNARE …			Cytoplasmic;Nuclear	PF06046(Exocyst complex component Sec6)
O60658	High affinity cAMP-specific and IBMX-insensitive 3,5-cyclic phosphodiesterase 8A	PDE8A	FUNCTION: Hydrolyzes the second messenger cAMP, which is a key regulator of many important physiological processes (PubMed:18983167). May be involved in maintaining basal levels of the cyclic nucleotide and/or in the cAMP regulation of germ cell development (PubMed:18983167). Binding to RAF1 reduces RAF1 'Ser-259' inhibitory-phosphorylation and stimulates RAF1-dependent EGF-activated ERK-signalin…	sp|O60658|PDE8A_HUMAN	sp|O60658|PDE8A_HUMAN High affinity cAMP-specific and IBMX-insensitive 3,5-cyclic phosphodiesterase 8A OS=Homo sapiens OX=9606 GN=PDE8A PE=1 SV=2	1	1	1	1	3.3	93.303			2283.4										Identified	GO:0006198(BP:cAMP catabolic process);GO:0071364(BP:cellular response to epidermal growth factor stimulus);GO:0007186(BP:G protein-coupled receptor signaling pathway);GO:0060548(BP:negative regulation of cell death);GO:1903206(BP:negative regulation of hydrogen peroxide-induced cell death);GO:0070374(BP:positive regulation of ERK1 and ERK2 cascade);GO:0001934(BP:positive regulation of protein pho…	hsa:5151(PDE8A)	hsa04927(Cortisol synthesis and secretion );hsa04934(Cushing syndrome );hsa00230(Purine metabolism );hsa05032(Morphine addiction )	Cytoplasmic;Nuclear	PF00233(3'5'-cyclic nucleotide phosphodiesterase);PF00989(PAS fold)
O60664	Perilipin-3	PLIN3	FUNCTION: Required for the transport of mannose 6-phosphate receptors (MPR) from endosomes to the trans-Golgi network. {ECO:0000269|PubMed:9590177}.	sp|O60664|PLIN3_HUMAN	sp|O60664|PLIN3_HUMAN Perilipin-3 OS=Homo sapiens OX=9606 GN=PLIN3 PE=1 SV=3	1	8	8	8	29.3	47.074	155660	230270	102520	239120	175230	110150	354700	646160	267840	425570	105310	173250	Quantified	GO:0016192(BP:vesicle-mediated transport);GO:0005737(CC:cytoplasm);GO:0005829(CC:cytosol);GO:0005768(CC:endosome);GO:0010008(CC:endosome membrane);GO:0005794(CC:Golgi apparatus);GO:0005811(CC:lipid droplet);GO:0016020(CC:membrane);GO:0030133(CC:transport vesicle);GO:0045296(MF:cadherin binding)			Cytoplasmic;Mitochondrial;Nuclear	PF03036(Perilipin family)
O60684	Importin subunit alpha-7	KPNA6	FUNCTION: Functions in nuclear protein import as an adapter protein for nuclear receptor KPNB1. Binds specifically and directly to substrates containing either a simple or bipartite NLS motif. Docking of the importin/substrate complex to the nuclear pore complex (NPC) is mediated by KPNB1 through binding to nucleoporin FxFG repeats and the complex is subsequently translocated through the pore by …	sp|O60684|IMA7_HUMAN;sp|O15131|IMA6_HUMAN	sp|O60684|IMA7_HUMAN Importin subunit alpha-7 OS=Homo sapiens OX=9606 GN=KPNA6 PE=1 SV=1;sp|O15131|IMA6_HUMAN Importin subunit alpha-6 OS=Homo sapiens OX=9606 GN=KPNA5 PE=1 SV=2	2	4	2	2	11	60.029		12748			47008	4670.4	4566.5	16718				2900.3	Identified	GO:0075506(BP:entry of viral genome into host nucleus through nuclear pore complex via importin);GO:0060135(BP:maternal process involved in female pregnancy);GO:0030682(BP:evasion or tolerance of host defense response);GO:0006607(BP:NLS-bearing protein import into nucleus);GO:1900017(BP:positive regulation of cytokine production involved in inflammatory response);GO:0045944(BP:positive regulation…	hsa:23633(KPNA6)	hsa05207(Chemical carcinogenesis - receptor activation );hsa05164(Influenza A )	Cytoplasmic	PF00514(Armadillo/beta-catenin-like repeat);PF16186(Atypical Arm repeat);PF01749(Importin beta binding domain)
O60701	UDP-glucose 6-dehydrogenase	UGDH	FUNCTION: Catalyzes the formation of UDP-alpha-D-glucuronate, a constituent of complex glycosaminoglycans (PubMed:21961565, PubMed:21502315, PubMed:23106432, PubMed:22123821, PubMed:25478983, PubMed:27966912, PubMed:30420606, PubMed:30457329). Required for the biosynthesis of chondroitin sulfate and heparan sulfate. Required for embryonic development via its role in the biosynthesis of glycosamin…	sp|O60701|UGDH_HUMAN	sp|O60701|UGDH_HUMAN UDP-glucose 6-dehydrogenase OS=Homo sapiens OX=9606 GN=UGDH PE=1 SV=1	1	6	6	6	13.4	55.023			1027800	48472	265550	56310	97133	69029	117460	1612100	109890	263930	Quantified	GO:0005975(BP:carbohydrate metabolic process);GO:0030206(BP:chondroitin sulfate biosynthetic process);GO:0001702(BP:gastrulation with mouth forming second);GO:0006024(BP:glycosaminoglycan biosynthetic process);GO:0015012(BP:heparan sulfate proteoglycan biosynthetic process);GO:0034214(BP:protein hexamerization);GO:0006065(BP:UDP-glucuronate biosynthetic process);GO:0005829(CC:cytosol);GO:0070062(…	hsa:7358(UGDH)	hsa01240(Biosynthesis of cofactors );hsa00053(Ascorbate and aldarate metabolism );hsa00040(Pentose and glucuronate interconversions );hsa00520(Amino sugar and nucleotide sugar metabolism )	Cytoplasmic	PF03721(UDP-glucose/GDP-mannose dehydrogenase family, NAD binding domain);PF03720(UDP-glucose/GDP-mannose dehydrogenase family, UDP binding domain);PF00984(UDP-glucose/GDP-mannose dehydrogenase family, central domain)
O60716	Catenin delta-1	CTNND1	FUNCTION: Key regulator of cell-cell adhesion that associates with and regulates the cell adhesion properties of both C-, E- and N-cadherins, being critical for their surface stability (PubMed:14610055, PubMed:20371349). Beside cell-cell adhesion, regulates gene transcription through several transcription factors including ZBTB33/Kaiso2 and GLIS2, and the activity of Rho family GTPases and downst…	sp|O60716|CTND1_HUMAN	sp|O60716|CTND1_HUMAN Catenin delta-1 OS=Homo sapiens OX=9606 GN=CTNND1 PE=1 SV=1	1	7	7	7	9.5	108.17	163000	242480	114270	122510	576770	197660	306870	210410	175330	188340	13506	49169	Quantified	GO:0034332(BP:adherens junction organization);GO:0007420(BP:brain development);GO:0098609(BP:cell-cell adhesion);GO:0044331(BP:cell-cell adhesion mediated by cadherin);GO:0007043(BP:cell-cell junction assembly);GO:0035635(BP:entry of bacterium into host cell);GO:0090090(BP:negative regulation of canonical Wnt signaling pathway);GO:0050821(BP:protein stabilization);GO:0099072(BP:regulation of post…	hsa:1500(CTNND1)	hsa04670(Leukocyte transendothelial migration );hsa04015(Rap1 signaling pathway );hsa04520(Adherens junction )	Nuclear	PF00514(Armadillo/beta-catenin-like repeat)
P41567	Eukaryotic translation initiation factor 1	EIF1	FUNCTION: Necessary for scanning and involved in initiation site selection. Promotes the assembly of 48S ribosomal complexes at the authentic initiation codon of a conventional capped mRNA.	sp|P41567|EIF1_HUMAN;sp|O60739|EIF1B_HUMAN	sp|P41567|EIF1_HUMAN Eukaryotic translation initiation factor 1 OS=Homo sapiens OX=9606 GN=EIF1 PE=1 SV=1;sp|O60739|EIF1B_HUMAN Eukaryotic translation initiation factor 1b OS=Homo sapiens OX=9606 GN=EIF1B PE=1 SV=2	2	3	3	3	27.4	12.732		30539	15589		77015	27153	23737	140530	11264	5237.7	10544	13272	Quantified	GO:0009048(BP:dosage compensation by inactivation of X chromosome);GO:0006446(BP:regulation of translational initiation);GO:0005737(CC:cytoplasm);GO:0016282(CC:eukaryotic 43S preinitiation complex);GO:0005634(CC:nucleus);GO:0043024(MF:ribosomal small subunit binding);GO:0003723(MF:RNA binding);GO:0008135(MF:translation factor activity, RNA binding);GO:0003743(MF:translation initiation factor acti…	hsa:10209(EIF1)	hsa03013(RNA transport )	Cytoplasmic	PF01253(Translation initiation factor SUI1)
O60749	Sorting nexin-2	SNX2	FUNCTION: Involved in several stages of intracellular trafficking. Interacts with membranes containing phosphatidylinositol 3-phosphate (PtdIns(3P)) or phosphatidylinositol 3,5-bisphosphate (PtdIns(3,5)P2) (PubMed:16179610). Acts in part as component of the retromer membrane-deforming SNX-BAR subcomplex (PubMed:17101778). The SNX-BAR retromer mediates retrograde transport of cargo proteins from e…	sp|O60749|SNX2_HUMAN	sp|O60749|SNX2_HUMAN Sorting nexin-2 OS=Homo sapiens OX=9606 GN=SNX2 PE=1 SV=2	1	3	3	3	7.7	58.47	45902			37902	15969			76869	19263			87601	Identified	GO:0034498(BP:early endosome to Golgi transport);GO:0006897(BP:endocytosis);GO:0006886(BP:intracellular protein transport);GO:0072673(BP:lamellipodium morphogenesis);GO:0042147(BP:retrograde transport, endosome to Golgi);GO:0005737(CC:cytoplasm);GO:0005829(CC:cytosol);GO:0031901(CC:early endosome membrane);GO:0005768(CC:endosome);GO:0010008(CC:endosome membrane);GO:0030027(CC:lamellipodium);GO:00…	hsa:6643(SNX2)	hsa04144(Endocytosis )	Cytoplasmic;Nuclear	PF09325(Vps5 C terminal like);PF03700(Sorting nexin, N-terminal domain);PF00787(PX domain)
O60763	General vesicular transport factor p115	USO1	FUNCTION: General vesicular transport factor required for intercisternal transport in the Golgi stack; it is required for transcytotic fusion and/or subsequent binding of the vesicles to the target membrane. May well act as a vesicular anchor by interacting with the target membrane and holding the vesicular and target membranes in proximity. {ECO:0000250|UniProtKB:P41542}.	sp|O60763|USO1_HUMAN	sp|O60763|USO1_HUMAN General vesicular transport factor p115 OS=Homo sapiens OX=9606 GN=USO1 PE=1 SV=2	1	12	12	12	17.8	107.89	31287	16785	34524	74969	218350	55881	67511	268480	14330	44506	18742	58659	Quantified	GO:0048208(BP:COPII vesicle coating);GO:0006888(BP:ER to Golgi vesicle-mediated transport);GO:0007030(BP:Golgi organization);GO:0048211(BP:Golgi vesicle docking);GO:0006886(BP:intracellular protein transport);GO:0061025(BP:membrane fusion);GO:1900076(BP:regulation of cellular response to insulin stimulus);GO:0032252(BP:secretory granule localization);GO:0007264(BP:small GTPase mediated signal tra…			Cytoplasmic	PF04869(Uso1 / p115 like vesicle tethering protein, head region);PF04871(Uso1 / p115 like vesicle tethering protein, C terminal region)
O60784	Target of Myb protein 1	TOM1	FUNCTION: May be involved in intracellular trafficking. Probable association with membranes.	sp|O60784|TOM1_HUMAN	sp|O60784|TOM1_HUMAN Target of Myb protein 1 OS=Homo sapiens OX=9606 GN=TOM1 PE=1 SV=2	1	4	4	4	13.8	53.818	71947				13504	13189	16401	47560				79002	Identified	GO:0006897(BP:endocytosis);GO:0016197(BP:endosomal transport);GO:0006886(BP:intracellular protein transport);GO:0043312(BP:neutrophil degranulation);GO:0015031(BP:protein transport);GO:0035577(CC:azurophil granule membrane);GO:0005737(CC:cytoplasm);GO:0005829(CC:cytosol);GO:0005769(CC:early endosome);GO:0005768(CC:endosome);GO:0070062(CC:extracellular exosome);GO:0016020(CC:membrane);GO:0005886(C…			Nuclear	PF03127(GAT domain);PF00790(VHS domain)
O60825	6-phosphofructo-2-kinase/fructose-2,6-bisphosphatase 2	PFKFB2	FUNCTION: Synthesis and degradation of fructose 2,6-bisphosphate.	sp|O60825|F262_HUMAN;sp|Q16877|F264_HUMAN;sp|P16118|F261_HUMAN	sp|O60825|F262_HUMAN 6-phosphofructo-2-kinase/fructose-2,6-bisphosphatase 2 OS=Homo sapiens OX=9606 GN=PFKFB2 PE=1 SV=2	3	4	4	3	9.9	58.476		11339	10240		11322	12887	4964.2	183950	4741.4	10403	27146	5741.5	Quantified	GO:0006003(BP:fructose 2,6-bisphosphate metabolic process);GO:0006000(BP:fructose metabolic process);GO:0006007(BP:glucose catabolic process);GO:0006096(BP:glycolytic process);GO:0006089(BP:lactate metabolic process);GO:0033133(BP:positive regulation of glucokinase activity);GO:0045821(BP:positive regulation of glycolytic process);GO:0032024(BP:positive regulation of insulin secretion);GO:0009749…	hsa:5208(PFKFB2)	hsa04152(AMPK signaling pathway );hsa04919(Thyroid hormone signaling pathway );hsa00051(Fructose and mannose metabolism )	Nuclear	PF00300(Histidine phosphatase superfamily (branch 1));PF01591(6-phosphofructo-2-kinase)
O60841	Eukaryotic translation initiation factor 5B	EIF5B	FUNCTION: Plays a role in translation initiation. Translational GTPase that catalyzes the joining of the 40S and 60S subunits to form the 80S initiation complex with the initiator methionine-tRNA in the P-site base paired to the start codon. GTP binding and hydrolysis induces conformational changes in the enzyme that renders it active for productive interactions with the ribosome. The release of …	sp|O60841|IF2P_HUMAN	sp|O60841|IF2P_HUMAN Eukaryotic translation initiation factor 5B OS=Homo sapiens OX=9606 GN=EIF5B PE=1 SV=4	1	5	5	5	7.6	138.83	15056	4665.2		37387	9802	13320	76377	82043		5468.7		19931	Quantified	GO:0006446(BP:regulation of translational initiation);GO:0005737(CC:cytoplasm);GO:0005829(CC:cytosol);GO:0005525(MF:GTP binding);GO:0003924(MF:GTPase activity);GO:0046872(MF:metal ion binding);GO:0003723(MF:RNA binding);GO:0003743(MF:translation initiation factor activity)	hsa:9669(EIF5B)	hsa03013(RNA transport )	Nuclear	PF03144(Elongation factor Tu domain 2);PF00009(Elongation factor Tu GTP binding domain);PF11987(Translation-initiation factor 2)
O60844	Zymogen granule membrane protein 16	ZG16	FUNCTION: May play a role in protein trafficking. May act as a linker molecule between the submembranous matrix on the luminal side of zymogen granule membrane (ZGM) and aggregated secretory proteins during granule formation in the TGN. {ECO:0000269|PubMed:17307141}.	sp|O60844|ZG16_HUMAN	sp|O60844|ZG16_HUMAN Zymogen granule membrane protein 16 OS=Homo sapiens OX=9606 GN=ZG16 PE=1 SV=2	1	1	1	1	9.6	18.146	28608	11404		30499	12251	24689	30600		19801	35043		36153	Quantified	GO:0050830(BP:defense response to Gram-positive bacterium);GO:0032609(BP:interferon-gamma production);GO:0032633(BP:interleukin-4 production);GO:0032635(BP:interleukin-6 production);GO:0015031(BP:protein transport);GO:0052373(BP:negative regulation by organism of entry into other organism involved in symbiotic interaction);GO:0032640(BP:tumor necrosis factor production);GO:0062023(CC:collagen-con…			Extracellular	PF01419(Jacalin-like lectin domain)
O60879	Protein diaphanous homolog 2	DIAPH2	FUNCTION: Could be involved in oogenesis. Involved in the regulation of endosome dynamics. Implicated in a novel signal transduction pathway, in which isoform 3 and CSK are sequentially activated by RHOD to regulate the motility of early endosomes through interactions with the actin cytoskeleton. {ECO:0000269|PubMed:12577064}.	sp|O60879|DIAP2_HUMAN	sp|O60879|DIAP2_HUMAN Protein diaphanous homolog 2 OS=Homo sapiens OX=9606 GN=DIAPH2 PE=1 SV=1	1	1	1	1	1.5	125.57					371.42			7207.6				1190.4	Identified	GO:0007015(BP:actin filament organization);GO:0007292(BP:female gamete generation);GO:0007275(BP:multicellular organism development);GO:0048477(BP:oogenesis);GO:0005829(CC:cytosol);GO:0005769(CC:early endosome);GO:0005783(CC:endoplasmic reticulum);GO:0043231(CC:intracellular membrane-bounded organelle);GO:0005730(CC:nucleolus);GO:0003779(MF:actin binding);GO:0017048(MF:Rho GTPase binding);GO:0005…	hsa:1730(DIAPH2)	hsa04810(Regulation of actin cytoskeleton )	Nuclear	PF06345(DRF Autoregulatory Domain);PF06371(Diaphanous GTPase-binding Domain);PF06367(Diaphanous FH3 Domain);PF02181(Formin Homology 2 Domain)
O60884	DnaJ homolog subfamily A member 2	DNAJA2	FUNCTION: Co-chaperone of Hsc70. Stimulates ATP hydrolysis and the folding of unfolded proteins mediated by HSPA1A/B (in vitro) (PubMed:24318877). {ECO:0000269|PubMed:24318877}.	sp|O60884|DNJA2_HUMAN	sp|O60884|DNJA2_HUMAN DnaJ homolog subfamily A member 2 OS=Homo sapiens OX=9606 GN=DNAJA2 PE=1 SV=1	1	3	3	3	7.5	45.745	27843		71753	11201	62442	38256	88053	61956	38637	94182	19785	15673	Quantified	GO:0008284(BP:positive regulation of cell proliferation);GO:0042026(BP:protein refolding);GO:0009408(BP:response to heat);GO:0005829(CC:cytosol);GO:0070062(CC:extracellular exosome);GO:0016020(CC:membrane);GO:0005524(MF:ATP binding);GO:0001671(MF:ATPase activator activity);GO:0051087(MF:chaperone binding);GO:0031072(MF:heat shock protein binding);GO:0046872(MF:metal ion binding);GO:0051082(MF:unf…	hsa:10294(DNAJA2)	hsa04141(Protein processing in endoplasmic reticulum )	Nuclear	PF01556(DnaJ C terminal domain);PF00684(DnaJ central domain);PF00226(DnaJ domain)
O60888	Protein CutA	CUTA	FUNCTION: May form part of a complex of membrane proteins attached to acetylcholinesterase (AChE).	sp|O60888|CUTA_HUMAN	sp|O60888|CUTA_HUMAN Protein CutA OS=Homo sapiens OX=9606 GN=CUTA PE=1 SV=2	1	2	2	2	22.9	19.116	234160	326810	3575.2	85990	48172	334300	254610	113640	228150	149560	134270	294220	Quantified	GO:0008104(BP:protein localization);GO:0010038(BP:response to metal ion);GO:0070062(CC:extracellular exosome);GO:0016020(CC:membrane);GO:0005507(MF:copper ion binding);GO:0019899(MF:enzyme binding)			Extracellular;PlasmaMembrane	PF03091(CutA1 divalent ion tolerance protein)
O60906	Sphingomyelin phosphodiesterase 2	SMPD2	FUNCTION: Converts sphingomyelin to ceramide. Hydrolyze 1-acyl-2-lyso-sn-glycero-3-phosphocholine (lyso-PC) and 1-O-alkyl-2-lyso-sn-glycero-3-phosphocholine (lyso-platelet-activating factor). The physiological substrate seems to be Lyso-PAF.	sp|O60906|NSMA_HUMAN	sp|O60906|NSMA_HUMAN Sphingomyelin phosphodiesterase 2 OS=Homo sapiens OX=9606 GN=SMPD2 PE=1 SV=2	1	2	2	2	7.8	47.645		59602	19632		58293	25306	40051	456790	52018	97714	90053	22106	Quantified	GO:0046513(BP:ceramide biosynthetic process);GO:0006687(BP:glycosphingolipid metabolic process);GO:0035556(BP:intracellular signal transduction);GO:2000304(BP:positive regulation of ceramide biosynthetic process);GO:0009612(BP:response to mechanical stimulus);GO:0006685(BP:sphingomyelin catabolic process);GO:0006684(BP:sphingomyelin metabolic process);GO:0005901(CC:caveola);GO:0005887(CC:integral…	hsa:6610(SMPD2)	hsa04071(Sphingolipid signaling pathway );hsa00600(Sphingolipid metabolism )	PlasmaMembrane	PF03372(Endonuclease/Exonuclease/phosphatase family)
O60911	Cathepsin L2	CTSV	FUNCTION: Cysteine protease. May have an important role in corneal physiology. {ECO:0000269|PubMed:10029531, ECO:0000269|PubMed:9727401}.	sp|O60911|CATL2_HUMAN	sp|O60911|CATL2_HUMAN Cathepsin L2 OS=Homo sapiens OX=9606 GN=CTSV PE=1 SV=2	1	10	10	10	42.8	37.329	214240	326130	430420	233600	622990	218510	151400	642870	378350	347940	627140	744640	Quantified	GO:0019886(BP:antigen processing and presentation of exogenous peptide antigen via MHC class II);GO:0048102(BP:autophagic cell death);GO:0009267(BP:cellular response to starvation);GO:0046697(BP:decidualization);GO:0022617(BP:extracellular matrix disassembly);GO:0010259(BP:multicellular organism aging);GO:0021675(BP:nerve development);GO:0051603(BP:proteolysis involved in cellular protein catabol…	hsa:1515(CTSV)	hsa04210(Apoptosis );hsa04142(Lysosome )	Lysosomal	PF00112(Papain family cysteine protease);PF08246(Cathepsin propeptide inhibitor domain (I29))
O75015	Low affinity immunoglobulin gamma Fc region receptor III-B	FCGR3B	FUNCTION: Receptor for the Fc region of immunoglobulins gamma. Low affinity receptor. Binds complexed or aggregated IgG and also monomeric IgG. Contrary to III-A, is not capable to mediate antibody-dependent cytotoxicity and phagocytosis. May serve as a trap for immune complexes in the peripheral circulation which does not activate neutrophils.	sp|O75015|FCG3B_HUMAN	sp|O75015|FCG3B_HUMAN Low affinity immunoglobulin gamma Fc region receptor III-B OS=Homo sapiens OX=9606 GN=FCGR3B PE=1 SV=2	1	3	1	1	13.7	26.216	64782	14739	16904	34809		25891	38755	2700	12362	19610	20995	11723	Quantified	GO:0006955(BP:immune response);GO:0043312(BP:neutrophil degranulation);GO:0031225(CC:anchored component of membrane);GO:0070062(CC:extracellular exosome);GO:0005576(CC:extracellular region);GO:0005886(CC:plasma membrane);GO:0030667(CC:secretory granule membrane);GO:0019864(MF:IgG binding)	hsa:2215(FCGR3B)	hsa05140(Leishmaniasis );hsa04666(Fc gamma R-mediated phagocytosis );hsa04613(Neutrophil extracellular trap formation );hsa05152(Tuberculosis );hsa04650(Natural killer cell mediated cytotoxicity );hsa05322(Systemic lupus erythematosus );hsa05150(Staphylococcus aureus infection );hsa04380(Osteoclast differentiation );hsa04145(Phagosome )	Extracellular	PF13895(Immunoglobulin domain)
O75083	WD repeat-containing protein 1	WDR1	FUNCTION: Induces disassembly of actin filaments in conjunction with ADF/cofilin family proteins (PubMed:15629458). Enhances cofilin-mediated actin severing (By similarity). Involved in cytokinesis. Involved in chemotactic cell migration by restricting lamellipodial membrane protrusions (PubMed:18494608). Involved in myocardium sarcomere organization. Required for cardiomyocyte growth and mainten…	sp|O75083|WDR1_HUMAN	sp|O75083|WDR1_HUMAN WD repeat-containing protein 1 OS=Homo sapiens OX=9606 GN=WDR1 PE=1 SV=4	1	16	16	16	43.4	66.193	563050	331420	540960	219040	922180	673810	1421400	1172600	543510	646680	87755	542830	Quantified	GO:0030042(BP:actin filament depolymerization);GO:0030043(BP:actin filament fragmentation);GO:0043297(BP:apical junction assembly);GO:0030865(BP:cortical cytoskeleton organization);GO:0042247(BP:establishment of planar polarity of follicular epithelium);GO:0040011(BP:locomotion);GO:0045199(BP:maintenance of epithelial cell apical/basal polarity);GO:0002446(BP:neutrophil mediated immunity);GO:1990…			Extracellular	PF00400(WD domain, G-beta repeat)
O75113	NEDD4-binding protein 1	N4BP1	FUNCTION: Inhibitor of the E3 ubiquitin-protein ligase ITCH. Acts by interacting with the second WW domain of ITCH, leading to compete with ITCH's substrates and impairing ubiquitination of substrates (By similarity). {ECO:0000250}.	sp|O75113|N4BP1_HUMAN	sp|O75113|N4BP1_HUMAN NEDD4-binding protein 1 OS=Homo sapiens OX=9606 GN=N4BP1 PE=1 SV=4	1	1	1	1	1.8	100.38		21191			5279.8			8413.3					Identified	GO:0034644(BP:cellular response to UV);GO:0032435(BP:negative regulation of proteasomal ubiquitin-dependent protein catabolic process);GO:0031397(BP:negative regulation of protein ubiquitination);GO:0005730(CC:nucleolus);GO:0016605(CC:PML body)			Nuclear	PF11977(Zc3h12a-like Ribonuclease NYN domain)
O75131	Copine-3	CPNE3	FUNCTION: Calcium-dependent phospholipid-binding protein that plays a role in ERBB2-mediated tumor cell migration in response to growth factor heregulin stimulation (PubMed:20010870). {ECO:0000269|PubMed:20010870}.	sp|O75131|CPNE3_HUMAN;sp|Q96FN4|CPNE2_HUMAN;sp|Q8IYJ1|CPNE9_HUMAN;sp|Q96A23|CPNE4_HUMAN;sp|O95741|CPNE6_HUMAN;sp|Q86YQ8|CPNE8_HUMAN;sp|Q9HCH3|CPNE5_HUMAN;sp|Q9UBL6|CPNE7_HUMAN	sp|O75131|CPNE3_HUMAN Copine-3 OS=Homo sapiens OX=9606 GN=CPNE3 PE=1 SV=1	8	6	6	6	12.8	60.13	108070	116280	386750	192870	480760	204970	292700	368930	138550	71334	307540	208750	Quantified	GO:0071277(BP:cellular response to calcium ion);GO:0071363(BP:cellular response to growth factor stimulus);GO:0038128(BP:ERBB2 signaling pathway);GO:0046474(BP:glycerophospholipid biosynthetic process);GO:0043312(BP:neutrophil degranulation);GO:0030335(BP:positive regulation of cell migration);GO:0035577(CC:azurophil granule membrane);GO:0030054(CC:cell junction);GO:0005737(CC:cytoplasm);GO:00058…			Cytoplasmic;Nuclear	PF00168(C2 domain);PF07002(Copine)
O75144	ICOS ligand	ICOSLG	FUNCTION: Ligand for the T-cell-specific cell surface receptor ICOS. Acts as a costimulatory signal for T-cell proliferation and cytokine secretion; induces also B-cell proliferation and differentiation into plasma cells. Could play an important role in mediating local tissue responses to inflammatory conditions, as well as in modulating the secondary immune response by co-stimulating memory T-ce…	sp|O75144|ICOSL_HUMAN	sp|O75144|ICOSL_HUMAN ICOS ligand OS=Homo sapiens OX=9606 GN=ICOSLG PE=1 SV=2	1	1	1	1	6	33.348	22792	129650	38261	44079	10426		65203	38545		180430	20169	36078	Quantified	GO:0002250(BP:adaptive immune response);GO:0042113(BP:B cell activation);GO:0006952(BP:defense response);GO:0006972(BP:hyperosmotic response);GO:0042104(BP:positive regulation of activated T cell proliferation);GO:0001817(BP:regulation of cytokine production);GO:0050776(BP:regulation of immune response);GO:0007165(BP:signal transduction);GO:0042110(BP:T cell activation);GO:0031295(BP:T cell costi…	hsa:23308(ICOSLG)	hsa04514(Cell adhesion molecules );hsa04672(Intestinal immune network for IgA production )	Extracellular	PF07686(Immunoglobulin V-set domain);PF08205(CD80-like C2-set immunoglobulin domain)
O75146	Huntingtin-interacting protein 1-related protein	HIP1R	FUNCTION: Component of clathrin-coated pits and vesicles, that may link the endocytic machinery to the actin cytoskeleton. Binds 3-phosphoinositides (via ENTH domain). May act through the ENTH domain to promote cell survival by stabilizing receptor tyrosine kinases following ligand-induced endocytosis. {ECO:0000269|PubMed:11889126, ECO:0000269|PubMed:14732715}.	sp|O75146|HIP1R_HUMAN	sp|O75146|HIP1R_HUMAN Huntingtin-interacting protein 1-related protein OS=Homo sapiens OX=9606 GN=HIP1R PE=1 SV=2	1	12	12	12	12.7	119.39	262420	74504	62371	135150	38907	71137	129280	346150		120670	44540	74435	Quantified	GO:0007015(BP:actin filament organization);GO:0006919(BP:activation of cysteine-type endopeptidase activity involved in apoptotic process);GO:0006915(BP:apoptotic process);GO:0048268(BP:clathrin coat assembly);GO:0055123(BP:digestive system development);GO:0061024(BP:membrane organization);GO:0030837(BP:negative regulation of actin filament polymerization);GO:0043066(BP:negative regulation of apo…			Cytoplasmic;Nuclear	PF07651(ANTH domain);PF01608(I/LWEQ domain);PF16515(Clathrin-binding domain of Huntingtin-interacting protein 1)
O75153	Clustered mitochondria protein homolog	CLUH	FUNCTION: mRNA-binding protein involved in proper cytoplasmic distribution of mitochondria. Specifically binds mRNAs of nuclear-encoded mitochondrial proteins in the cytoplasm and regulates transport or translation of these transcripts close to mitochondria, playing a role in mitochondrial biogenesis. {ECO:0000255|HAMAP-Rule:MF_03013, ECO:0000269|PubMed:25349259}.	sp|O75153|CLU_HUMAN	sp|O75153|CLU_HUMAN Clustered mitochondria protein homolog OS=Homo sapiens OX=9606 GN=CLUH PE=1 SV=2	1	8	8	8	8.6	146.67	40746	37579	292210	82609	160030	9519.1	38780	29010		80026		33959	Quantified	GO:0048312(BP:intracellular distribution of mitochondria);GO:0007005(BP:mitochondrion organization);GO:0005737(CC:cytoplasm);GO:0003729(MF:mRNA binding)			Cytoplasmic;Nuclear	PF13424(Tetratricopeptide repeat);PF15044(Mitochondrial function, CLU-N-term);PF13236(Clustered mitochondria);PF12807(Translation initiation factor eIF3 subunit 135)
O75223	Gamma-glutamylcyclotransferase	GGCT	FUNCTION: Catalyzes the formation of 5-oxoproline from gamma-glutamyl dipeptides and may play a significant role in glutathione homeostasis. Induces release of cytochrome c from mitochondria with resultant induction of apoptosis. {ECO:0000269|PubMed:16765912, ECO:0000269|PubMed:18515354}.	sp|O75223|GGCT_HUMAN	sp|O75223|GGCT_HUMAN Gamma-glutamylcyclotransferase OS=Homo sapiens OX=9606 GN=GGCT PE=1 SV=1	1	9	9	9	54.8	21.007	1077900	1098800	1862200	1520000	1733000	1687800	925540	4036200	2429600	1896400	6052000	2547000	Quantified	GO:0006750(BP:glutathione biosynthetic process);GO:0001836(BP:release of cytochrome c from mitochondria);GO:0005829(CC:cytosol);GO:0070062(CC:extracellular exosome);GO:0003839(MF:gamma-glutamylcyclotransferase activity);GO:0042803(MF:protein homodimerization activity)	hsa:79017(GGCT)	hsa00480(Glutathione metabolism )	Cytoplasmic	PF13772(AIG2-like family)
O75306	NADH dehydrogenase [ubiquinone] iron-sulfur protein 2, mitochondrial	NDUFS2	FUNCTION: Core subunit of the mitochondrial membrane respiratory chain NADH dehydrogenase (Complex I) that is believed to belong to the minimal assembly required for catalysis. Complex I functions in the transfer of electrons from NADH to the respiratory chain. The immediate electron acceptor for the enzyme is believed to be ubiquinone (PubMed:12611891). {ECO:0000269|PubMed:12611891}.	sp|O75306|NDUS2_HUMAN	sp|O75306|NDUS2_HUMAN NADH dehydrogenase [ubiquinone] iron-sulfur protein 2, mitochondrial OS=Homo sapiens OX=9606 GN=NDUFS2 PE=1 SV=2	1	4	4	4	15.3	52.545		93245	25261		78496		29576	25226	43807	53213		16602	Quantified	GO:0042775(BP:mitochondrial ATP synthesis coupled electron transport);GO:0006120(BP:mitochondrial electron transport, NADH to ubiquinone);GO:0032981(BP:mitochondrial respiratory chain complex I assembly);GO:0006979(BP:response to oxidative stress);GO:0005759(CC:mitochondrial matrix);GO:0005747(CC:mitochondrial respiratory chain complex I);GO:0005739(CC:mitochondrion);GO:0005654(CC:nucleoplasm);GO…	hsa:4720(NDUFS2)	hsa05012(Parkinson disease );hsa05415(Diabetic cardiomyopathy );hsa05010(Alzheimer disease );hsa00190(Oxidative phosphorylation );hsa05020(Prion disease );hsa05016(Huntington disease );hsa05208(Chemical carcinogenesis - reactive oxygen species );hsa04714(Thermogenesis );hsa04723(Retrograde endocannabinoid signaling );hsa05022(Pathways of neurodegeneration - multiple diseases );hsa05014(Amyotrophi…	Mitochondrial	PF00346(Respiratory-chain NADH dehydrogenase, 49 Kd subunit)
O75326	Semaphorin-7A	SEMA7A	FUNCTION: Plays an important role in integrin-mediated signaling and functions both in regulating cell migration and immune responses. Promotes formation of focal adhesion complexes, activation of the protein kinase PTK2/FAK1 and subsequent phosphorylation of MAPK1 and MAPK3. Promotes production of proinflammatory cytokines by monocytes and macrophages. Plays an important role in modulating infla…	sp|O75326|SEM7A_HUMAN	sp|O75326|SEM7A_HUMAN Semaphorin-7A OS=Homo sapiens OX=9606 GN=SEMA7A PE=1 SV=1	1	21	21	21	38.6	74.823	1176300	4719400	3215500	6316200	2795500	5428500	1660900	2579300	2751500	5458900	2899600	6038000	Quantified	GO:0048675(BP:axon extension);GO:0006955(BP:immune response);GO:0006954(BP:inflammatory response);GO:0007229(BP:integrin-mediated signaling pathway);GO:0050919(BP:negative chemotaxis);GO:0048843(BP:negative regulation of axon extension involved in axon guidance);GO:0001755(BP:neural crest cell migration);GO:0021988(BP:olfactory lobe development);GO:0001649(BP:osteoblast differentiation);GO:004577…	hsa:8482(SEMA7A)	hsa04360(Axon guidance )	Extracellular	PF13895(Immunoglobulin domain);PF01403(Sema domain);PF01437(Plexin repeat)
O75340	Programmed cell death protein 6	PDCD6	FUNCTION: Calcium sensor that plays a key role in processes such as endoplasmic reticulum (ER)-Golgi vesicular transport, endosomal biogenesis or membrane repair. Acts as an adapter that bridges unrelated proteins or stabilizes weak protein-protein complexes in response to calcium: calcium-binding triggers exposure of apolar surface, promoting interaction with different sets of proteins thanks to…	sp|O75340|PDCD6_HUMAN	sp|O75340|PDCD6_HUMAN Programmed cell death protein 6 OS=Homo sapiens OX=9606 GN=PDCD6 PE=1 SV=1	1	4	4	4	24.1	21.868	330170	376360	2756500	320900	1193700	446020	220690	1738900	300340	50274	164750	153200	Quantified	GO:0006919(BP:activation of cysteine-type endopeptidase activity involved in apoptotic process);GO:0001525(BP:angiogenesis);GO:0097190(BP:apoptotic signaling pathway);GO:0034605(BP:cellular response to heat);GO:0048208(BP:COPII vesicle coating);GO:0006888(BP:ER to Golgi vesicle-mediated transport);GO:0006886(BP:intracellular protein transport);GO:0051898(BP:negative regulation of protein kinase B…			Extracellular	PF13499(EF-hand domain pair);PF13202(EF hand)
O75342	Arachidonate 12-lipoxygenase, 12R-type	ALOX12B	FUNCTION: Catalyzes the regio and stereo-specific incorporation of a single molecule of dioxygen into free and esterified polyunsaturated fatty acids generating lipid hydroperoxides that can be further reduced to the corresponding hydroxy species (PubMed:9837935, PubMed:9618483, PubMed:21558561). In the skin, acts upstream of ALOXE3 on the lineolate moiety of esterified omega-hydroxyacyl-sphingos…	sp|O75342|LX12B_HUMAN	sp|O75342|LX12B_HUMAN Arachidonate 12-lipoxygenase, 12R-type OS=Homo sapiens OX=9606 GN=ALOX12B PE=1 SV=1	1	12	12	12	24.3	80.355	357500	372750	334600	427970	648900	493120	260180	1044200	632040	332180	1231100	407690	Quantified	GO:0019369(BP:arachidonic acid metabolic process);GO:0046513(BP:ceramide biosynthetic process);GO:0061436(BP:establishment of skin barrier);GO:0051122(BP:hepoxilin biosynthetic process);GO:0043651(BP:linoleic acid metabolic process);GO:0034440(BP:lipid oxidation);GO:0019372(BP:lipoxygenase pathway);GO:0055114(BP:oxidation-reduction process);GO:0010628(BP:positive regulation of gene expression);GO…	hsa:242(ALOX12B)	hsa04726(Serotonergic synapse );hsa00590(Arachidonic acid metabolism )	PlasmaMembrane;Cytoplasmic	PF01477(PLAT/LH2 domain);PF00305(Lipoxygenase)
O75347	Tubulin-specific chaperone A	TBCA	FUNCTION: Tubulin-folding protein; involved in the early step of the tubulin folding pathway.	sp|O75347|TBCA_HUMAN	sp|O75347|TBCA_HUMAN Tubulin-specific chaperone A OS=Homo sapiens OX=9606 GN=TBCA PE=1 SV=3	1	2	2	2	16.7	12.855	22226	16199	16762	30061	11973			5814.7	26810	23049	7019		Quantified	GO:0007023(BP:post-chaperonin tubulin folding pathway);GO:0006457(BP:protein folding);GO:0007021(BP:tubulin complex assembly);GO:0005737(CC:cytoplasm);GO:0005829(CC:cytosol);GO:0005874(CC:microtubule);GO:0015630(CC:microtubule cytoskeleton);GO:0005730(CC:nucleolus);GO:0048487(MF:beta-tubulin binding);GO:0051087(MF:chaperone binding);GO:0003723(MF:RNA binding);GO:0015631(MF:tubulin binding)			Cytoplasmic	PF02970(Tubulin binding cofactor A)
O75348	V-type proton ATPase subunit G 1	ATP6V1G1	FUNCTION: Catalytic subunit of the peripheral V1 complex of vacuolar ATPase (V-ATPase). V-ATPase is responsible for acidifying a variety of intracellular compartments in eukaryotic cells. In aerobic conditions, involved in intracellular iron homeostasis, thus triggering the activity of Fe(2+) prolyl hydroxylase (PHD) enzymes, and leading to HIF1A hydroxylation and subsequent proteasomal degradati…	sp|O75348|VATG1_HUMAN;sp|O95670|VATG2_HUMAN	sp|O75348|VATG1_HUMAN V-type proton ATPase subunit G 1 OS=Homo sapiens OX=9606 GN=ATP6V1G1 PE=1 SV=3	2	3	3	3	33.9	13.757					41934		55817	229400	196130	22140	4063.5	23441	Quantified	GO:0006879(BP:cellular iron ion homeostasis);GO:0036295(BP:cellular response to increased oxygen levels);GO:0008286(BP:insulin receptor signaling pathway);GO:0034220(BP:ion transmembrane transport);GO:0090383(BP:phagosome acidification);GO:0016241(BP:regulation of macroautophagy);GO:0033572(BP:transferrin transport);GO:0005623(CC:cell);GO:0005829(CC:cytosol);GO:0070062(CC:extracellular exosome);G…	hsa:9550(ATP6V1G1)	hsa04145(Phagosome );hsa05165(Human papillomavirus infection );hsa04150(mTOR signaling pathway );hsa04721(Synaptic vesicle cycle );hsa05323(Rheumatoid arthritis );hsa05120(Epithelial cell signaling in Helicobacter pylori infection );hsa05110(Vibrio cholerae infection );hsa00190(Oxidative phosphorylation );hsa04966(Collecting duct acid secretion )	Nuclear	PF03179(Vacuolar (H+)-ATPase G subunit)
O75351	Vacuolar protein sorting-associated protein 4B	VPS4B	FUNCTION: Involved in late steps of the endosomal multivesicular bodies (MVB) pathway. Recognizes membrane-associated ESCRT-III assemblies and catalyzes their disassembly, possibly in combination with membrane fission. Redistributes the ESCRT-III components to the cytoplasm for further rounds of MVB sorting. MVBs contain intraluminal vesicles (ILVs) that are generated by invagination and scission…	sp|O75351|VPS4B_HUMAN	sp|O75351|VPS4B_HUMAN Vacuolar protein sorting-associated protein 4B OS=Homo sapiens OX=9606 GN=VPS4B PE=1 SV=2	1	6	6	6	23.2	49.301	55266	34823	20932	22045	123450	11760	39852	69674	12967	21726	40516	45165	Quantified	GO:0030301(BP:cholesterol transport);GO:0016197(BP:endosomal transport);GO:0032510(BP:endosome to lysosome transport via multivesicular body sorting pathway);GO:1904903(BP:ESCRT III complex disassembly);GO:0061738(BP:late endosomal microautophagy);GO:0016236(BP:macroautophagy);GO:0061952(BP:midbody abscission);GO:0007080(BP:mitotic metaphase plate congression);GO:0036258(BP:multivesicular body as…	hsa:9525(VPS4B)	hsa04217(Necroptosis );hsa04144(Endocytosis )	Cytoplasmic;Nuclear	PF04212(MIT (microtubule interacting and transport) domain);PF00004(ATPase family associated with various cellular activities (AAA));PF09336(Vps4 C terminal oligomerisation domain)
O75367	Core histone macro-H2A.1	MACROH2A1	FUNCTION: Variant histone H2A which replaces conventional H2A in a subset of nucleosomes where it represses transcription (PubMed:12718888, PubMed:15621527, PubMed:16428466). Nucleosomes wrap and compact DNA into chromatin, limiting DNA accessibility to the cellular machineries which require DNA as a template. Histones thereby play a central role in transcription regulation, DNA repair, DNA repli…	sp|O75367|H2AY_HUMAN	sp|O75367|H2AY_HUMAN Core histone macro-H2A.1 OS=Homo sapiens OX=9606 GN=MACROH2A1 PE=1 SV=4	1	7	7	6	30.9	39.617	110790	157890		12233	455790	237940	642240	2181800		233930	249340	804630	Quantified	GO:0006325(BP:chromatin organization);GO:0006342(BP:chromatin silencing);GO:0007549(BP:dosage compensation);GO:0071169(BP:establishment of protein localization to chromatin);GO:1902750(BP:negative regulation of cell cycle G2/M phase transition);GO:0045814(BP:negative regulation of gene expression, epigenetic);GO:0061086(BP:negative regulation of histone H3-K27 methylation);GO:0051572(BP:negative …	hsa:9555(MACROH2A1)	hsa05034(Alcoholism );hsa04217(Necroptosis );hsa04613(Neutrophil extracellular trap formation );hsa05322(Systemic lupus erythematosus )	Nuclear	PF00125(Core histone H2A/H2B/H3/H4);PF16211(C-terminus of histone H2A);PF01661(Macro domain)
O75368	SH3 domain-binding glutamic acid-rich-like protein	SH3BGRL		sp|O75368|SH3L1_HUMAN	sp|O75368|SH3L1_HUMAN SH3 domain-binding glutamic acid-rich-like protein OS=Homo sapiens OX=9606 GN=SH3BGRL PE=1 SV=1	1	5	5	5	47.4	12.774	345720	99902	85041	199620	53305	162110	166440	155760	270270	205020	142520	187720	Quantified	GO:0005737(CC:cytoplasm);GO:0070062(CC:extracellular exosome);GO:0005615(CC:extracellular space);GO:0005634(CC:nucleus);GO:0017124(MF:SH3 domain binding);GO:0005070(MF:SH3/SH2 adaptor activity)			Cytoplasmic	PF04908(SH3-binding, glutamic acid-rich protein)
O75369	Filamin-B	FLNB	FUNCTION: Connects cell membrane constituents to the actin cytoskeleton. May promote orthogonal branching of actin filaments and links actin filaments to membrane glycoproteins. Anchors various transmembrane proteins to the actin cytoskeleton. Interaction with FLNA may allow neuroblast migration from the ventricular zone into the cortical plate. Various interactions and localizations of isoforms …	sp|O75369|FLNB_HUMAN	sp|O75369|FLNB_HUMAN Filamin-B OS=Homo sapiens OX=9606 GN=FLNB PE=1 SV=2	1	68	68	65	39.3	278.16	572300	781150	1650400	719550	5677900	1686400	9469100	7181900	1546500	1148700	1967600	7419100	Quantified	GO:0030036(BP:actin cytoskeleton organization);GO:0071346(BP:cellular response to interferon-gamma);GO:0007016(BP:cytoskeletal anchoring at plasma membrane);GO:0003382(BP:epithelial cell morphogenesis);GO:0003334(BP:keratinocyte development);GO:0007165(BP:signal transduction);GO:0007519(BP:skeletal muscle tissue development);GO:0015629(CC:actin cytoskeleton);GO:0005903(CC:brush border);GO:0005623…	hsa:2317(FLNB)	hsa04010(MAPK signaling pathway );hsa05205(Proteoglycans in cancer );hsa04510(Focal adhesion );hsa05132(Salmonella infection )	Cytoplasmic	PF00630(Filamin/ABP280 repeat);PF00307(Calponin homology (CH) domain)
O75381	Peroxisomal membrane protein PEX14	PEX14	FUNCTION: Peroxisome membrane protein that is an essential component of the peroxisomal import machinery. Functions as a docking factor for the predominantly cytoplasmic PTS1 receptor (PEX5). Plays a key role for peroxisome movement through a direct interaction with tubulin. {ECO:0000269|PubMed:21525035, ECO:0000269|PubMed:9653144}.	sp|O75381|PEX14_HUMAN	sp|O75381|PEX14_HUMAN Peroxisomal membrane protein PEX14 OS=Homo sapiens OX=9606 GN=PEX14 PE=1 SV=1	1	2	2	2	8	41.236	11093			17521	10123			8247.5	15886	3507.7			Identified	GO:0034453(BP:microtubule anchoring);GO:0043433(BP:negative regulation of DNA-binding transcription factor activity);GO:0032091(BP:negative regulation of protein binding);GO:0045892(BP:negative regulation of transcription, DNA-templated);GO:0007031(BP:peroxisome organization);GO:0036250(BP:peroxisome transport along microtubule);GO:0016558(BP:protein import into peroxisome matrix);GO:0016560(BP:p…	hsa:5195(PEX14)	hsa04146(Peroxisome )	Peroxisomal;Nuclear	PF04695(Peroxisomal membrane anchor protein (Pex14p) conserved region)
O75390	Citrate synthase, mitochondrial	CS		sp|O75390|CISY_HUMAN	sp|O75390|CISY_HUMAN Citrate synthase, mitochondrial OS=Homo sapiens OX=9606 GN=CS PE=1 SV=2	1	5	5	5	11.6	51.712	37856	17053	33180	50031	351940	134600	78935	144590	132640	28685	24032	455430	Quantified	GO:0005975(BP:carbohydrate metabolic process);GO:0006101(BP:citrate metabolic process);GO:0006099(BP:tricarboxylic acid cycle);GO:0070062(CC:extracellular exosome);GO:0005759(CC:mitochondrial matrix);GO:0005739(CC:mitochondrion);GO:0005634(CC:nucleus);GO:0004108(MF:citrate (Si)-synthase activity);GO:0003723(MF:RNA binding)	hsa:1431(CS)	hsa00630(Glyoxylate and dicarboxylate metabolism );hsa00020(Citrate cycle (TCA cycle) )	Mitochondrial	PF00285(Citrate synthase, C-terminal domain)
O75396	Vesicle-trafficking protein SEC22b	SEC22B	FUNCTION: SNARE involved in targeting and fusion of ER-derived transport vesicles with the Golgi complex as well as Golgi-derived retrograde transport vesicles with the ER. {ECO:0000269|PubMed:15272311}.	sp|O75396|SC22B_HUMAN	sp|O75396|SC22B_HUMAN Vesicle-trafficking protein SEC22b OS=Homo sapiens OX=9606 GN=SEC22B PE=1 SV=4	1	4	4	4	25.6	24.593	2161.9	4146.5	3165.7		106290	9294.4	9511.6	44585	32170	7406.4		4736	Quantified	GO:0002479(BP:antigen processing and presentation of exogenous peptide antigen via MHC class I, TAP-dependent);GO:0048208(BP:COPII vesicle coating);GO:0006888(BP:ER to Golgi vesicle-mediated transport);GO:1902902(BP:negative regulation of autophagosome assembly);GO:0045732(BP:positive regulation of protein catabolic process);GO:0015031(BP:protein transport);GO:0006890(BP:retrograde vesicle-mediat…	hsa:9554(SEC22B)	hsa04145(Phagosome );hsa04130(SNARE interactions in vesicular transport );hsa05134(Legionellosis )	Cytoplasmic	PF00957(Synaptobrevin);PF13774(Regulated-SNARE-like domain)
O75400	Pre-mRNA-processing factor 40 homolog A	PRPF40A	FUNCTION: Binds to WASL/N-WASP and suppresses its translocation from the nucleus to the cytoplasm, thereby inhibiting its cytoplasmic function (By similarity). Plays a role in the regulation of cell morphology and cytoskeletal organization. Required in the control of cell shape and migration. May play a role in cytokinesis. May be involved in pre-mRNA splicing. {ECO:0000250, ECO:0000269|PubMed:21…	sp|O75400|PR40A_HUMAN	sp|O75400|PR40A_HUMAN Pre-mRNA-processing factor 40 homolog A OS=Homo sapiens OX=9606 GN=PRPF40A PE=1 SV=2	1	2	2	2	2.6	108.8				24598	40212	21246			7159.4				Identified	GO:0007049(BP:cell cycle);GO:0051301(BP:cell division);GO:0016477(BP:cell migration);GO:0007010(BP:cytoskeleton organization);GO:0045292(BP:mRNA cis splicing, via spliceosome);GO:0000398(BP:mRNA splicing, via spliceosome);GO:0008360(BP:regulation of cell shape);GO:0032465(BP:regulation of cytokinesis);GO:0005829(CC:cytosol);GO:0016020(CC:membrane);GO:0016363(CC:nuclear matrix);GO:0016607(CC:nucle…	hsa:55660(PRPF40A)	hsa03040(Spliceosome )	Nuclear	PF01846(FF domain);PF00397(WW domain)
O75436	Vacuolar protein sorting-associated protein 26A	VPS26A	FUNCTION: Acts as component of the retromer cargo-selective complex (CSC). The CSC is believed to be the core functional component of retromer or respective retromer complex variants acting to prevent missorting of selected transmembrane cargo proteins into the lysosomal degradation pathway. The recruitment of the CSC to the endosomal membrane involves RAB7A and SNX3. The SNX-BAR retromer mediate…	sp|O75436|VP26A_HUMAN	sp|O75436|VP26A_HUMAN Vacuolar protein sorting-associated protein 26A OS=Homo sapiens OX=9606 GN=VPS26A PE=1 SV=2	1	9	9	7	48.6	38.169	697940	193210	144700	189100	283520	375920	811570	433720	318490	611600	156760	345320	Quantified	GO:0006886(BP:intracellular protein transport);GO:0016241(BP:regulation of macroautophagy);GO:0042147(BP:retrograde transport, endosome to Golgi);GO:1990126(BP:retrograde transport, endosome to plasma membrane);GO:0016055(BP:Wnt signaling pathway);GO:0005829(CC:cytosol);GO:0005769(CC:early endosome);GO:0005768(CC:endosome);GO:0010008(CC:endosome membrane);GO:0005764(CC:lysosome);GO:0030904(CC:ret…	hsa:9559(VPS26A)	hsa04144(Endocytosis )	Cytoplasmic	PF03643(Vacuolar protein sorting-associated protein 26)
O75489	NADH dehydrogenase [ubiquinone] iron-sulfur protein 3, mitochondrial	NDUFS3	FUNCTION: Core subunit of the mitochondrial membrane respiratory chain NADH dehydrogenase (Complex I) that is believed to belong to the minimal assembly required for catalysis. Complex I functions in the transfer of electrons from NADH to the respiratory chain. The immediate electron acceptor for the enzyme is believed to be ubiquinone (By similarity). {ECO:0000250}.	sp|O75489|NDUS3_HUMAN	sp|O75489|NDUS3_HUMAN NADH dehydrogenase [ubiquinone] iron-sulfur protein 3, mitochondrial OS=Homo sapiens OX=9606 GN=NDUFS3 PE=1 SV=1	1	4	4	4	21.2	30.241	50532	24250	11156		303870	14835	12323	47475	17026			22643	Quantified	GO:0006120(BP:mitochondrial electron transport, NADH to ubiquinone);GO:0032981(BP:mitochondrial respiratory chain complex I assembly);GO:0030308(BP:negative regulation of cell growth);GO:2001243(BP:negative regulation of intrinsic apoptotic signaling pathway);GO:0072593(BP:reactive oxygen species metabolic process);GO:0021762(BP:substantia nigra development);GO:0005759(CC:mitochondrial matrix);GO…	hsa:4722(NDUFS3)	hsa05020(Prion disease );hsa05415(Diabetic cardiomyopathy );hsa05012(Parkinson disease );hsa04932(Non-alcoholic fatty liver disease );hsa00190(Oxidative phosphorylation );hsa05014(Amyotrophic lateral sclerosis );hsa05016(Huntington disease );hsa04714(Thermogenesis );hsa04723(Retrograde endocannabinoid signaling );hsa05022(Pathways of neurodegeneration - multiple diseases );hsa05010(Alzheimer dise…	Mitochondrial	PF00329(Respiratory-chain NADH dehydrogenase, 30 Kd subunit)
O75503	Ceroid-lipofuscinosis neuronal protein 5	CLN5	FUNCTION: Plays a role in influencing the retrograde trafficking of lysosomal sorting receptors SORT1 and IGF2R from the endosomes to the trans-Golgi network by controlling the recruitment of retromer complex to the endosomal membrane. Regulates the localization and activation of RAB7A which is required to recruit the retromer complex to the endosomal membrane (PubMed:22431521). {ECO:0000269|PubM…	sp|O75503|CLN5_HUMAN	sp|O75503|CLN5_HUMAN Ceroid-lipofuscinosis neuronal protein 5 OS=Homo sapiens OX=9606 GN=CLN5 PE=1 SV=2	1	2	2	2	6.7	41.496	22089	84079	16941	12019	19905	16338		9213.3	19241	15435	20772	77255	Quantified	GO:0007420(BP:brain development);GO:0070085(BP:glycosylation);GO:0007042(BP:lysosomal lumen acidification);GO:0022008(BP:neurogenesis);GO:0042551(BP:neuron maturation);GO:1904426(BP:positive regulation of GTP binding);GO:0030163(BP:protein catabolic process);GO:0042147(BP:retrograde transport, endosome to Golgi);GO:0006465(BP:signal peptide processing);GO:0005623(CC:cell);GO:0005829(CC:cytosol);G…	hsa:1203(CLN5)	hsa04142(Lysosome )	Lysosomal	PF15014(Ceroid-lipofuscinosis neuronal protein 5)
O75521	Enoyl-CoA delta isomerase 2	ECI2	FUNCTION: Able to isomerize both 3-cis and 3-trans double bonds into the 2-trans form in a range of enoyl-CoA species. Has a preference for 3-trans substrates. {ECO:0000269|PubMed:10419495}.	sp|O75521|ECI2_HUMAN	sp|O75521|ECI2_HUMAN Enoyl-CoA delta isomerase 2 OS=Homo sapiens OX=9606 GN=ECI2 PE=1 SV=4	1	1	1	1	4.3	43.585	3181.4				35231		7815.1			9567.2		11282	Identified	GO:0006635(BP:fatty acid beta-oxidation);GO:0033540(BP:fatty acid beta-oxidation using acyl-CoA oxidase);GO:0009062(BP:fatty acid catabolic process);GO:0006625(BP:protein targeting to peroxisome);GO:0005829(CC:cytosol);GO:0043231(CC:intracellular membrane-bounded organelle);GO:0016020(CC:membrane);GO:0005739(CC:mitochondrion);GO:0005782(CC:peroxisomal matrix);GO:0005777(CC:peroxisome);GO:0004165(…	hsa:10455(ECI2)	hsa00071(Fatty acid degradation );hsa04146(Peroxisome )	Mitochondrial	PF00378(Enoyl-CoA hydratase/isomerase);PF00887(Acyl CoA binding protein)
O75531	Barrier-to-autointegration factor	BANF1	FUNCTION: Plays fundamental roles in nuclear assembly, chromatin organization, gene expression and gonad development. May potently compress chromatin structure and be involved in membrane recruitment and chromatin decondensation during nuclear assembly. Contains 2 non-specific dsDNA-binding sites which may promote DNA cross-bridging. {ECO:0000269|PubMed:12163470}.; FUNCTION: (Microbial infection)…	sp|O75531|BAF_HUMAN	sp|O75531|BAF_HUMAN Barrier-to-autointegration factor OS=Homo sapiens OX=9606 GN=BANF1 PE=1 SV=1	1	2	2	2	40.4	10.058					9383.5	20424	10600	45840	8973.4		6965.7		Quantified	GO:0030261(BP:chromosome condensation);GO:0007059(BP:chromosome segregation);GO:0075713(BP:establishment of integrated proviral latency);GO:0007084(BP:mitotic nuclear envelope reassembly);GO:0045071(BP:negative regulation of viral genome replication);GO:0051169(BP:nuclear transport);GO:0009615(BP:response to virus);GO:0005694(CC:chromosome);GO:0005737(CC:cytoplasm);GO:0005829(CC:cytosol);GO:00056…			Cytoplasmic	PF02961(Barrier to autointegration factor)
O75533	Splicing factor 3B subunit 1	SF3B1	FUNCTION: Involved in pre-mRNA splicing as a component of the splicing factor SF3B complex (PubMed:27720643). SF3B complex is required for 'A' complex assembly formed by the stable binding of U2 snRNP to the branchpoint sequence (BPS) in pre-mRNA. Sequence independent binding of SF3A/SF3B complex upstream of the branch site is essential, it may anchor U2 snRNP to the pre-mRNA (PubMed:12234937). T…	sp|O75533|SF3B1_HUMAN	sp|O75533|SF3B1_HUMAN Splicing factor 3B subunit 1 OS=Homo sapiens OX=9606 GN=SF3B1 PE=1 SV=3	1	13	13	13	14.3	145.83	120400	60810	28455	161210	341790	118380	193080	147750	16546	55472	66873	158670	Quantified	GO:0000398(BP:mRNA splicing, via spliceosome);GO:0045815(BP:positive regulation of gene expression, epigenetic);GO:0008380(BP:RNA splicing);GO:0000375(BP:RNA splicing, via transesterification reactions);GO:0000245(BP:spliceosomal complex assembly);GO:0071013(CC:catalytic step 2 spliceosome);GO:0016607(CC:nuclear speck);GO:0005654(CC:nucleoplasm);GO:0005634(CC:nucleus);GO:0005681(CC:spliceosomal c…	hsa:23451(SF3B1)	hsa03040(Spliceosome )	Cytoplasmic;Mitochondrial;Nuclear	PF08920(Splicing factor 3B subunit 1)
O75534	Cold shock domain-containing protein E1	CSDE1	FUNCTION: RNA-binding protein. Required for internal initiation of translation of human rhinovirus RNA. May be involved in translationally coupled mRNA turnover. Implicated with other RNA-binding proteins in the cytoplasmic deadenylation/translational and decay interplay of the FOS mRNA mediated by the major coding-region determinant of instability (mCRD) domain. Required for efficient formation …	sp|O75534|CSDE1_HUMAN	sp|O75534|CSDE1_HUMAN Cold shock domain-containing protein E1 OS=Homo sapiens OX=9606 GN=CSDE1 PE=1 SV=2	1	10	10	10	16.3	88.884	170630	130510	68630	284860	595710	241550	71729	997510	219720	70802	408120	366870	Quantified	GO:0008584(BP:male gonad development);GO:0070966(BP:nuclear-transcribed mRNA catabolic process, no-go decay);GO:0070937(CC:CRD-mediated mRNA stability complex);GO:0005829(CC:cytosol);GO:0005794(CC:Golgi apparatus);GO:0005886(CC:plasma membrane);GO:0003723(MF:RNA binding)			Cytoplasmic	PF00313('Cold-shock' DNA-binding domain);PF12901(SUZ-C motif)
O75556	Mammaglobin-B	SCGB2A1	FUNCTION: May bind androgens and other steroids, may also bind estramustine, a chemotherapeutic agent used for prostate cancer. May be under transcriptional regulation of steroid hormones.	sp|O75556|SG2A1_HUMAN	sp|O75556|SG2A1_HUMAN Mammaglobin-B OS=Homo sapiens OX=9606 GN=SCGB2A1 PE=1 SV=1	1	1	1	1	12.6	10.884	47126	100790	49049	49116		36802		58806	41302	64485	157090	79078	Quantified	GO:0030521(BP:androgen receptor signaling pathway);GO:0005615(CC:extracellular space)			Extracellular	PF01099(Uteroglobin family)
O75569	Interferon-inducible double-stranded RNA-dependent protein kinase activator A	PRKRA	FUNCTION: Activates EIF2AK2/PKR in the absence of double-stranded RNA (dsRNA), leading to phosphorylation of EIF2S1/EFI2-alpha and inhibition of translation and induction of apoptosis. Required for siRNA production by DICER1 and for subsequent siRNA-mediated post-transcriptional gene silencing. Does not seem to be required for processing of pre-miRNA to miRNA by DICER1. Promotes UBC9-p53/TP53 ass…	sp|O75569|PRKRA_HUMAN	sp|O75569|PRKRA_HUMAN Interferon-inducible double-stranded RNA-dependent protein kinase activator A OS=Homo sapiens OX=9606 GN=PRKRA PE=1 SV=1	1	4	4	4	21.1	34.404	46917	42755		54922	16104	6355.5	27332	58980	20305	5081.5			Quantified	GO:0034599(BP:cellular response to oxidative stress);GO:0006955(BP:immune response);GO:0042474(BP:middle ear morphogenesis);GO:0010586(BP:miRNA metabolic process);GO:0008285(BP:negative regulation of cell proliferation);GO:0042473(BP:outer ear morphogenesis);GO:2001244(BP:positive regulation of intrinsic apoptotic signaling pathway);GO:0031054(BP:pre-miRNA processing);GO:0035196(BP:production of …			Nuclear	PF16482(Staufen C-terminal domain);PF00035(Double-stranded RNA binding motif)
O75592	E3 ubiquitin-protein ligase MYCBP2	MYCBP2	FUNCTION: Atypical E3 ubiquitin-protein ligase which specifically mediates ubiquitination of threonine and serine residues on target proteins, instead of ubiquitinating lysine residues (PubMed:29643511). Shows esterification activity towards both threonine and serine, with a preference for threonine, and acts via two essential catalytic cysteine residues that relay ubiquitin to its substrate via …	sp|O75592|MYCB2_HUMAN	sp|O75592|MYCB2_HUMAN E3 ubiquitin-protein ligase MYCBP2 OS=Homo sapiens OX=9606 GN=MYCBP2 PE=1 SV=4	1	4	4	4	1.4	513.63	809400		618030	228280	730770	4057200	344570	1099600	127240	141920	79063	444410	Quantified	GO:0021785(BP:branchiomotor neuron axon guidance);GO:0021952(BP:central nervous system projection neuron axonogenesis);GO:0032922(BP:circadian regulation of gene expression);GO:0042177(BP:negative regulation of protein catabolic process);GO:0050905(BP:neuromuscular process);GO:0031398(BP:positive regulation of protein ubiquitination);GO:0016567(BP:protein ubiquitination);GO:1902667(BP:regulation …			Nuclear	PF13639(Ring finger domain);PF13540(Regulator of chromosome condensation (RCC1) repeat);PF08239(Bacterial SH3 domain);PF00415(Regulator of chromosome condensation (RCC1) repeat);PF08005(PHR domain);PF03256(Anaphase-promoting complex, subunit 10 (APC10))
O75603	Chorion-specific transcription factor GCMb	GCM2	FUNCTION: Transcription factor that binds specific sequences on gene promoters and activate their transcription. Through the regulation of gene transcription, may play a role in parathyroid gland development. {ECO:0000269|PubMed:20190276, ECO:0000269|PubMed:27745835, ECO:0000269|PubMed:9928992}.	sp|O75603|GCM2_HUMAN	sp|O75603|GCM2_HUMAN Chorion-specific transcription factor GCMb OS=Homo sapiens OX=9606 GN=GCM2 PE=1 SV=1	1	1	1	1	2.4	56.609	14392	468390	353310	357890	51476	27699	78830	571310	866420	1040100	942490	349040	Quantified	GO:0006874(BP:cellular calcium ion homeostasis);GO:0030643(BP:cellular phosphate ion homeostasis);GO:0042063(BP:gliogenesis);GO:0007275(BP:multicellular organism development);GO:0060017(BP:parathyroid gland development);GO:0006366(BP:transcription by RNA polymerase II);GO:0005623(CC:cell);GO:0000790(CC:nuclear chromatin);GO:0005634(CC:nucleus);GO:0003677(MF:DNA binding);GO:0001228(MF:DNA-binding …	hsa:9247(GCM2)	hsa04928(Parathyroid hormone synthesis, secretion and action )	Nuclear	PF03615(GCM motif protein)
O75604	Ubiquitin carboxyl-terminal hydrolase 2	USP2	FUNCTION: Hydrolase that deubiquitinates polyubiquitinated target proteins such as MDM2, MDM4 and CCND1 (PubMed:17290220, PubMed:19917254, PubMed:19838211). Isoform 1 and isoform 4 possess both ubiquitin-specific peptidase and isopeptidase activities (By similarity). Deubiquitinates MDM2 without reversing MDM2-mediated p53/TP53 ubiquitination and thus indirectly promotes p53/TP53 degradation and …	sp|O75604|UBP2_HUMAN	sp|O75604|UBP2_HUMAN Ubiquitin carboxyl-terminal hydrolase 2 OS=Homo sapiens OX=9606 GN=USP2 PE=1 SV=2	1	3	3	3	5.8	68.071	893530	1192900	1006900	244730	516700	393010	1553900	324230	432800	415260	1086100	560050	Quantified	GO:0007049(BP:cell cycle);GO:0048512(BP:circadian behavior);GO:0032922(BP:circadian regulation of gene expression);GO:0043153(BP:entrainment of circadian clock by photoperiod);GO:0045475(BP:locomotor rhythm);GO:0007517(BP:muscle organ development);GO:0000122(BP:negative regulation of transcription by RNA polymerase II);GO:0045931(BP:positive regulation of mitotic cell cycle);GO:0016579(BP:protein…			Nuclear	PF00443(Ubiquitin carboxyl-terminal hydrolase)
O75608	Acyl-protein thioesterase 1	LYPLA1	FUNCTION: Acts as a acyl-protein thioesterase (PubMed:19439193, PubMed:20418879). Hydrolyzes fatty acids from S-acylated cysteine residues in proteins such as trimeric G alpha proteins or HRAS (PubMed:20418879). Has depalmitoylating activity toward KCNMA1 (PubMed:22399288). Acts as a lysophospholipase and hydrolyzes lysophosphatidylcholine (lyso-PC) (PubMed:19439193). Also hydrolyzes lysophosphat…	sp|O75608|LYPA1_HUMAN	sp|O75608|LYPA1_HUMAN Acyl-protein thioesterase 1 OS=Homo sapiens OX=9606 GN=LYPLA1 PE=1 SV=1	1	2	2	2	17	24.669	18462	12834	25379	23241	37401	25897	21968	90618	34131	9030	27232		Quantified	GO:0006631(BP:fatty acid metabolic process);GO:0042997(BP:negative regulation of Golgi to plasma membrane protein transport);GO:0002084(BP:protein depalmitoylation);GO:0050999(BP:regulation of nitric-oxide synthase activity);GO:0005737(CC:cytoplasm);GO:0005829(CC:cytosol);GO:0005783(CC:endoplasmic reticulum);GO:0070062(CC:extracellular exosome);GO:0031965(CC:nuclear membrane);GO:0005886(CC:plasma…	hsa:10434(LYPLA1)	hsa05231(Choline metabolism in cancer );hsa00564(Glycerophospholipid metabolism )	PlasmaMembrane;Mitochondrial	PF02230(Phospholipase/Carboxylesterase)
O75626	PR domain zinc finger protein 1	PRDM1	FUNCTION: Transcription factor that mediates a transcriptional program in various innate and adaptive immune tissue-resident lymphocyte T cell types such as tissue-resident memory T (Trm), natural killer (trNK) and natural killer T (NKT) cells and negatively regulates gene expression of proteins that promote the egress of tissue-resident T-cell populations from non-lymphoid organs. Plays a role i…	sp|O75626|PRDM1_HUMAN	sp|O75626|PRDM1_HUMAN PR domain zinc finger protein 1 OS=Homo sapiens OX=9606 GN=PRDM1 PE=1 SV=2	1	2	2	2	3.6	91.77								16561				3716	Identified	GO:0002250(BP:adaptive immune response);GO:0035904(BP:aorta development);GO:0048844(BP:artery morphogenesis);GO:0045165(BP:cell fate commitment);GO:0060976(BP:coronary vasculature development);GO:0042462(BP:eye photoreceptor cell development);GO:0007281(BP:germ cell development);GO:0003170(BP:heart valve development);GO:0045087(BP:innate immune response);GO:0060576(BP:intestinal epithelial cell d…			Nuclear	PF13912(C2H2-type zinc finger);PF00096(Zinc finger, C2H2 type);PF00856(SET domain)
O75629	Protein CREG1	CREG1	FUNCTION: May contribute to the transcriptional control of cell growth and differentiation. Antagonizes transcriptional activation and cellular transformation by the adenovirus E1A protein. The transcriptional control activity of cell growth requires interaction with IGF2R. {ECO:0000269|PubMed:12934103, ECO:0000269|PubMed:9710587}.	sp|O75629|CREG1_HUMAN	sp|O75629|CREG1_HUMAN Protein CREG1 OS=Homo sapiens OX=9606 GN=CREG1 PE=1 SV=1	1	2	2	2	14.1	24.074	61942	42722	38801	19267	56887	158290	45621	423110	81296	105360	92324	156230	Quantified	GO:0007275(BP:multicellular organism development);GO:0043312(BP:neutrophil degranulation);GO:0040008(BP:regulation of growth);GO:0006357(BP:regulation of transcription by RNA polymerase II);GO:0035578(CC:azurophil granule lumen);GO:0070062(CC:extracellular exosome);GO:0005576(CC:extracellular region);GO:0005615(CC:extracellular space);GO:0005667(CC:transcription factor complex);GO:0048037(MF:cofa…			Extracellular;PlasmaMembrane	PF13883(Pyridoxamine 5'-phosphate oxidase)
O75635	Serpin B7	SERPINB7	FUNCTION: Might function as an inhibitor of Lys-specific proteases. Might influence the maturation of megakaryocytes via its action as a serpin.	sp|O75635|SPB7_HUMAN	sp|O75635|SPB7_HUMAN Serpin B7 OS=Homo sapiens OX=9606 GN=SERPINB7 PE=1 SV=1	1	14	14	14	42.6	42.904	361460	179850	454380	460630	594630	494050	199180	814560	255170	113820	1019600	338920	Quantified	GO:0010951(BP:negative regulation of endopeptidase activity);GO:0032967(BP:positive regulation of collagen biosynthetic process);GO:0072126(BP:positive regulation of glomerular mesangial cell proliferation);GO:0090362(BP:positive regulation of platelet-derived growth factor production);GO:0032914(BP:positive regulation of transforming growth factor beta1 production);GO:0005737(CC:cytoplasm);GO:00…			Cytoplasmic	PF00079(Serpin (serine protease inhibitor))
O75636	Ficolin-3	FCN3	FUNCTION: May function in innate immunity through activation of the lectin complement pathway. Calcium-dependent and GlcNAc-binding lectin. Has affinity with GalNAc, GlcNAc, D-fucose, as mono/oligosaccharide and lipopolysaccharides from S.typhimurium and S.minnesota. {ECO:0000269|PubMed:11907111, ECO:0000269|PubMed:17215869}.	sp|O75636|FCN3_HUMAN	sp|O75636|FCN3_HUMAN Ficolin-3 OS=Homo sapiens OX=9606 GN=FCN3 PE=1 SV=2	1	10	10	10	42.1	32.903	3310200	1486100	1804300	1286500	414580	3199600	8517400	1438000	2684600	1469300	409590	4013000	Quantified	GO:0006956(BP:complement activation);GO:0001867(BP:complement activation, lectin pathway);GO:0051607(BP:defense response to virus);GO:1902679(BP:negative regulation of RNA biosynthetic process);GO:0046597(BP:negative regulation of viral entry into host cell);GO:0043654(BP:recognition of apoptotic cell);GO:0072562(CC:blood microparticle);GO:0005581(CC:collagen trimer);GO:0005576(CC:extracellular r…			Extracellular	PF00147(Fibrinogen beta and gamma chains, C-terminal globular domain)
O75643	U5 small nuclear ribonucleoprotein 200 kDa helicase	SNRNP200	FUNCTION: Plays role in pre-mRNA splicing as core component of precatalytic, catalytic and postcatalytic spliceosomal complexes (PubMed:28502770, PubMed:28781166, PubMed:29361316, PubMed:30315277, PubMed:29360106, PubMed:29301961, PubMed:30728453, PubMed:30705154). Involved in spliceosome assembly, activation and disassembly. Mediates changes in the dynamic network of RNA-RNA interactions in the …	sp|O75643|U520_HUMAN	sp|O75643|U520_HUMAN U5 small nuclear ribonucleoprotein 200 kDa helicase OS=Homo sapiens OX=9606 GN=SNRNP200 PE=1 SV=2	1	15	15	15	10.1	244.5	164020	166710	516390	126770	414790	387420	152510	235610	394120	613640	425500	580400	Quantified	GO:0000354(BP:cis assembly of pre-catalytic spliceosome);GO:0000398(BP:mRNA splicing, via spliceosome);GO:0001649(BP:osteoblast differentiation);GO:0000388(BP:spliceosome conformational change to release U4 (or U4atac) and U1 (or U11));GO:0071013(CC:catalytic step 2 spliceosome);GO:0016020(CC:membrane);GO:0005654(CC:nucleoplasm);GO:0005634(CC:nucleus);GO:0005681(CC:spliceosomal complex);GO:007100…	hsa:23020(SNRNP200)	hsa03040(Spliceosome )	Cytoplasmic;Nuclear	PF02889(Sec63 Brl domain);PF00270(DEAD/DEAH box helicase);PF00271(Helicase conserved C-terminal domain)
O75752	UDP-GalNAc:beta-1,3-N-acetylgalactosaminyltransferase 1	B3GALNT1	FUNCTION: Transfers N-acetylgalactosamine onto globotriaosylceramide (PubMed:10993897). Plays a critical role in preimplantation stage embryonic development (By similarity). {ECO:0000250|UniProtKB:Q920V1, ECO:0000269|PubMed:10993897}.	sp|O75752|B3GL1_HUMAN	sp|O75752|B3GL1_HUMAN UDP-GalNAc:beta-1,3-N-acetylgalactosaminyltransferase 1 OS=Homo sapiens OX=9606 GN=B3GALNT1 PE=1 SV=1	1	2	2	2	7.6	39.511	935.14		12648			4628.8	1924.4		56998	16507	52419	120860	Quantified	GO:0006687(BP:glycosphingolipid metabolic process);GO:0009312(BP:oligosaccharide biosynthetic process);GO:0006486(BP:protein glycosylation);GO:0006487(BP:protein N-linked glycosylation);GO:0006493(BP:protein O-linked glycosylation);GO:0005783(CC:endoplasmic reticulum);GO:0005794(CC:Golgi apparatus);GO:0000139(CC:Golgi membrane);GO:0016021(CC:integral component of membrane);GO:0008376(MF:acetylgal…	hsa:8706(B3GALNT1)	hsa00601(Glycosphingolipid biosynthesis - lacto and neolacto series );hsa00603(Glycosphingolipid biosynthesis - globo and isoglobo series )	PlasmaMembrane	PF01762(Galactosyltransferase)
O75781	Paralemmin-1	PALM	FUNCTION: Involved in plasma membrane dynamics and cell process formation. Isoform 1 and isoform 2 are necessary for axonal and dendritic filopodia induction, for dendritic spine maturation and synapse formation in a palmitoylation-dependent manner. {ECO:0000269|PubMed:14978216}.	sp|O75781|PALM_HUMAN	sp|O75781|PALM_HUMAN Paralemmin-1 OS=Homo sapiens OX=9606 GN=PALM PE=1 SV=2	1	2	2	2	11.9	42.075	33936	245860	62099			210440	39938		66957	77916	18203	30613	Quantified	GO:0007193(BP:adenylate cyclase-inhibiting G protein-coupled receptor signaling pathway);GO:0071257(BP:cellular response to electrical stimulus);GO:0007010(BP:cytoskeleton organization);GO:0007194(BP:negative regulation of adenylate cyclase activity);GO:0060160(BP:negative regulation of dopamine receptor signaling pathway);GO:0051491(BP:positive regulation of filopodium assembly);GO:0072659(BP:pr…			Nuclear	PF03285(Paralemmin)
O75787	Renin receptor	ATP6AP2	FUNCTION: Multifunctional protein which functions as a renin, prorenin cellular receptor and is involved in the assembly of the proton-transporting vacuolar (V)-ATPase protein pump (PubMed:12045255, PubMed:29127204). May mediate renin-dependent cellular responses by activating ERK1 and ERK2 (PubMed:12045255). By increasing the catalytic efficiency of renin in AGT/angiotensinogen conversion to ang…	sp|O75787|RENR_HUMAN	sp|O75787|RENR_HUMAN Renin receptor OS=Homo sapiens OX=9606 GN=ATP6AP2 PE=1 SV=2	1	7	7	7	23.1	39.008	1588800	1291500	1679400	1597600	1455900	1472500	148550	381070	1545400	1626300	1652500	1112700	Quantified	GO:0002003(BP:angiotensin maturation);GO:0048069(BP:eye pigmentation);GO:0060323(BP:head morphogenesis);GO:0043312(BP:neutrophil degranulation);GO:0032914(BP:positive regulation of transforming growth factor beta1 production);GO:0030177(BP:positive regulation of Wnt signaling pathway);GO:0043408(BP:regulation of MAPK cascade);GO:0021903(BP:rostrocaudal neural tube patterning);GO:0016324(CC:apical…	hsa:10159(ATP6AP2)	hsa04614(Renin-angiotensin system )	PlasmaMembrane	PF07850(Renin receptor-like protein)
O75821	Eukaryotic translation initiation factor 3 subunit G	EIF3G	FUNCTION: RNA-binding component of the eukaryotic translation initiation factor 3 (eIF-3) complex, which is required for several steps in the initiation of protein synthesis (PubMed:17581632, PubMed:25849773, PubMed:27462815). The eIF-3 complex associates with the 40S ribosome and facilitates the recruitment of eIF-1, eIF-1A, eIF-2:GTP:methionyl-tRNAi and eIF-5 to form the 43S pre-initiation comp…	sp|O75821|EIF3G_HUMAN	sp|O75821|EIF3G_HUMAN Eukaryotic translation initiation factor 3 subunit G OS=Homo sapiens OX=9606 GN=EIF3G PE=1 SV=2	1	3	3	3	10	35.611	130860	34419		50910	10587		103800	70179	53991	61307	64188	38065	Quantified	GO:0001732(BP:formation of cytoplasmic translation initiation complex);GO:0006413(BP:translational initiation);GO:0075525(BP:viral translational termination-reinitiation);GO:0005737(CC:cytoplasm);GO:0005829(CC:cytosol);GO:0016282(CC:eukaryotic 43S preinitiation complex);GO:0033290(CC:eukaryotic 48S preinitiation complex);GO:0005852(CC:eukaryotic translation initiation factor 3 complex);GO:0048471…	hsa:8666(EIF3G)	hsa03013(RNA transport )	Nuclear	PF12353(Eukaryotic translation initiation factor 3 subunit G);PF00076(RNA recognition motif. (a.k.a. RRM, RBD, or RNP domain))
O75828	Carbonyl reductase [NADPH] 3	CBR3	FUNCTION: Has low NADPH-dependent oxidoreductase activity towards 4-benzoylpyridine and menadione (in vitro). {ECO:0000269|PubMed:18493841}.	sp|O75828|CBR3_HUMAN	sp|O75828|CBR3_HUMAN Carbonyl reductase [NADPH] 3 OS=Homo sapiens OX=9606 GN=CBR3 PE=1 SV=3	1	5	3	3	23.5	30.85	436190	82226	357480	70302	63735	304710	84360	147680	259750	356680	279450	97939	Quantified	GO:0050890(BP:cognition);GO:0042376(BP:phylloquinone catabolic process);GO:0006805(BP:xenobiotic metabolic process);GO:0005829(CC:cytosol);GO:0005615(CC:extracellular space);GO:0005654(CC:nucleoplasm);GO:0000253(MF:3-keto sterol reductase activity);GO:0004090(MF:carbonyl reductase (NADPH) activity);GO:0070402(MF:NADPH binding)	hsa:874(CBR3)	hsa00980(Metabolism of xenobiotics by cytochrome P450 );hsa00590(Arachidonic acid metabolism )	Cytoplasmic	PF00106(short chain dehydrogenase)
O75844	CAAX prenyl protease 1 homolog	ZMPSTE24	FUNCTION: Proteolytically removes the C-terminal three residues of farnesylated proteins. Acts on lamin A/C.	sp|O75844|FACE1_HUMAN	sp|O75844|FACE1_HUMAN CAAX prenyl protease 1 homolog OS=Homo sapiens OX=9606 GN=ZMPSTE24 PE=1 SV=2	1	1	1	1	4.2	54.812		3620.2			3317.2			5949.2					Identified	GO:0007628(BP:adult walking behavior);GO:0030282(BP:bone mineralization);GO:0071586(BP:CAAX-box protein processing);GO:1990036(BP:calcium ion import into sarcoplasmic reticulum);GO:0061762(BP:CAMKK-AMPK signaling cascade);GO:0061337(BP:cardiac conduction);GO:0048739(BP:cardiac muscle fiber development);GO:0003231(BP:cardiac ventricle development);GO:0044255(BP:cellular lipid metabolic process);GO…	hsa:10269(ZMPSTE24)	hsa00900(Terpenoid backbone biosynthesis )	PlasmaMembrane	PF16491(CAAX prenyl protease N-terminal, five membrane helices);PF01435(Peptidase family M48)
O75874	Isocitrate dehydrogenase [NADP] cytoplasmic	IDH1		sp|O75874|IDHC_HUMAN	sp|O75874|IDHC_HUMAN Isocitrate dehydrogenase [NADP] cytoplasmic OS=Homo sapiens OX=9606 GN=IDH1 PE=1 SV=2	1	13	13	12	40.1	46.659	902900	868440	1773500	795750	1135700	1255300	999880	868250	1666300	2008500	1399000	1102600	Quantified	GO:0006103(BP:2-oxoglutarate metabolic process);GO:0008585(BP:female gonad development);GO:0006749(BP:glutathione metabolic process);GO:0006097(BP:glyoxylate cycle);GO:0006102(BP:isocitrate metabolic process);GO:0006739(BP:NADP metabolic process);GO:0006740(BP:NADPH regeneration);GO:0043312(BP:neutrophil degranulation);GO:0006625(BP:protein targeting to peroxisome);GO:0071071(BP:regulation of pho…	hsa:3417(IDH1)	hsa04146(Peroxisome );hsa05230(Central carbon metabolism in cancer );hsa00480(Glutathione metabolism );hsa00020(Citrate cycle (TCA cycle) )	Cytoplasmic	PF00180(Isocitrate/isopropylmalate dehydrogenase)
O75882	Attractin	ATRN	FUNCTION: Involved in the initial immune cell clustering during inflammatory response and may regulate chemotactic activity of chemokines. May play a role in melanocortin signaling pathways that regulate energy homeostasis and hair color. Low-affinity receptor for agouti (By similarity). Has a critical role in normal myelination in the central nervous system (By similarity). {ECO:0000250, ECO:000…	sp|O75882|ATRN_HUMAN	sp|O75882|ATRN_HUMAN Attractin OS=Homo sapiens OX=9606 GN=ATRN PE=1 SV=2	1	35	35	35	32.4	158.54	9201600	4930700	5713900	4731500	3781300	8784600	8323400	3646500	5810700	5352500	3076400	8046100	Quantified	GO:0009887(BP:animal organ morphogenesis);GO:0021549(BP:cerebellum development);GO:0006954(BP:inflammatory response);GO:0042552(BP:myelination);GO:0043473(BP:pigmentation);GO:0040014(BP:regulation of multicellular organism growth);GO:0006979(BP:response to oxidative stress);GO:0009888(BP:tissue development);GO:0005737(CC:cytoplasm);GO:0070062(CC:extracellular exosome);GO:0005615(CC:extracellular …			Extracellular	PF00059(Lectin C-type domain);PF00431(CUB domain);PF13964(Kelch motif);PF01437(Plexin repeat);PF01344(Kelch motif)
O75884	Serine hydrolase RBBP9	RBBP9	FUNCTION: Serine hydrolase whose substrates have not been identified yet (PubMed:19329999, PubMed:20080647). May negatively regulate basal or autocrine TGF-beta signaling by suppressing SMAD2-SMAD3 phosphorylation (PubMed:20080647). May play a role in the transformation process due to its capacity to confer resistance to the growth-inhibitory effects of TGF-beta through interaction with RB1 and t…	sp|O75884|RBBP9_HUMAN	sp|O75884|RBBP9_HUMAN Serine hydrolase RBBP9 OS=Homo sapiens OX=9606 GN=RBBP9 PE=1 SV=2	1	2	2	2	17.2	21	118060	134460	125230	183270	144110	145330	83009	11010	48456		160100		Quantified	GO:0042127(BP:regulation of cell proliferation);GO:0005654(CC:nucleoplasm);GO:0016787(MF:hydrolase activity)			Cytoplasmic	PF06821(Serine hydrolase)
O75888	Tumor necrosis factor ligand superfamily member 13	TNFSF13	FUNCTION: Cytokine that binds to TNFRSF13B/TACI and to TNFRSF17/BCMA. Plays a role in the regulation of tumor cell growth. May be involved in monocyte/macrophage-mediated immunological processes. {ECO:0000269|PubMed:10973284}.	sp|O75888|TNF13_HUMAN	sp|O75888|TNF13_HUMAN Tumor necrosis factor ligand superfamily member 13 OS=Homo sapiens OX=9606 GN=TNFSF13 PE=1 SV=1	1	1	1	1	5.6	27.433	136950	10259		10690	7377		43706					14677	Quantified	GO:0006955(BP:immune response);GO:0008284(BP:positive regulation of cell proliferation);GO:0048298(BP:positive regulation of isotype switching to IgA isotypes);GO:0043488(BP:regulation of mRNA stability);GO:0007165(BP:signal transduction);GO:0033209(BP:tumor necrosis factor-mediated signaling pathway);GO:0005737(CC:cytoplasm);GO:0005829(CC:cytosol);GO:0070062(CC:extracellular exosome);GO:0005576(…	hsa:8741(TNFSF13)	hsa04060(Cytokine-cytokine receptor interaction );hsa05323(Rheumatoid arthritis );hsa04672(Intestinal immune network for IgA production )	Extracellular	PF00229(TNF(Tumour Necrosis Factor) family)
O75891	Cytosolic 10-formyltetrahydrofolate dehydrogenase	ALDH1L1		sp|O75891|AL1L1_HUMAN	sp|O75891|AL1L1_HUMAN Cytosolic 10-formyltetrahydrofolate dehydrogenase OS=Homo sapiens OX=9606 GN=ALDH1L1 PE=1 SV=2	1	1	1	1	1.3	98.828	3061	2028	464620	1279.9	7573.8	555.84	643.19	378320		3277.1	1173.9	839140	Quantified	GO:0009258(BP:10-formyltetrahydrofolate catabolic process);GO:0009058(BP:biosynthetic process);GO:0046655(BP:folic acid metabolic process);GO:0006730(BP:one-carbon metabolic process);GO:0005829(CC:cytosol);GO:0070062(CC:extracellular exosome);GO:0004029(MF:aldehyde dehydrogenase (NAD) activity);GO:0003824(MF:catalytic activity);GO:0016155(MF:formyltetrahydrofolate dehydrogenase activity);GO:00167…	hsa:10840(ALDH1L1)	hsa00670(One carbon pool by folate )	Cytoplasmic	PF00171(Aldehyde dehydrogenase family);PF00551(Formyl transferase);PF02911(Formyl transferase, C-terminal domain);PF00550(Phosphopantetheine attachment site)
O75936	Gamma-butyrobetaine dioxygenase	BBOX1	FUNCTION: Catalyzes the formation of L-carnitine from gamma-butyrobetaine.	sp|O75936|BODG_HUMAN	sp|O75936|BODG_HUMAN Gamma-butyrobetaine dioxygenase OS=Homo sapiens OX=9606 GN=BBOX1 PE=1 SV=1	1	4	4	4	12.4	44.714	5147.4	4065	6359.6	5156.3	2570.7	8112.9	7650.9	111010		8673.8	8653.2	10559	Quantified	GO:0045329(BP:carnitine biosynthetic process);GO:0005829(CC:cytosol);GO:0070062(CC:extracellular exosome);GO:0005739(CC:mitochondrion);GO:0008336(MF:gamma-butyrobetaine dioxygenase activity);GO:0042802(MF:identical protein binding);GO:0005506(MF:iron ion binding);GO:0008270(MF:zinc ion binding)	hsa:8424(BBOX1)	hsa00310(Lysine degradation )	Cytoplasmic	PF02668(Taurine catabolism dioxygenase TauD, TfdA family);PF06155(Protein of unknown function (DUF971))
O75947	ATP synthase subunit d, mitochondrial	ATP5PD	FUNCTION: Mitochondrial membrane ATP synthase (F(1)F(0) ATP synthase or Complex V) produces ATP from ADP in the presence of a proton gradient across the membrane which is generated by electron transport complexes of the respiratory chain. F-type ATPases consist of two structural domains, F(1) - containing the extramembraneous catalytic core, and F(0) - containing the membrane proton channel, link…	sp|O75947|ATP5H_HUMAN	sp|O75947|ATP5H_HUMAN ATP synthase subunit d, mitochondrial OS=Homo sapiens OX=9606 GN=ATP5PD PE=1 SV=3	1	2	2	2	14.3	18.491					41079		10797	16606		14127	14073		Quantified	GO:0006754(BP:ATP biosynthetic process);GO:0015986(BP:ATP synthesis coupled proton transport);GO:0042407(BP:cristae formation);GO:0042776(BP:mitochondrial ATP synthesis coupled proton transport);GO:0005743(CC:mitochondrial inner membrane);GO:0005753(CC:mitochondrial proton-transporting ATP synthase complex);GO:0000274(CC:mitochondrial proton-transporting ATP synthase, stator stalk);GO:0005739(CC:…	hsa:10476(ATP5PD)	hsa05012(Parkinson disease );hsa05208(Chemical carcinogenesis - reactive oxygen species );hsa05010(Alzheimer disease );hsa05014(Amyotrophic lateral sclerosis );hsa05020(Prion disease );hsa05016(Huntington disease );hsa05022(Pathways of neurodegeneration - multiple diseases );hsa05415(Diabetic cardiomyopathy );hsa04714(Thermogenesis );hsa00190(Oxidative phosphorylation )	Cytoplasmic	PF05873(ATP synthase D chain, mitochondrial (ATP5H))
O75973	C1q-related factor	C1QL1	FUNCTION: May regulate the number of excitatory synapses that are formed on hippocampus neurons. Has no effect on inhibitory synapses (By similarity). {ECO:0000250}.	sp|O75973|C1QRF_HUMAN	sp|O75973|C1QRF_HUMAN C1q-related factor OS=Homo sapiens OX=9606 GN=C1QL1 PE=1 SV=1	1	1	1	1	7	26.452	26465	40163	33589	114880	85004	44462		49202		87048	32584	3646.1	Quantified	GO:0007626(BP:locomotory behavior);GO:0099558(BP:maintenance of synapse structure);GO:0061743(BP:motor learning);GO:0016322(BP:neuron remodeling);GO:0044301(CC:climbing fiber);GO:0005581(CC:collagen trimer);GO:0005737(CC:cytoplasm);GO:0098793(CC:presynapse);GO:0043083(CC:synaptic cleft);GO:0005102(MF:signaling receptor binding)			Extracellular	PF01391(Collagen triple helix repeat (20 copies));PF00386(C1q domain)
O76003	Glutaredoxin-3	GLRX3	FUNCTION: Together with BOLA2, acts as a cytosolic iron-sulfur (Fe-S) cluster assembly factor that facilitates [2Fe-2S] cluster insertion into a subset of cytosolic proteins (PubMed:26613676, PubMed:27519415). Acts as a critical negative regulator of cardiac hypertrophy and a positive inotropic regulator (By similarity). Required for hemoglobin maturation (PubMed:23615448). Does not possess any t…	sp|O76003|GLRX3_HUMAN	sp|O76003|GLRX3_HUMAN Glutaredoxin-3 OS=Homo sapiens OX=9606 GN=GLRX3 PE=1 SV=2	1	3	3	3	10.1	37.432			14190	6330.2	15965		19821	49689	41410	14256	22282	13164	Quantified	GO:0044571(BP:[2Fe-2S] cluster assembly);GO:0045454(BP:cell redox homeostasis);GO:0006879(BP:cellular iron ion homeostasis);GO:0010614(BP:negative regulation of cardiac muscle hypertrophy);GO:0097428(BP:protein maturation by iron-sulfur cluster transfer);GO:0002026(BP:regulation of the force of heart contraction);GO:0005623(CC:cell);GO:0005938(CC:cell cortex);GO:0005829(CC:cytosol);GO:0030425(CC:…			Cytoplasmic	PF00462(Glutaredoxin);PF00085(Thioredoxin)
O76027	Annexin A9	ANXA9	FUNCTION: Low affinity receptor for acetylcholine known to be targeted by disease-causing pemphigus vulgaris antibodies in keratinocytes. {ECO:0000269|PubMed:10899159}.	sp|O76027|ANXA9_HUMAN	sp|O76027|ANXA9_HUMAN Annexin A9 OS=Homo sapiens OX=9606 GN=ANXA9 PE=1 SV=3	1	7	7	7	27.8	38.363	61341	236950	182270	68851	166760	159360	196760	360040	360930	239740	101480	165870	Quantified	GO:0098609(BP:cell-cell adhesion);GO:0009986(CC:cell surface);GO:0005737(CC:cytoplasm);GO:0005829(CC:cytosol);GO:0005615(CC:extracellular space);GO:0005634(CC:nucleus);GO:0005886(CC:plasma membrane);GO:0045202(CC:synapse);GO:0031982(CC:vesicle);GO:0015464(MF:acetylcholine receptor activity);GO:0005262(MF:calcium channel activity);GO:0005509(MF:calcium ion binding);GO:0005544(MF:calcium-dependent …			Cytoplasmic	PF00191(Annexin)
O76061	Stanniocalcin-2	STC2	FUNCTION: Has an anti-hypocalcemic action on calcium and phosphate homeostasis.	sp|O76061|STC2_HUMAN	sp|O76061|STC2_HUMAN Stanniocalcin-2 OS=Homo sapiens OX=9606 GN=STC2 PE=1 SV=1	1	5	5	5	19.9	33.248	253710	197200	224280	174770	184470	323830	338210	138190	136040	160260	108160	332040	Quantified	GO:0006874(BP:cellular calcium ion homeostasis);GO:0044267(BP:cellular protein metabolic process);GO:0071456(BP:cellular response to hypoxia);GO:0046697(BP:decidualization);GO:0007566(BP:embryo implantation);GO:0030968(BP:endoplasmic reticulum unfolded protein response);GO:0010629(BP:negative regulation of gene expression);GO:0040015(BP:negative regulation of multicellular organism growth);GO:004…			Extracellular;Nuclear	PF03298(Stanniocalcin family)
O76076	CCN family member 5	CCN5	FUNCTION: May play an important role in modulating bone turnover. Promotes the adhesion of osteoblast cells and inhibits the binding of fibrinogen to integrin receptors. In addition, inhibits osteocalcin production.	sp|O76076|CCN5_HUMAN	sp|O76076|CCN5_HUMAN CCN family member 5 OS=Homo sapiens OX=9606 GN=CCN5 PE=1 SV=1	1	1	1	1	11.2	26.825	13965		42574						20892				Identified	GO:0007155(BP:cell adhesion);GO:0007267(BP:cell-cell signaling);GO:0060548(BP:negative regulation of cell death);GO:0007165(BP:signal transduction);GO:0031012(CC:extracellular matrix);GO:0005615(CC:extracellular space);GO:0005634(CC:nucleus);GO:0008201(MF:heparin binding);GO:0005520(MF:insulin-like growth factor binding);GO:0005178(MF:integrin binding)			Extracellular	PF00093(von Willebrand factor type C domain);PF00219(Insulin-like growth factor binding protein)
O76094	Signal recognition particle subunit SRP72	SRP72	FUNCTION: Signal-recognition-particle assembly has a crucial role in targeting secretory proteins to the rough endoplasmic reticulum membrane. Binds the 7S RNA only in presence of SRP68. This ribonucleoprotein complex might interact directly with the docking protein in the ER membrane and possibly participate in the elongation arrest function.	sp|O76094|SRP72_HUMAN	sp|O76094|SRP72_HUMAN Signal recognition particle subunit SRP72 OS=Homo sapiens OX=9606 GN=SRP72 PE=1 SV=3	1	5	5	5	11.3	74.605	139550	64371	80828		50059	78147	112040	97934	108210	97503	163350	90207	Quantified	GO:0042493(BP:response to drug);GO:0006614(BP:SRP-dependent cotranslational protein targeting to membrane);GO:0005829(CC:cytosol);GO:0005783(CC:endoplasmic reticulum);GO:0048500(CC:signal recognition particle);GO:0005786(CC:signal recognition particle, endoplasmic reticulum targeting);GO:0008312(MF:7S RNA binding);GO:0003723(MF:RNA binding);GO:0005047(MF:signal recognition particle binding);GO:00…	hsa:6731(SRP72)	hsa03060(Protein export )	Cytoplasmic	PF08492(SRP72 RNA-binding domain);PF17004(Putative TPR-like repeat);PF13181(Tetratricopeptide repeat)
O94804	Serine/threonine-protein kinase 10	STK10	FUNCTION: Serine/threonine-protein kinase involved in regulation of lymphocyte migration. Phosphorylates MSN, and possibly PLK1. Involved in regulation of lymphocyte migration by mediating phosphorylation of ERM proteins such as MSN. Acts as a negative regulator of MAP3K1/MEKK1. May also act as a cell cycle regulator by acting as a polo kinase kinase: mediates phosphorylation of PLK1 in vitro; ho…	sp|O94804|STK10_HUMAN	sp|O94804|STK10_HUMAN Serine/threonine-protein kinase 10 OS=Homo sapiens OX=9606 GN=STK10 PE=1 SV=1	1	4	4	4	5.9	112.13	93764	92803	244970	109150	136870	220160	61343	80569	20927	92769	74263		Quantified	GO:0032147(BP:activation of protein kinase activity);GO:0007049(BP:cell cycle);GO:0071593(BP:lymphocyte aggregation);GO:0043312(BP:neutrophil degranulation);GO:0046777(BP:protein autophosphorylation);GO:0006468(BP:protein phosphorylation);GO:2000401(BP:regulation of lymphocyte migration);GO:0007346(BP:regulation of mitotic cell cycle);GO:0023014(BP:signal transduction by protein phosphorylation);…	hsa:6793(STK10)	hsa04914(Progesterone-mediated oocyte maturation )	Nuclear	PF00069(Protein kinase domain);PF12474(Polo kinase kinase)
O94826	Mitochondrial import receptor subunit TOM70	TOMM70	FUNCTION: Receptor that accelerates the import of all mitochondrial precursor proteins. {ECO:0000250}.	sp|O94826|TOM70_HUMAN	sp|O94826|TOM70_HUMAN Mitochondrial import receptor subunit TOM70 OS=Homo sapiens OX=9606 GN=TOMM70 PE=1 SV=1	1	5	5	5	13.7	67.454					23400			12461					Identified	GO:0016236(BP:macroautophagy);GO:0006626(BP:protein targeting to mitochondrion);GO:0070062(CC:extracellular exosome);GO:0016021(CC:integral component of membrane);GO:0016020(CC:membrane);GO:0005741(CC:mitochondrial outer membrane);GO:0005742(CC:mitochondrial outer membrane translocase complex);GO:0005739(CC:mitochondrion);GO:0008320(MF:protein transmembrane transporter activity)			Cytoplasmic	PF00515(Tetratricopeptide repeat);PF13181(Tetratricopeptide repeat)
O94832	Unconventional myosin-Id	MYO1D	FUNCTION: Unconventional myosin that functions as actin-based motor protein with ATPase activity (By similarity). Plays a role in endosomal protein trafficking, and especially in the transfer of cargo proteins from early to recycling endosomes (By similarity). Required for normal planar cell polarity in ciliated tracheal cells, for normal rotational polarity of cilia, and for coordinated, unidire…	sp|O94832|MYO1D_HUMAN	sp|O94832|MYO1D_HUMAN Unconventional myosin-Id OS=Homo sapiens OX=9606 GN=MYO1D PE=1 SV=2	1	11	11	11	16.1	116.2	31519			6000.3	81651	13372	29644	170420	13156	26569	33031	40057	Quantified	GO:0007015(BP:actin filament organization);GO:0051641(BP:cellular localization);GO:0061502(BP:early endosome to recycling endosome transport);GO:0030900(BP:forebrain development);GO:0010923(BP:negative regulation of phosphatase activity);GO:0015031(BP:protein transport);GO:0030050(BP:vesicle transport along actin filament);GO:0015629(CC:actin cytoskeleton);GO:0097440(CC:apical dendrite);GO:003067…	hsa:4642(MYO1D)	hsa05130(Pathogenic Escherichia coli infection )	Cytoplasmic;Nuclear	PF00063(Myosin head (motor domain));PF06017(Unconventional myosin tail, actin- and lipid-binding);PF00612(IQ calmodulin-binding motif)
O94856	Neurofascin	NFASC	FUNCTION: Cell adhesion, ankyrin-binding protein which may be involved in neurite extension, axonal guidance, synaptogenesis, myelination and neuron-glial cell interactions. {ECO:0000250}.	sp|O94856|NFASC_HUMAN	sp|O94856|NFASC_HUMAN Neurofascin OS=Homo sapiens OX=9606 GN=NFASC PE=1 SV=4	1	14	14	14	14.7	150.02	433940	750050	561110	473270	559500	1059400	290900	204800	402920	708410	368230	1075500	Quantified	GO:0007411(BP:axon guidance);GO:0045162(BP:clustering of voltage-gated sodium channels);GO:0042552(BP:myelination);GO:0043312(BP:neutrophil degranulation);GO:0030913(BP:paranodal junction assembly);GO:0007422(BP:peripheral nervous system development);GO:0071205(BP:protein localization to juxtaparanode region of axon);GO:0002175(BP:protein localization to paranode region of axon);GO:0072659(BP:pro…	hsa:23114(NFASC)	hsa04514(Cell adhesion molecules )	Nuclear	PF00041(Fibronectin type III domain);PF13927(Immunoglobulin domain);PF13882(Bravo-like intracellular region);PF00047(Immunoglobulin domain);PF07679(Immunoglobulin I-set domain)
O94889	Kelch-like protein 18	KLHL18	FUNCTION: Substrate-specific adapter of a BCR (BTB-CUL3-RBX1) E3 ubiquitin-protein ligase complex required for mitotic progression and cytokinesis (PubMed:23213400). The BCR(KLHL18) E3 ubiquitin ligase complex mediates the ubiquitination of AURKA leading to its activation at the centrosome which is required for initiating mitotic entry (PubMed:23213400). Regulates light-and dark-dependent alpha-t…	sp|O94889|KLH18_HUMAN	sp|O94889|KLH18_HUMAN Kelch-like protein 18 OS=Homo sapiens OX=9606 GN=KLHL18 PE=1 SV=3	1	1	1	1	2.8	63.638					21443	24686	8313.1	5925.1		15737		9046.7	Quantified	GO:0007049(BP:cell cycle);GO:0051301(BP:cell division);GO:1901992(BP:positive regulation of mitotic cell cycle phase transition);GO:0016567(BP:protein ubiquitination)			PlasmaMembrane;Nuclear	PF01344(Kelch motif);PF07707(BTB And C-terminal Kelch);PF00651(BTB/POZ domain)
O94905	Erlin-2	ERLIN2	FUNCTION: Component of the ERLIN1/ERLIN2 complex which mediates the endoplasmic reticulum-associated degradation (ERAD) of inositol 1,4,5-trisphosphate receptors (IP3Rs) such as ITPR1 (PubMed:19240031, PubMed:17502376). Promotes sterol-accelerated ERAD of HMGCR probably implicating an AMFR/gp78-containing ubiquitin ligase complex (PubMed:21343306). Involved in regulation of cellular cholesterol h…	sp|O94905|ERLN2_HUMAN	sp|O94905|ERLN2_HUMAN Erlin-2 OS=Homo sapiens OX=9606 GN=ERLIN2 PE=1 SV=1	1	4	4	3	18.9	37.839	47197	16228	89218	201020	61683	97219	73694	218940	111870	43696		102770	Quantified	GO:0008203(BP:cholesterol metabolic process);GO:0045541(BP:negative regulation of cholesterol biosynthetic process);GO:0045717(BP:negative regulation of fatty acid biosynthetic process);GO:0032933(BP:SREBP signaling pathway);GO:0055085(BP:transmembrane transport);GO:0030433(BP:ubiquitin-dependent ERAD pathway);GO:0005829(CC:cytosol);GO:0005783(CC:endoplasmic reticulum);GO:0005789(CC:endoplasmic r…			Cytoplasmic	PF01145(SPFH domain / Band 7 family)
O94906	Pre-mRNA-processing factor 6	PRPF6	FUNCTION: Involved in pre-mRNA splicing as component of the U4/U6-U5 tri-snRNP complex, one of the building blocks of the spliceosome (PubMed:28781166, PubMed:21549338). Enhances dihydrotestosterone-induced transactivation activity of AR, as well as dexamethasone-induced transactivation activity of NR3C1, but does not affect estrogen-induced transactivation. {ECO:0000269|PubMed:12039962, ECO:0000…	sp|O94906|PRP6_HUMAN	sp|O94906|PRP6_HUMAN Pre-mRNA-processing factor 6 OS=Homo sapiens OX=9606 GN=PRPF6 PE=1 SV=1	1	2	2	2	3.4	106.92					8986.4			7008.3					Identified	GO:0000398(BP:mRNA splicing, via spliceosome);GO:0045944(BP:positive regulation of transcription by RNA polymerase II);GO:0006403(BP:RNA localization);GO:0008380(BP:RNA splicing);GO:0000375(BP:RNA splicing, via transesterification reactions);GO:0000245(BP:spliceosomal complex assembly);GO:0000244(BP:spliceosomal tri-snRNP complex assembly);GO:0071013(CC:catalytic step 2 spliceosome);GO:0016020(CC…	hsa:24148(PRPF6)	hsa03040(Spliceosome )	Mitochondrial;Nuclear	PF14559(Tetratricopeptide repeat);PF13181(Tetratricopeptide repeat);PF06424(PRP1 splicing factor, N-terminal)
O94919	Endonuclease domain-containing 1 protein	ENDOD1	FUNCTION: May act as a DNase and a RNase. {ECO:0000305}.	sp|O94919|ENDD1_HUMAN	sp|O94919|ENDD1_HUMAN Endonuclease domain-containing 1 protein OS=Homo sapiens OX=9606 GN=ENDOD1 PE=1 SV=2	1	2	2	2	5.4	55.016	442520	625210	1694600	571770	583450	1426200	410320	533860	1251900	811130	378970	992060	Quantified	GO:0002576(BP:platelet degranulation);GO:0005829(CC:cytosol);GO:0070062(CC:extracellular exosome);GO:0005576(CC:extracellular region);GO:0016020(CC:membrane);GO:0004519(MF:endonuclease activity);GO:0046872(MF:metal ion binding);GO:0003676(MF:nucleic acid binding)			PlasmaMembrane	PF01223(DNA/RNA non-specific endonuclease)
O94925	Glutaminase kidney isoform, mitochondrial	GLS	FUNCTION: Catalyzes the first reaction in the primary pathway for the renal catabolism of glutamine. Plays a role in maintaining acid-base homeostasis. Regulates the levels of the neurotransmitter glutamate, the main excitatory neurotransmitter in the brain (PubMed:30575854, PubMed:30239721, PubMed:30970188). {ECO:0000269|PubMed:30239721, ECO:0000269|PubMed:30575854, ECO:0000269|PubMed:30970188}.…	sp|O94925|GLSK_HUMAN	sp|O94925|GLSK_HUMAN Glutaminase kidney isoform, mitochondrial OS=Homo sapiens OX=9606 GN=GLS PE=1 SV=1	1	1	1	1	2.2	73.46					7537.5	12559		3308.7					Identified	GO:0008652(BP:cellular amino acid biosynthetic process);GO:0007268(BP:chemical synaptic transmission);GO:0006537(BP:glutamate biosynthetic process);GO:0090461(BP:glutamate homeostasis);GO:0014047(BP:glutamate secretion);GO:0006543(BP:glutamine catabolic process);GO:0051289(BP:protein homotetramerization);GO:0002087(BP:regulation of respiratory gaseous exchange by neurological system process);GO:0…	hsa:2744(GLS)	hsa05230(Central carbon metabolism in cancer );hsa04964(Proximal tubule bicarbonate reclamation );hsa05206(MicroRNAs in cancer );hsa00220(Arginine biosynthesis );hsa00250(Alanine, aspartate and glutamate metabolism );hsa04727(GABAergic synapse );hsa04724(Glutamatergic synapse );hsa00471(D-Glutamine and D-glutamate metabolism )	Mitochondrial	PF04960(Glutaminase);PF12796(Ankyrin repeats (3 copies))
O94979	Protein transport protein Sec31A	SEC31A	FUNCTION: Component of the coat protein complex II (COPII) which promotes the formation of transport vesicles from the endoplasmic reticulum (ER) (PubMed:10788476). The coat has two main functions, the physical deformation of the endoplasmic reticulum membrane into vesicles and the selection of cargo molecules (By similarity). {ECO:0000250|UniProtKB:Q9Z2Q1, ECO:0000269|PubMed:10788476}.	sp|O94979|SC31A_HUMAN	sp|O94979|SC31A_HUMAN Protein transport protein Sec31A OS=Homo sapiens OX=9606 GN=SEC31A PE=1 SV=3	1	8	8	8	9.7	133.01	184250	309010	285480	401760	217010	209930	226590	342850	288010	325490	396760	211510	Quantified	GO:0019886(BP:antigen processing and presentation of exogenous peptide antigen via MHC class II);GO:0002474(BP:antigen processing and presentation of peptide antigen via MHC class I);GO:0048208(BP:COPII vesicle coating);GO:0090114(BP:COPII-coated vesicle budding);GO:0090110(BP:cargo loading into COPII-coated vesicle);GO:0007029(BP:endoplasmic reticulum organization);GO:0006888(BP:ER to Golgi vesi…	hsa:22872(SEC31A)	hsa04141(Protein processing in endoplasmic reticulum )	Nuclear	PF12931(Sec23-binding domain of Sec16)
O94985	Calsyntenin-1	CLSTN1	FUNCTION: Induces KLC1 association with vesicles and functions as a cargo in axonal anterograde transport. Complex formation with APBA2 and APP, stabilizes APP metabolism and enhances APBA2-mediated suppression of beta-APP40 secretion, due to the retardation of intracellular APP maturation. In complex with APBA2 and C99, a C-terminal APP fragment, abolishes C99 interaction with PSEN1 and thus APP…	sp|O94985|CSTN1_HUMAN	sp|O94985|CSTN1_HUMAN Calsyntenin-1 OS=Homo sapiens OX=9606 GN=CLSTN1 PE=1 SV=1	1	31	31	31	34	109.79	7911500	11577000	11119000	24937000	19436000	6097800	9355700	9911500	14480000	31733000	21408000	15500000	Quantified	GO:0007155(BP:cell adhesion);GO:0007156(BP:homophilic cell adhesion via plasma membrane adhesion molecules);GO:0098969(BP:neurotransmitter receptor transport to postsynaptic membrane);GO:0051965(BP:positive regulation of synapse assembly);GO:0050806(BP:positive regulation of synaptic transmission);GO:0001558(BP:regulation of cell growth);GO:0090128(BP:regulation of synapse maturation);GO:0099003(…			Cytoplasmic;Nuclear	PF13385(Concanavalin A-like lectin/glucanases superfamily);PF00028(Cadherin domain)
O94992	Protein HEXIM1	HEXIM1	FUNCTION: Transcriptional regulator which functions as a general RNA polymerase II transcription inhibitor (PubMed:14580347, PubMed:15713661, PubMed:15201869). Core component of the 7SK RNP complex: in cooperation with 7SK snRNA sequesters P-TEFb in a large inactive 7SK snRNP complex preventing RNA polymerase II phosphorylation and subsequent transcriptional elongation (PubMed:12832472, PubMed:14…	sp|O94992|HEXI1_HUMAN	sp|O94992|HEXI1_HUMAN Protein HEXIM1 OS=Homo sapiens OX=9606 GN=HEXIM1 PE=1 SV=1	1	1	1	1	3.9	40.623					5922.7		21472	18697		4879.7			Identified	GO:0002218(BP:activation of innate immune response);GO:0007507(BP:heart development);GO:0045087(BP:innate immune response);GO:0045736(BP:negative regulation of cyclin-dependent protein serine/threonine kinase activity);GO:0000122(BP:negative regulation of transcription by RNA polymerase II);GO:0045892(BP:negative regulation of transcription, DNA-templated);GO:1901798(BP:positive regulation of sig…			Nuclear	PF15313(Hexamethylene bis-acetamide-inducible protein)
O95084	Serine protease 23	PRSS23		sp|O95084|PRS23_HUMAN	sp|O95084|PRS23_HUMAN Serine protease 23 OS=Homo sapiens OX=9606 GN=PRSS23 PE=1 SV=1	1	2	2	2	7.8	43.001	86755	25197			25711	65134	261000			81505		49235	Quantified	GO:0044267(BP:cellular protein metabolic process);GO:0043687(BP:post-translational protein modification);GO:0005788(CC:endoplasmic reticulum lumen);GO:0070062(CC:extracellular exosome);GO:0005634(CC:nucleus);GO:0004252(MF:serine-type endopeptidase activity)			Extracellular	PF00089(Trypsin)
O95147	Dual specificity protein phosphatase 14	DUSP14	FUNCTION: Involved in the inactivation of MAP kinases. Dephosphorylates ERK, JNK and p38 MAP-kinases.	sp|O95147|DUS14_HUMAN	sp|O95147|DUS14_HUMAN Dual specificity protein phosphatase 14 OS=Homo sapiens OX=9606 GN=DUSP14 PE=1 SV=1	1	5	5	5	39.4	22.255	74690	30233	19622	447510	207240	253600	85289	28740	25090			34550	Quantified	GO:0017017(MF:MAP kinase tyrosine/serine/threonine phosphatase activity);GO:0004725(MF:protein tyrosine phosphatase activity);GO:0003723(MF:RNA binding)			Mitochondrial	PF00782(Dual specificity phosphatase, catalytic domain)
O95153	Peripheral-type benzodiazepine receptor-associated protein 1	TSPOAP1		sp|O95153|RIMB1_HUMAN	sp|O95153|RIMB1_HUMAN Peripheral-type benzodiazepine receptor-associated protein 1 OS=Homo sapiens OX=9606 GN=TSPOAP1 PE=1 SV=2	1	1	1	1	1.3	200.05	320980	409640	337380	411380	269010	136650	326270	386050	489930	95364		588640	Quantified	GO:0006700(BP:C21-steroid hormone biosynthetic process);GO:0014047(BP:glutamate secretion);GO:0007269(BP:neurotransmitter secretion);GO:0044305(CC:calyx of Held);GO:0005737(CC:cytoplasm);GO:0005829(CC:cytosol);GO:0098978(CC:glutamatergic synapse);GO:0005739(CC:mitochondrion);GO:0030156(MF:benzodiazepine receptor binding);GO:0099626(MF:voltage-gated calcium channel activity involved in regulation …			Nuclear	PF14604(Variant SH3 domain);PF07653(Variant SH3 domain)
O95164	Ubiquitin-like protein 3	UBL3		sp|O95164|UBL3_HUMAN	sp|O95164|UBL3_HUMAN Ubiquitin-like protein 3 OS=Homo sapiens OX=9606 GN=UBL3 PE=1 SV=1	1	1	1	1	12.8	13.157	8917.7				15867	26553	65919	131380				19064	Identified	GO:0070062(CC:extracellular exosome);GO:0005622(CC:intracellular);GO:0005886(CC:plasma membrane)			Extracellular;Cytoplasmic;Nuclear	PF13881(Ubiquitin-2 like Rad60 SUMO-like)
O95168	NADH dehydrogenase [ubiquinone] 1 beta subcomplex subunit 4	NDUFB4	FUNCTION: Accessory subunit of the mitochondrial membrane respiratory chain NADH dehydrogenase (Complex I), that is believed not to be involved in catalysis. Complex I functions in the transfer of electrons from NADH to the respiratory chain. The immediate electron acceptor for the enzyme is believed to be ubiquinone. {ECO:0000269|PubMed:27626371}.	sp|O95168|NDUB4_HUMAN	sp|O95168|NDUB4_HUMAN NADH dehydrogenase [ubiquinone] 1 beta subcomplex subunit 4 OS=Homo sapiens OX=9606 GN=NDUFB4 PE=1 SV=3	1	2	2	2	21.7	15.208					29399			9216.9	34123				Identified	GO:0006120(BP:mitochondrial electron transport, NADH to ubiquinone);GO:0032981(BP:mitochondrial respiratory chain complex I assembly);GO:0006979(BP:response to oxidative stress);GO:0016021(CC:integral component of membrane);GO:0005743(CC:mitochondrial inner membrane);GO:0005747(CC:mitochondrial respiratory chain complex I);GO:0005739(CC:mitochondrion);GO:0031965(CC:nuclear membrane);GO:0008137(MF…	hsa:4710(NDUFB4)	hsa04714(Thermogenesis );hsa05014(Amyotrophic lateral sclerosis );hsa05016(Huntington disease );hsa00190(Oxidative phosphorylation );hsa04932(Non-alcoholic fatty liver disease );hsa05208(Chemical carcinogenesis - reactive oxygen species );hsa05022(Pathways of neurodegeneration - multiple diseases );hsa04723(Retrograde endocannabinoid signaling );hsa05010(Alzheimer disease );hsa05020(Prion disease…	Mitochondrial	PF07225(NADH-ubiquinone oxidoreductase B15 subunit (NDUFB4))
O95169	NADH dehydrogenase [ubiquinone] 1 beta subcomplex subunit 8, mitochondrial	NDUFB8	FUNCTION: Accessory subunit of the mitochondrial membrane respiratory chain NADH dehydrogenase (Complex I), that is believed not to be involved in catalysis. Complex I functions in the transfer of electrons from NADH to the respiratory chain. The immediate electron acceptor for the enzyme is believed to be ubiquinone. {ECO:0000269|PubMed:27626371}.	sp|O95169|NDUB8_HUMAN	sp|O95169|NDUB8_HUMAN NADH dehydrogenase [ubiquinone] 1 beta subcomplex subunit 8, mitochondrial OS=Homo sapiens OX=9606 GN=NDUFB8 PE=1 SV=1	1	1	1	1	6.5	21.766			26788	39214	15282		60650	5430.7	50785				Identified	GO:0006120(BP:mitochondrial electron transport, NADH to ubiquinone);GO:0032981(BP:mitochondrial respiratory chain complex I assembly);GO:0005783(CC:endoplasmic reticulum);GO:0016021(CC:integral component of membrane);GO:0005743(CC:mitochondrial inner membrane);GO:0005759(CC:mitochondrial matrix);GO:0005747(CC:mitochondrial respiratory chain complex I);GO:0008137(MF:NADH dehydrogenase (ubiquinone)…	hsa:4714(NDUFB8)	hsa04714(Thermogenesis );hsa05016(Huntington disease );hsa05012(Parkinson disease );hsa05010(Alzheimer disease );hsa00190(Oxidative phosphorylation );hsa05014(Amyotrophic lateral sclerosis );hsa04932(Non-alcoholic fatty liver disease );hsa04723(Retrograde endocannabinoid signaling );hsa05020(Prion disease );hsa05022(Pathways of neurodegeneration - multiple diseases );hsa05208(Chemical carcinogene…	Mitochondrial	PF05821(NADH-ubiquinone oxidoreductase ASHI subunit (CI-ASHI or NDUFB8))
O95171	Sciellin	SCEL	FUNCTION: May function in the assembly or regulation of proteins in the cornified envelope. The LIM domain may be involved in homotypic or heterotypic associations and may function to localize sciellin to the cornified envelope.	sp|O95171|SCEL_HUMAN	sp|O95171|SCEL_HUMAN Sciellin OS=Homo sapiens OX=9606 GN=SCEL PE=1 SV=2	1	8	8	8	13.5	77.551	201990	97170	266890	351960	94231	182380	141310	212920	120870	63358	75623	185660	Quantified	GO:0009792(BP:embryo development ending in birth or egg hatching);GO:0008544(BP:epidermis development);GO:0030216(BP:keratinocyte differentiation);GO:0090263(BP:positive regulation of canonical Wnt signaling pathway);GO:0009612(BP:response to mechanical stimulus);GO:0001533(CC:cornified envelope);GO:0005737(CC:cytoplasm);GO:0070062(CC:extracellular exosome);GO:0048471(CC:perinuclear region of cyt…			Nuclear
O95197	Reticulon-3	RTN3	FUNCTION: May be involved in membrane trafficking in the early secretory pathway. Inhibits BACE1 activity and amyloid precursor protein processing. May induce caspase-8 cascade and apoptosis. May favor BCL2 translocation to the mitochondria upon endoplasmic reticulum stress. In case of enteroviruses infection, RTN3 may be involved in the viral replication or pathogenesis. Induces the formation of…	sp|O95197|RTN3_HUMAN	sp|O95197|RTN3_HUMAN Reticulon-3 OS=Homo sapiens OX=9606 GN=RTN3 PE=1 SV=2	1	2	2	2	2.2	112.61	251000	36331	130270	160110	67000	135810	805200	276610	153720		74831	152020	Quantified	GO:0006915(BP:apoptotic process);GO:0071787(BP:endoplasmic reticulum tubular network formation);GO:0071786(BP:endoplasmic reticulum tubular network organization);GO:0016192(BP:vesicle-mediated transport);GO:0016032(BP:viral process);GO:0005783(CC:endoplasmic reticulum);GO:0005789(CC:endoplasmic reticulum membrane);GO:0005615(CC:extracellular space);GO:0000139(CC:Golgi membrane);GO:0016021(CC:inte…	hsa:10313(RTN3)	hsa05010(Alzheimer disease )	Nuclear	PF02453(Reticulon)
O95202	Mitochondrial proton/calcium exchanger protein	LETM1	FUNCTION: Mitochondrial proton/calcium antiporter that mediates proton-dependent calcium efflux from mitochondrion (PubMed:19797662). Crucial for the maintenance of mitochondrial tubular networks and for the assembly of the supercomplexes of the respiratory chain (PubMed:18628306). Required for the maintenance of the tubular shape and cristae organization (PubMed:18628306). In contrast to SLC8B1/…	sp|O95202|LETM1_HUMAN	sp|O95202|LETM1_HUMAN Mitochondrial proton/calcium exchanger protein OS=Homo sapiens OX=9606 GN=LETM1 PE=1 SV=1	1	6	6	6	13.5	83.353	197210	111560	37267	33428	101420	32026	112470	35785		50349	93358	45834	Quantified	GO:0099093(BP:calcium export from the mitochondrion);GO:0006875(BP:cellular metal ion homeostasis);GO:0042407(BP:cristae formation);GO:0051560(BP:mitochondrial calcium ion homeostasis);GO:0006851(BP:mitochondrial calcium ion transmembrane transport);GO:0051562(BP:negative regulation of mitochondrial calcium ion concentration);GO:0034214(BP:protein hexamerization);GO:0051260(BP:protein homooligome…			Cytoplasmic;Mitochondrial	PF07766(LETM1-like protein)
O95218	Zinc finger Ran-binding domain-containing protein 2	ZRANB2	FUNCTION: Splice factor required for alternative splicing of TRA2B/SFRS10 transcripts. May interfere with constitutive 5'-splice site selection. {ECO:0000269|PubMed:11448987}.	sp|O95218|ZRAB2_HUMAN	sp|O95218|ZRAB2_HUMAN Zinc finger Ran-binding domain-containing protein 2 OS=Homo sapiens OX=9606 GN=ZRANB2 PE=1 SV=2	1	1	1	1	4.2	37.404								3106.3					Identified	GO:0006397(BP:mRNA processing);GO:0008380(BP:RNA splicing);GO:0005654(CC:nucleoplasm);GO:0005634(CC:nucleus);GO:0003700(MF:DNA-binding transcription factor activity);GO:0001530(MF:lipopolysaccharide binding);GO:0046872(MF:metal ion binding);GO:0003723(MF:RNA binding)			Nuclear	PF00641(Zn-finger in Ran binding protein and others)
O95232	Luc7-like protein 3	LUC7L3	FUNCTION: Binds cAMP regulatory element DNA sequence. May play a role in RNA splicing. {ECO:0000269|PubMed:16462885}.	sp|O95232|LC7L3_HUMAN	sp|O95232|LC7L3_HUMAN Luc7-like protein 3 OS=Homo sapiens OX=9606 GN=LUC7L3 PE=1 SV=2	1	3	3	3	10	51.466	1490100	5829900	3774200	3774200	7541000	7806800	901840	2503600	4815700	2371700	4314900	3705900	Quantified	GO:0006376(BP:mRNA splice site selection);GO:0008380(BP:RNA splicing);GO:0016607(CC:nuclear speck);GO:0005654(CC:nucleoplasm);GO:0005634(CC:nucleus);GO:0005685(CC:U1 snRNP);GO:0071004(CC:U2-type prespliceosome);GO:0003677(MF:DNA binding);GO:0003729(MF:mRNA binding);GO:0003723(MF:RNA binding)			Nuclear	PF03194(LUC7 N_terminus)
O95248	Myotubularin-related protein 5	SBF1	FUNCTION: Acts as an adapter for the phosphatase MTMR2 to regulate MTMR2 catalytic activity and subcellular location (PubMed:12668758). May function as a guanine nucleotide exchange factor (GEF) activating RAB28 (PubMed:20937701). Promotes the exchange of GDP to GTP, converting inactive GDP-bound Rab proteins into their active GTP-bound form (PubMed:20937701). Inhibits myoblast differentiation in…	sp|O95248|MTMR5_HUMAN	sp|O95248|MTMR5_HUMAN Myotubularin-related protein 5 OS=Homo sapiens OX=9606 GN=SBF1 PE=1 SV=4	1	2	2	2	1.1	208.44	29605	24209	29915	2533200	15185	26291	28677	26590	86311	18427	28716	24989	Quantified	GO:0006661(BP:phosphatidylinositol biosynthetic process);GO:0006470(BP:protein dephosphorylation);GO:0043087(BP:regulation of GTPase activity);GO:0007283(BP:spermatogenesis);GO:0005737(CC:cytoplasm);GO:0005829(CC:cytosol);GO:0005789(CC:endoplasmic reticulum membrane);GO:0016021(CC:integral component of membrane);GO:0016604(CC:nuclear body);GO:0048471(CC:perinuclear region of cytoplasm);GO:0019208…			Nuclear	PF02141(DENN (AEX-3) domain);PF06602(Myotubularin-like phosphatase domain);PF00169(PH domain);PF12335(Myotubularin protein);PF03456(uDENN domain);PF02893(GRAM domain)
O95249	Golgi SNAP receptor complex member 1	GOSR1	FUNCTION: Involved in transport from the ER to the Golgi apparatus as well as in intra-Golgi transport. It belongs to a super-family of proteins called t-SNAREs or soluble NSF (N-ethylmaleimide-sensitive factor) attachment protein receptor. May play a protective role against hydrogen peroxide induced cytotoxicity under glutathione depleted conditions in neuronal cells by regulating the intracellu…	sp|O95249|GOSR1_HUMAN	sp|O95249|GOSR1_HUMAN Golgi SNAP receptor complex member 1 OS=Homo sapiens OX=9606 GN=GOSR1 PE=1 SV=1	1	2	2	2	10	28.612	16197				5872.5			12559					Identified	GO:0006888(BP:ER to Golgi vesicle-mediated transport);GO:0006891(BP:intra-Golgi vesicle-mediated transport);GO:0015031(BP:protein transport);GO:0048209(BP:regulation of vesicle targeting, to, from or within Golgi);GO:0042147(BP:retrograde transport, endosome to Golgi);GO:0006906(BP:vesicle fusion);GO:0005801(CC:cis-Golgi network);GO:0005829(CC:cytosol);GO:0005794(CC:Golgi apparatus);GO:0005797(CC…	hsa:9527(GOSR1)	hsa04130(SNARE interactions in vesicular transport )	Nuclear	PF12352(Snare region anchored in the vesicle membrane C-terminus)
O95292	Vesicle-associated membrane protein-associated protein B/C	VAPB	FUNCTION: Participates in the endoplasmic reticulum unfolded protein response (UPR) by inducing ERN1/IRE1 activity. Involved in cellular calcium homeostasis regulation. {ECO:0000269|PubMed:16891305, ECO:0000269|PubMed:20940299, ECO:0000269|PubMed:22131369}.	sp|O95292|VAPB_HUMAN	sp|O95292|VAPB_HUMAN Vesicle-associated membrane protein-associated protein B/C OS=Homo sapiens OX=9606 GN=VAPB PE=1 SV=3	1	4	3	3	22.6	27.228					17000	62703	40742	33241			9339.8		Identified	GO:0006874(BP:cellular calcium ion homeostasis);GO:0090114(BP:COPII-coated vesicle budding);GO:0090158(BP:endoplasmic reticulum membrane organization);GO:0007029(BP:endoplasmic reticulum organization);GO:0006888(BP:ER to Golgi vesicle-mediated transport);GO:0030968(BP:endoplasmic reticulum unfolded protein response);GO:0061817(BP:endoplasmic reticulum-plasma membrane tethering);GO:0036498(BP:IRE1…	hsa:9217(VAPB)	hsa05014(Amyotrophic lateral sclerosis );hsa05022(Pathways of neurodegeneration - multiple diseases );hsa04979(Cholesterol metabolism )	Nuclear	PF00635(MSP (Major sperm protein) domain)
O95294	RasGAP-activating-like protein 1	RASAL1	FUNCTION: Probable inhibitory regulator of the Ras-cyclic AMP pathway (PubMed:9751798). Plays a role in dendrite formation by melanocytes (PubMed:23999003). {ECO:0000269|PubMed:23999003, ECO:0000269|PubMed:9751798}.	sp|O95294|RASL1_HUMAN	sp|O95294|RASL1_HUMAN RasGAP-activating-like protein 1 OS=Homo sapiens OX=9606 GN=RASAL1 PE=1 SV=3	1	1	1	1	1.7	90.015					12308		17620	78489	13729	3649.8			Quantified	GO:0071277(BP:cellular response to calcium ion);GO:0000165(BP:MAPK cascade);GO:0046580(BP:negative regulation of Ras protein signal transduction);GO:1903861(BP:positive regulation of dendrite extension);GO:0007165(BP:signal transduction);GO:0005829(CC:cytosol);GO:0005096(MF:GTPase activator activity);GO:0046872(MF:metal ion binding);GO:0005543(MF:phospholipid binding)	hsa:8437(RASAL1)	hsa04014(Ras signaling pathway )	Cytoplasmic	PF00169(PH domain);PF00779(BTK motif);PF00168(C2 domain);PF00616(GTPase-activator protein for Ras-like GTPase)
O95295	SNARE-associated protein Snapin	SNAPIN	FUNCTION: Component of the BLOC-1 complex, a complex that is required for normal biogenesis of lysosome-related organelles (LRO), such as platelet dense granules and melanosomes. In concert with the AP-3 complex, the BLOC-1 complex is required to target membrane protein cargos into vesicles assembled at cell bodies for delivery into neurites and nerve terminals. The BLOC-1 complex, in association…	sp|O95295|SNAPN_HUMAN	sp|O95295|SNAPN_HUMAN SNARE-associated protein Snapin OS=Homo sapiens OX=9606 GN=SNAPIN PE=1 SV=1	1	2	2	2	25.7	14.874	20935	5605.4		4578.2	20376	8390.9	11341	44297				8658.5	Quantified	GO:0008089(BP:anterograde axonal transport);GO:0048490(BP:anterograde synaptic vesicle transport);GO:0097352(BP:autophagosome maturation);GO:0034629(BP:cellular protein-containing complex localization);GO:0008333(BP:endosome to lysosome transport);GO:0006886(BP:intracellular protein transport);GO:1902774(BP:late endosome to lysosome transport);GO:0007042(BP:lysosomal lumen acidification);GO:00324…			Mitochondrial;Nuclear	PF14712(Snapin/Pallidin)
O95299	NADH dehydrogenase [ubiquinone] 1 alpha subcomplex subunit 10, mitochondrial	NDUFA10	FUNCTION: Accessory subunit of the mitochondrial membrane respiratory chain NADH dehydrogenase (Complex I), that is believed not to be involved in catalysis. Complex I functions in the transfer of electrons from NADH to the respiratory chain. The immediate electron acceptor for the enzyme is believed to be ubiquinone. {ECO:0000269|PubMed:27626371}.	sp|O95299|NDUAA_HUMAN	sp|O95299|NDUAA_HUMAN NADH dehydrogenase [ubiquinone] 1 alpha subcomplex subunit 10, mitochondrial OS=Homo sapiens OX=9606 GN=NDUFA10 PE=1 SV=1	1	2	2	2	10.1	40.75					106230			6907.2		73343	771390	227320	Quantified	GO:0006120(BP:mitochondrial electron transport, NADH to ubiquinone);GO:0032981(BP:mitochondrial respiratory chain complex I assembly);GO:0005737(CC:cytoplasm);GO:0005743(CC:mitochondrial inner membrane);GO:0005759(CC:mitochondrial matrix);GO:0005747(CC:mitochondrial respiratory chain complex I);GO:0005739(CC:mitochondrion);GO:0008137(MF:NADH dehydrogenase (ubiquinone) activity)	hsa:4705(NDUFA10)	hsa00190(Oxidative phosphorylation );hsa05010(Alzheimer disease );hsa05022(Pathways of neurodegeneration - multiple diseases );hsa04714(Thermogenesis );hsa04723(Retrograde endocannabinoid signaling );hsa05016(Huntington disease );hsa05415(Diabetic cardiomyopathy );hsa05208(Chemical carcinogenesis - reactive oxygen species );hsa05020(Prion disease );hsa05014(Amyotrophic lateral sclerosis );hsa0493…	Mitochondrial	PF01712(Deoxynucleoside kinase)
O95336	6-phosphogluconolactonase	PGLS	FUNCTION: Hydrolysis of 6-phosphogluconolactone to 6-phosphogluconate.	sp|O95336|6PGL_HUMAN	sp|O95336|6PGL_HUMAN 6-phosphogluconolactonase OS=Homo sapiens OX=9606 GN=PGLS PE=1 SV=2	1	5	5	5	25.6	27.547	24640	109600	190640	82072	56953	28954	21514	104380	184660	103720		80475	Quantified	GO:0005975(BP:carbohydrate metabolic process);GO:0006098(BP:pentose-phosphate shunt);GO:0009051(BP:pentose-phosphate shunt, oxidative branch);GO:0005737(CC:cytoplasm);GO:0005829(CC:cytosol);GO:0070062(CC:extracellular exosome);GO:0017057(MF:6-phosphogluconolactonase activity)	hsa:25796(PGLS)	hsa00030(Pentose phosphate pathway )	PlasmaMembrane;Mitochondrial	PF01182(Glucosamine-6-phosphate isomerases/6-phosphogluconolactonase)
O95359	Transforming acidic coiled-coil-containing protein 2	TACC2	FUNCTION: Plays a role in the microtubule-dependent coupling of the nucleus and the centrosome. Involved in the processes that regulate centrosome-mediated interkinetic nuclear migration (INM) of neural progenitors (By similarity). May play a role in organizing centrosomal microtubules. May act as a tumor suppressor protein. May represent a tumor progression marker. {ECO:0000250, ECO:0000269|PubM…	sp|O95359|TACC2_HUMAN	sp|O95359|TACC2_HUMAN Transforming acidic coiled-coil-containing protein 2 OS=Homo sapiens OX=9606 GN=TACC2 PE=1 SV=3	1	4	4	4	2.2	309.42					1138.4	376.92		93926	931.04	1790.3			Identified	GO:0008283(BP:cell proliferation);GO:0021987(BP:cerebral cortex development);GO:0000226(BP:microtubule cytoskeleton organization);GO:0007052(BP:mitotic spindle organization);GO:0005737(CC:cytoplasm);GO:0005829(CC:cytosol);GO:0005815(CC:microtubule organizing center);GO:0005654(CC:nucleoplasm);GO:0005886(CC:plasma membrane);GO:0035257(MF:nuclear hormone receptor binding)			Nuclear	PF05010(Transforming acidic coiled-coil-containing protein (TACC))
O95361	Tripartite motif-containing protein 16	TRIM16	FUNCTION: E3 ubiquitin ligase that plays an essential role in the organization of autophagic response and ubiquitination upon lysosomal and phagosomal damages. Plays a role in the stress-induced biogenesis and degradation of protein aggresomes by regulating the p62-KEAP1-NRF2 signaling and particularly by modulating the ubiquitination levels and thus stability of NRF2. Acts as a scaffold protein …	sp|O95361|TRI16_HUMAN;sp|Q309B1|TR16L_HUMAN	sp|O95361|TRI16_HUMAN Tripartite motif-containing protein 16 OS=Homo sapiens OX=9606 GN=TRIM16 PE=1 SV=3;sp|Q309B1|TR16L_HUMAN Tripartite motif-containing protein 16-like protein OS=Homo sapiens OX=9606 GN=TRIM16L PE=2 SV=3	2	13	13	13	37.4	63.954	37390	39527	18347	79969	228070	49686	59727	149520	40317	7071.6	9832.6	46980	Quantified	GO:0043966(BP:histone H3 acetylation);GO:0043967(BP:histone H4 acetylation);GO:0050718(BP:positive regulation of interleukin-1 beta secretion);GO:0045618(BP:positive regulation of keratinocyte differentiation);GO:0048386(BP:positive regulation of retinoic acid receptor signaling pathway);GO:0045893(BP:positive regulation of transcription, DNA-templated);GO:0060416(BP:response to growth hormone);G…			Nuclear	PF13765(SPRY-associated domain);PF00643(B-box zinc finger);PF00622(SPRY domain)
O95373	Importin-7	IPO7	FUNCTION: Functions in nuclear protein import, either by acting as autonomous nuclear transport receptor or as an adapter-like protein in association with the importin-beta subunit KPNB1. Acting autonomously, is thought to serve itself as receptor for nuclear localization signals (NLS) and to promote translocation of import substrates through the nuclear pore complex (NPC) by an energy requiring,…	sp|O95373|IPO7_HUMAN	sp|O95373|IPO7_HUMAN Importin-7 OS=Homo sapiens OX=9606 GN=IPO7 PE=1 SV=1	1	6	6	6	8.3	119.52		18444	17928	11341	52944	7760.3	17997	167340	25401	28418	30104	23184	Quantified	GO:0045087(BP:innate immune response);GO:0045736(BP:negative regulation of cyclin-dependent protein serine/threonine kinase activity);GO:0006606(BP:protein import into nucleus);GO:0007165(BP:signal transduction);GO:0016032(BP:viral process);GO:0005829(CC:cytosol);GO:0016020(CC:membrane);GO:0005635(CC:nuclear envelope);GO:0005643(CC:nuclear pore);GO:0005654(CC:nucleoplasm);GO:0030695(MF:GTPase reg…			Cytoplasmic	PF03810(Importin-beta N-terminal domain);PF08506(Cse1)
O95390	Growth/differentiation factor 11	GDF11	FUNCTION: Secreted signal that acts globally to specify positional identity along the anterior/posterior axis during development. May play critical roles in patterning both mesodermal and neural tissues and in establishing the skeletal pattern (By similarity). Signals through activin receptors type-2, ACVR2A and ACVR2B, and activin receptors type-1, ACVR1B, ACVR1C and TGFBR1 leading to the phosph…	sp|O95390|GDF11_HUMAN	sp|O95390|GDF11_HUMAN Growth/differentiation factor 11 OS=Homo sapiens OX=9606 GN=GDF11 PE=1 SV=1	1	3	3	3	9.8	45.09	83243	96711	63762	239250	49040	232110	83383	56211	48377	101240	113130	143940	Quantified	GO:0048593(BP:camera-type eye morphogenesis);GO:0048469(BP:cell maturation);GO:0007498(BP:mesoderm development);GO:0001656(BP:metanephros development);GO:0008285(BP:negative regulation of cell proliferation);GO:0045665(BP:negative regulation of neuron differentiation);GO:0007399(BP:nervous system development);GO:0031016(BP:pancreas development);GO:0010862(BP:positive regulation of pathway-restric…	hsa:10220(GDF11)	hsa04060(Cytokine-cytokine receptor interaction )	Nuclear	PF00688(TGF-beta propeptide);PF00019(Transforming growth factor beta like domain)
O95394	Phosphoacetylglucosamine mutase	PGM3	FUNCTION: Catalyzes the conversion of GlcNAc-6-P into GlcNAc-1-P during the synthesis of uridine diphosphate/UDP-GlcNAc, a sugar nucleotide critical to multiple glycosylation pathways including protein N- and O-glycosylation. {ECO:0000303|PubMed:24589341, ECO:0000303|PubMed:24698316, ECO:0000303|PubMed:24931394}.	sp|O95394|AGM1_HUMAN	sp|O95394|AGM1_HUMAN Phosphoacetylglucosamine mutase OS=Homo sapiens OX=9606 GN=PGM3 PE=1 SV=1	1	3	3	3	9.6	59.851	255130	215930	187130	382510	1049300	308520	202820	268390	284990	243850	33387	370610	Quantified	GO:0005975(BP:carbohydrate metabolic process);GO:0006041(BP:glucosamine metabolic process);GO:0019255(BP:glucose 1-phosphate metabolic process);GO:0030097(BP:hemopoiesis);GO:0006487(BP:protein N-linked glycosylation);GO:0006493(BP:protein O-linked glycosylation);GO:0007283(BP:spermatogenesis);GO:0006048(BP:UDP-N-acetylglucosamine biosynthetic process);GO:0005829(CC:cytosol);GO:0000287(MF:magnesiu…	hsa:5238(PGM3)	hsa00520(Amino sugar and nucleotide sugar metabolism )	Cytoplasmic	PF02878(Phosphoglucomutase/phosphomannomutase, alpha/beta/alpha domain I);PF00408(Phosphoglucomutase/phosphomannomutase, C-terminal domain)
O95425	Supervillin	SVIL	FUNCTION: [Isoform 1]: Forms a high-affinity link between the actin cytoskeleton and the membrane. Is among the first costameric proteins to assemble during myogenesis and it contributes to myogenic membrane structure and differentiation (PubMed:12711699). Appears to be involved in myosin II assembly. May modulate myosin II regulation through MLCK during cell spreading, an initial step in cell mi…	sp|O95425|SVIL_HUMAN	sp|O95425|SVIL_HUMAN Supervillin OS=Homo sapiens OX=9606 GN=SVIL PE=1 SV=2	1	3	3	3	2.2	247.74	80594	10568	127980	31393	24853	69555	121020	39811				15680	Quantified	GO:0007010(BP:cytoskeleton organization);GO:0032467(BP:positive regulation of cytokinesis);GO:0007519(BP:skeletal muscle tissue development);GO:0015629(CC:actin cytoskeleton);GO:0032154(CC:cleavage furrow);GO:0043034(CC:costamere);GO:0005737(CC:cytoplasm);GO:0005829(CC:cytosol);GO:0005925(CC:focal adhesion);GO:0071437(CC:invadopodium);GO:0036449(CC:microtubule minus-end);GO:0030496(CC:midbody);GO…			Nuclear	PF00626(Gelsolin repeat);PF02209(Villin headpiece domain)
O95428	Papilin	PAPLN		sp|O95428|PPN_HUMAN	sp|O95428|PPN_HUMAN Papilin OS=Homo sapiens OX=9606 GN=PAPLN PE=2 SV=4	1	20	20	20	26.1	137.7	463900	592300	956230	858660	239820	520320	362380	552950	637920	1042900	248550	625450	Quantified	GO:0005576(CC:extracellular region);GO:0008233(MF:peptidase activity);GO:0004867(MF:serine-type endopeptidase inhibitor activity)			Extracellular	PF00090(Thrombospondin type 1 domain);PF13927(Immunoglobulin domain);PF16626(Linking region between Kunitz_BPTI and I-set on papilin);PF05986(ADAM-TS Spacer 1);PF00014(Kunitz/Bovine pancreatic trypsin inhibitor domain);PF08686(PLAC (protease and lacunin) domain);PF07679(Immunoglobulin I-set domain)
O95433	Activator of 90 kDa heat shock protein ATPase homolog 1	AHSA1	FUNCTION: Acts as a co-chaperone of HSP90AA1 (PubMed:29127155). Activates the ATPase activity of HSP90AA1 leading to increase in its chaperone activity (PubMed:29127155). Competes with the inhibitory co-chaperone FNIP1 for binding to HSP90AA1, thereby providing a reciprocal regulatory mechanism for chaperoning of client proteins (PubMed:27353360). Competes with the inhibitory co-chaperone TSC1 fo…	sp|O95433|AHSA1_HUMAN	sp|O95433|AHSA1_HUMAN Activator of 90 kDa heat shock protein ATPase homolog 1 OS=Homo sapiens OX=9606 GN=AHSA1 PE=1 SV=1	1	4	4	4	19.8	38.274	24673	12491	22077	72768	58888	11074	7969.2	35615				51322	Quantified	GO:0032781(BP:positive regulation of ATPase activity);GO:0016032(BP:viral process);GO:0005829(CC:cytosol);GO:0005783(CC:endoplasmic reticulum);GO:0070062(CC:extracellular exosome);GO:0001671(MF:ATPase activator activity);GO:0045296(MF:cadherin binding);GO:0051087(MF:chaperone binding);GO:0051879(MF:Hsp90 protein binding)			Cytoplasmic	PF08327(Activator of Hsp90 ATPase homolog 1-like protein);PF09229(Activator of Hsp90 ATPase, N-terminal)
O95445	Apolipoprotein M	APOM	FUNCTION: Probably involved in lipid transport. Can bind sphingosine-1-phosphate, myristic acid, palmitic acid and stearic acid, retinol, all-trans-retinoic acid and 9-cis-retinoic acid. {ECO:0000269|PubMed:17525477, ECO:0000269|PubMed:19733574}.	sp|O95445|APOM_HUMAN	sp|O95445|APOM_HUMAN Apolipoprotein M OS=Homo sapiens OX=9606 GN=APOM PE=1 SV=2	1	7	7	7	46.8	21.253	3205900	1172300	1483800	1223800	187420	1964500	6225200	1187200	2483700	1624600	229700	2236200	Quantified	GO:0033344(BP:cholesterol efflux);GO:0042632(BP:cholesterol homeostasis);GO:0034380(BP:high-density lipoprotein particle assembly);GO:0034384(BP:high-density lipoprotein particle clearance);GO:0034375(BP:high-density lipoprotein particle remodeling);GO:0042157(BP:lipoprotein metabolic process);GO:0034445(BP:negative regulation of plasma lipoprotein oxidation);GO:0009749(BP:response to glucose);GO…			Extracellular	PF11032(ApoM domain)
O95456	Proteasome assembly chaperone 1	PSMG1	FUNCTION: Chaperone protein which promotes assembly of the 20S proteasome as part of a heterodimer with PSMG2. The PSMG1-PSMG2 heterodimer binds to the PSMA5 and PSMA7 proteasome subunits, promotes assembly of the proteasome alpha subunits into the heteroheptameric alpha ring and prevents alpha ring dimerization. {ECO:0000269|PubMed:16251969, ECO:0000269|PubMed:17707236}.	sp|O95456|PSMG1_HUMAN	sp|O95456|PSMG1_HUMAN Proteasome assembly chaperone 1 OS=Homo sapiens OX=9606 GN=PSMG1 PE=1 SV=1	1	1	1	1	5.6	32.854		54781		31369	75136	47315		1310.4					Quantified	GO:0021930(BP:cerebellar granule cell precursor proliferation);GO:0051131(BP:chaperone-mediated protein complex assembly);GO:0080129(BP:proteasome core complex assembly);GO:0101031(CC:chaperone complex);GO:0005737(CC:cytoplasm);GO:0005829(CC:cytosol);GO:0005783(CC:endoplasmic reticulum);GO:0005794(CC:Golgi apparatus);GO:0005654(CC:nucleoplasm);GO:0005634(CC:nucleus);GO:0060090(MF:molecular adapto…			Extracellular;Nuclear	PF16094(Proteasome assembly chaperone 4)
O95470	Sphingosine-1-phosphate lyase 1	SGPL1	FUNCTION: Cleaves phosphorylated sphingoid bases (PSBs), such as sphingosine-1-phosphate, into fatty aldehydes and phosphoethanolamine. Elevates stress-induced ceramide production and apoptosis (PubMed:11018465, PubMed:14570870, PubMed:24809814, PubMed:28165339). Required for global lipid homeostasis in liver and cholesterol homeostasis in fibroblasts. Involved in the regulation of pro-inflammato…	sp|O95470|SGPL1_HUMAN	sp|O95470|SGPL1_HUMAN Sphingosine-1-phosphate lyase 1 OS=Homo sapiens OX=9606 GN=SGPL1 PE=1 SV=3	1	2	2	2	4	63.523		22252			12251	7934							Identified	GO:0001667(BP:ameboidal-type cell migration);GO:0008209(BP:androgen metabolic process);GO:0097190(BP:apoptotic signaling pathway);GO:0006672(BP:ceramide metabolic process);GO:0008210(BP:estrogen metabolic process);GO:0060325(BP:face morphogenesis);GO:0006631(BP:fatty acid metabolic process);GO:0010761(BP:fibroblast migration);GO:0030097(BP:hemopoiesis);GO:0001822(BP:kidney development);GO:0033327…	hsa:8879(SGPL1)	hsa04071(Sphingolipid signaling pathway );hsa00600(Sphingolipid metabolism )	Cytoplasmic;Mitochondrial	PF00282(Pyridoxal-dependent decarboxylase conserved domain)
O95479	GDH/6PGL endoplasmic bifunctional protein	H6PD	FUNCTION: Bifunctional enzyme localized in the lumen of the endoplasmic reticulum that catalyzes the first two steps of the oxidative branch of the pentose phosphate pathway/shunt, an alternative to glycolysis and a major source of reducing power and metabolic intermediates for biosynthetic processes (By similarity). Has a hexose-6-phosphate dehydrogenase activity, with broad substrate specificit…	sp|O95479|G6PE_HUMAN	sp|O95479|G6PE_HUMAN GDH/6PGL endoplasmic bifunctional protein OS=Homo sapiens OX=9606 GN=H6PD PE=1 SV=2	1	5	5	5	9.6	88.892	193110	35596	47392		13871	33245	19908	54631	56960	38983	47825	11852	Quantified	GO:0006006(BP:glucose metabolic process);GO:0009051(BP:pentose-phosphate shunt, oxidative branch);GO:2000064(BP:regulation of cortisol biosynthetic process);GO:0005788(CC:endoplasmic reticulum lumen);GO:0017057(MF:6-phosphogluconolactonase activity);GO:0047936(MF:glucose 1-dehydrogenase [NAD(P)] activity);GO:0004345(MF:glucose-6-phosphate dehydrogenase activity);GO:0050661(MF:NADP binding)	hsa:9563(H6PD)	hsa00030(Pentose phosphate pathway )	Cytoplasmic	PF02781(Glucose-6-phosphate dehydrogenase, C-terminal domain);PF00479(Glucose-6-phosphate dehydrogenase, NAD binding domain);PF01182(Glucosamine-6-phosphate isomerases/6-phosphogluconolactonase)
O95497	Pantetheinase	VNN1	FUNCTION: Amidohydrolase that hydrolyzes specifically one of the carboamide linkages in D-pantetheine thus recycling pantothenic acid (vitamin B5) and releasing cysteamine. {ECO:0000269|PubMed:10567687, ECO:0000269|PubMed:11491533, ECO:0000269|PubMed:25478849}.	sp|O95497|VNN1_HUMAN;sp|Q9NY84|VNN3_HUMAN	sp|O95497|VNN1_HUMAN Pantetheinase OS=Homo sapiens OX=9606 GN=VNN1 PE=1 SV=2	2	8	8	8	22	57.011	637860	137430	64748	426420	240080	264630	642320	226770	145160	509990	786560	269170	Quantified	GO:0002526(BP:acute inflammatory response);GO:0098609(BP:cell-cell adhesion);GO:0002544(BP:chronic inflammatory response);GO:0006954(BP:inflammatory response);GO:0045087(BP:innate immune response);GO:1902176(BP:negative regulation of oxidative stress-induced intrinsic apoptotic signaling pathway);GO:0043312(BP:neutrophil degranulation);GO:0015939(BP:pantothenate metabolic process);GO:0033089(BP:p…	hsa:8876(VNN1)	hsa00770(Pantothenate and CoA biosynthesis )	Extracellular	PF00795(Carbon-nitrogen hydrolase)
O95571	Persulfide dioxygenase ETHE1, mitochondrial	ETHE1	FUNCTION: Sulfur dioxygenase that plays an essential role in hydrogen sulfide catabolism in the mitochondrial matrix. Hydrogen sulfide (H(2)S) is first oxidized by SQRDL, giving rise to cysteine persulfide residues. ETHE1 consumes molecular oxygen to catalyze the oxidation of the persulfide, once it has been transferred to a thiophilic acceptor, such as glutathione (R-SSH). Plays an important rol…	sp|O95571|ETHE1_HUMAN	sp|O95571|ETHE1_HUMAN Persulfide dioxygenase ETHE1, mitochondrial OS=Homo sapiens OX=9606 GN=ETHE1 PE=1 SV=2	1	2	2	2	9.1	27.873	16849			47043	19348	34402	20986	14462		27924		91768	Quantified	GO:0006749(BP:glutathione metabolic process);GO:0070813(BP:hydrogen sulfide metabolic process);GO:0070221(BP:sulfide oxidation, using sulfide:quinone oxidoreductase);GO:0005737(CC:cytoplasm);GO:0005759(CC:mitochondrial matrix);GO:0005739(CC:mitochondrion);GO:0005654(CC:nucleoplasm);GO:0016788(MF:hydrolase activity, acting on ester bonds);GO:0005506(MF:iron ion binding);GO:0050313(MF:sulfur dioxyg…	hsa:23474(ETHE1)	hsa00920(Sulfur metabolism )	Extracellular;Mitochondrial	PF00753(Metallo-beta-lactamase superfamily)
O95573	Long-chain-fatty-acid--CoA ligase 3	ACSL3	FUNCTION: Acyl-CoA synthetases (ACSL) activates long-chain fatty acids for both synthesis of cellular lipids, and degradation via beta-oxidation (PubMed:22633490). Required for the incorporation of fatty acids into phosphatidylcholine, the major phospholipid located on the surface of VLDL (very low density lipoproteins) (PubMed:18003621). Has mainly an anabolic role in energy metabolism. Mediates…	sp|O95573|ACSL3_HUMAN	sp|O95573|ACSL3_HUMAN Long-chain-fatty-acid--CoA ligase 3 OS=Homo sapiens OX=9606 GN=ACSL3 PE=1 SV=3	1	2	2	2	4	80.419			6099.5		38072	7350.6	6672.5	3018.9				9190.5	Identified	GO:0007420(BP:brain development);GO:0006633(BP:fatty acid biosynthetic process);GO:0044539(BP:long-chain fatty acid import);GO:0001676(BP:long-chain fatty acid metabolic process);GO:0035338(BP:long-chain fatty-acyl-CoA biosynthetic process);GO:0042998(BP:positive regulation of Golgi to plasma membrane protein transport);GO:2001247(BP:positive regulation of phosphatidylcholine biosynthetic process…	hsa:2181(ACSL3)	hsa04920(Adipocytokine signaling pathway );hsa04714(Thermogenesis );hsa04146(Peroxisome );hsa00061(Fatty acid biosynthesis );hsa00071(Fatty acid degradation );hsa04216(Ferroptosis );hsa03320(PPAR signaling pathway )	Cytoplasmic;Mitochondrial	PF00501(AMP-binding enzyme)
O95633	Follistatin-related protein 3	FSTL3	FUNCTION: Isoform 1 or the secreted form is a binding and antagonizing protein for members of the TGF-beta family, such us activin, BMP2 and MSTN. Inhibits activin A-, activin B-, BMP2- and MSDT-induced cellular signaling; more effective on activin A than on activin B. Involved in bone formation; inhibits osteoclast differentiationc. Involved in hematopoiesis; involved in differentiation of hemop…	sp|O95633|FSTL3_HUMAN	sp|O95633|FSTL3_HUMAN Follistatin-related protein 3 OS=Homo sapiens OX=9606 GN=FSTL3 PE=1 SV=1	1	2	2	2	11.4	27.663	124500	21241	89473	25283	25320	45829	146670	17877	104080	21164	73474	27423	Quantified	GO:0030325(BP:adrenal gland development);GO:0030154(BP:cell differentiation);GO:0044267(BP:cellular protein metabolic process);GO:0071248(BP:cellular response to metal ion);GO:0002244(BP:hematopoietic progenitor cell differentiation);GO:0001822(BP:kidney development);GO:0030324(BP:lung development);GO:0008584(BP:male gonad development);GO:0007275(BP:multicellular organism development);GO:0032926(…			Extracellular	PF07648(Kazal-type serine protease inhibitor domain);PF09289(Follistatin/Osteonectin-like EGF domain)
O95716	Ras-related protein Rab-3D	RAB3D	FUNCTION: Protein transport. Probably involved in regulated exocytosis (By similarity). {ECO:0000250}.	sp|O95716|RAB3D_HUMAN	sp|O95716|RAB3D_HUMAN Ras-related protein Rab-3D OS=Homo sapiens OX=9606 GN=RAB3D PE=1 SV=1	1	3	3	2	21	24.267	6011.2				37510	2368.1		14335				6325	Identified	GO:0045453(BP:bone resorption);GO:0006886(BP:intracellular protein transport);GO:0043312(BP:neutrophil degranulation);GO:0018125(BP:peptidyl-cysteine methylation);GO:1903307(BP:positive regulation of regulated secretory pathway);GO:0072659(BP:protein localization to plasma membrane);GO:0009306(BP:protein secretion);GO:0032482(BP:Rab protein signal transduction);GO:0017157(BP:regulation of exocyto…	hsa:9545(RAB3D)	hsa04972(Pancreatic secretion )	Cytoplasmic	PF00071(Ras family)
O95747	Serine/threonine-protein kinase OSR1	OXSR1	FUNCTION: Phosphorylates RELL1, RELL2 and RELT (PubMed:16389068, PubMed:28688764). Phosphorylates PAK1 (PubMed:14707132). Phosphorylates PLSCR1 in the presence of RELT (PubMed:22052202). {ECO:0000269|PubMed:14707132, ECO:0000269|PubMed:16389068, ECO:0000269|PubMed:22052202, ECO:0000269|PubMed:28688764}.	sp|O95747|OXSR1_HUMAN	sp|O95747|OXSR1_HUMAN Serine/threonine-protein kinase OSR1 OS=Homo sapiens OX=9606 GN=OXSR1 PE=1 SV=1	1	3	3	3	9.5	58.022	43021	16884	13403	46155	45028	40489	22791	63485	35630	24472	24964	33271	Quantified	GO:0032147(BP:activation of protein kinase activity);GO:0071476(BP:cellular hypotonic response);GO:1990869(BP:cellular response to chemokine);GO:0038116(BP:chemokine (C-C motif) ligand 21 signaling pathway);GO:0038146(BP:chemokine (C-X-C motif) ligand 12 signaling pathway);GO:0035556(BP:intracellular signal transduction);GO:1901017(BP:negative regulation of potassium ion transmembrane transporter…			Cytoplasmic	PF12202(Oxidative-stress-responsive kinase 1 C-terminal domain);PF00069(Protein kinase domain)
O95757	Heat shock 70 kDa protein 4L	HSPA4L	FUNCTION: Possesses chaperone activity in vitro where it inhibits aggregation of citrate synthase. {ECO:0000250}.	sp|O95757|HS74L_HUMAN	sp|O95757|HS74L_HUMAN Heat shock 70 kDa protein 4L OS=Homo sapiens OX=9606 GN=HSPA4L PE=1 SV=3	1	10	9	8	17.9	94.511	91438	41543	59654	101430	162430	138190	130630	329430	192820	189770	142080	166240	Quantified	GO:0006457(BP:protein folding);GO:0006986(BP:response to unfolded protein);GO:0005737(CC:cytoplasm);GO:0005829(CC:cytosol);GO:0005634(CC:nucleus);GO:0005524(MF:ATP binding)	hsa:22824(HSPA4L)	hsa04141(Protein processing in endoplasmic reticulum )	Nuclear	PF00012(Hsp70 protein)
O95758	Polypyrimidine tract-binding protein 3	PTBP3	FUNCTION: RNA-binding protein that mediates pre-mRNA alternative splicing regulation. Plays a role in the regulation of cell proliferation, differentiation and migration. Positive regulator of EPO-dependent erythropoiesis. Participates in cell differentiation regulation by repressing tissue-specific exons. Promotes FAS exon 6 skipping. Binds RNA, preferentially to both poly(G) and poly(U). {ECO:0…	sp|O95758|PTBP3_HUMAN	sp|O95758|PTBP3_HUMAN Polypyrimidine tract-binding protein 3 OS=Homo sapiens OX=9606 GN=PTBP3 PE=1 SV=2	1	3	2	2	9.8	59.689		17335	5666.4		5720.4		21227	13688					Identified	GO:0009653(BP:anatomical structure morphogenesis);GO:0043249(BP:erythrocyte maturation);GO:0006397(BP:mRNA processing);GO:0048025(BP:negative regulation of mRNA splicing, via spliceosome);GO:0033119(BP:negative regulation of RNA splicing);GO:0045595(BP:regulation of cell differentiation);GO:0043484(BP:regulation of RNA splicing);GO:0006417(BP:regulation of translation);GO:0008380(BP:RNA splicing)…			Nuclear	PF13893(RNA recognition motif. (a.k.a. RRM, RBD, or RNP domain));PF00076(RNA recognition motif. (a.k.a. RRM, RBD, or RNP domain))
O95777	U6 snRNA-associated Sm-like protein LSm8	LSM8	FUNCTION: Plays role in pre-mRNA splicing as component of the U4/U6-U5 tri-snRNP complex that is involved in spliceosome assembly, and as component of the precatalytic spliceosome (spliceosome B complex) (PubMed:28781166). The heptameric LSM2-8 complex binds specifically to the 3'-terminal U-tract of U6 snRNA (PubMed:10523320). {ECO:0000269|PubMed:10523320, ECO:0000269|PubMed:28781166}.	sp|O95777|LSM8_HUMAN	sp|O95777|LSM8_HUMAN U6 snRNA-associated Sm-like protein LSm8 OS=Homo sapiens OX=9606 GN=LSM8 PE=1 SV=3	1	2	2	2	27.1	10.403	117320			63815	16608	35375	13663	9304.4		52222		7551.2	Quantified	GO:0000398(BP:mRNA splicing, via spliceosome);GO:0016070(BP:RNA metabolic process);GO:0120115(CC:Lsm2-8 complex);GO:0005654(CC:nucleoplasm);GO:0005634(CC:nucleus);GO:0071011(CC:precatalytic spliceosome);GO:0071005(CC:U2-type precatalytic spliceosome);GO:0046540(CC:U4/U6 x U5 tri-snRNP complex);GO:0005688(CC:U6 snRNP);GO:0003723(MF:RNA binding);GO:0017070(MF:U6 snRNA binding)	hsa:51691(LSM8)	hsa03040(Spliceosome );hsa03018(RNA degradation )		PF01423(LSM domain)
O95786	Antiviral innate immune response receptor RIG-I	DDX58	FUNCTION: Innate immune receptor that senses cytoplasmic viral nucleic acids and activates a downstream signaling cascade leading to the production of type I interferons and proinflammatory cytokines. Forms a ribonucleoprotein complex with viral RNAs on which it homooligomerizes to form filaments. The homooligomerization allows the recruitment of RNF135 an E3 ubiquitin-protein ligase that activat…	sp|O95786|DDX58_HUMAN	sp|O95786|DDX58_HUMAN Antiviral innate immune response receptor RIG-I OS=Homo sapiens OX=9606 GN=DDX58 PE=1 SV=2	1	2	2	2	2.9	106.6								6484.4	172250	129170	151470	152960	Quantified	GO:0071360(BP:cellular response to exogenous dsRNA);GO:0039528(BP:cytoplasmic pattern recognition receptor signaling pathway in response to virus);GO:0051607(BP:defense response to virus);GO:0009597(BP:detection of virus);GO:0045087(BP:innate immune response);GO:0032480(BP:negative regulation of type I interferon production);GO:0002230(BP:positive regulation of defense response to virus by host);…	hsa:23586(DDX58)	hsa05171(Coronavirus disease - COVID-19 );hsa04622(RIG-I-like receptor signaling pathway );hsa04623(Cytosolic DNA-sensing pathway );hsa05168(Herpes simplex virus 1 infection );hsa04064(NF-kappa B signaling pathway );hsa05160(Hepatitis C );hsa05164(Influenza A );hsa05162(Measles );hsa05161(Hepatitis B );hsa05169(Epstein-Barr virus infection )	Cytoplasmic;Nuclear	PF00271(Helicase conserved C-terminal domain);PF00270(DEAD/DEAH box helicase);PF11648(C-terminal domain of RIG-I);PF16739(Caspase recruitment domain)
O95817	BAG family molecular chaperone regulator 3	BAG3	FUNCTION: Co-chaperone for HSP70 and HSC70 chaperone proteins. Acts as a nucleotide-exchange factor (NEF) promoting the release of ADP from the HSP70 and HSC70 proteins thereby triggering client/substrate protein release. Nucleotide release is mediated via its binding to the nucleotide-binding domain (NBD) of HSPA8/HSC70 where as the substrate release is mediated via its binding to the substrate-…	sp|O95817|BAG3_HUMAN	sp|O95817|BAG3_HUMAN BAG family molecular chaperone regulator 3 OS=Homo sapiens OX=9606 GN=BAG3 PE=1 SV=3	1	14	14	14	33.6	61.594		127960	72259	110650	111830	92847	303370	731480	201660	124910	194240	150900	Quantified	GO:0070842(BP:aggresome assembly);GO:0000045(BP:autophagosome assembly);GO:0007420(BP:brain development);GO:0034605(BP:cellular response to heat);GO:0071260(BP:cellular response to mechanical stimulus);GO:0034620(BP:cellular response to unfolded protein);GO:0061684(BP:chaperone-mediated autophagy);GO:0072321(BP:chaperone-mediated protein transport);GO:0097192(BP:extrinsic apoptotic signaling path…			Nuclear	PF02179(BAG domain);PF00397(WW domain)
O95825	Quinone oxidoreductase-like protein 1	CRYZL1		sp|O95825|QORL1_HUMAN	sp|O95825|QORL1_HUMAN Quinone oxidoreductase-like protein 1 OS=Homo sapiens OX=9606 GN=CRYZL1 PE=1 SV=2	1	1	1	1	5.7	38.696								16307					Identified	GO:1901661(BP:quinone metabolic process);GO:0005829(CC:cytosol);GO:0050661(MF:NADP binding);GO:0003960(MF:NADPH:quinone reductase activity)			Cytoplasmic
O95831	Apoptosis-inducing factor 1, mitochondrial	AIFM1	FUNCTION: Functions both as NADH oxidoreductase and as regulator of apoptosis (PubMed:20362274, PubMed:23217327, PubMed:17094969). In response to apoptotic stimuli, it is released from the mitochondrion intermembrane space into the cytosol and to the nucleus, where it functions as a proapoptotic factor in a caspase-independent pathway. The soluble form (AIFsol) found in the nucleus induces 'parth…	sp|O95831|AIFM1_HUMAN	sp|O95831|AIFM1_HUMAN Apoptosis-inducing factor 1, mitochondrial OS=Homo sapiens OX=9606 GN=AIFM1 PE=1 SV=1	1	4	4	4	9	66.9	8039.5	11080	18776	11448	38893		7934.2	6751.9		25390	27363		Quantified	GO:0006919(BP:activation of cysteine-type endopeptidase activity involved in apoptotic process);GO:0006915(BP:apoptotic process);GO:1904045(BP:cellular response to aldosterone);GO:0071392(BP:cellular response to estradiol stimulus);GO:0070301(BP:cellular response to hydrogen peroxide);GO:0071732(BP:cellular response to nitric oxide);GO:0090650(BP:cellular response to oxygen-glucose deprivation);G…	hsa:9131(AIFM1)	hsa04210(Apoptosis );hsa04217(Necroptosis )	Mitochondrial	PF07992(Pyridine nucleotide-disulphide oxidoreductase);PF14721(Apoptosis-inducing factor, mitochondrion-associated, C-term)
O95832	Claudin-1	CLDN1	FUNCTION: Claudins function as major constituents of the tight junction complexes that regulate the permeability of epithelia. While some claudin family members play essential roles in the formation of impermeable barriers, others mediate the permeability to ions and small molecules. Often, several claudin family members are coexpressed and interact with each other, and this determines the overal…	sp|O95832|CLD1_HUMAN	sp|O95832|CLD1_HUMAN Claudin-1 OS=Homo sapiens OX=9606 GN=CLDN1 PE=1 SV=1	1	2	2	2	14.7	22.744		12062			18363			13112				28433	Identified	GO:0007568(BP:aging);GO:0070830(BP:bicellular tight junction assembly);GO:0016338(BP:calcium-independent cell-cell adhesion via plasma membrane cell-adhesion molecules);GO:0034331(BP:cell junction maintenance);GO:0045216(BP:cell-cell junction organization);GO:1903545(BP:cellular response to butyrate);GO:0071346(BP:cellular response to interferon-gamma);GO:0071284(BP:cellular response to lead ion)…	hsa:9076(CLDN1)	hsa05130(Pathogenic Escherichia coli infection );hsa05160(Hepatitis C );hsa04530(Tight junction );hsa04514(Cell adhesion molecules );hsa04670(Leukocyte transendothelial migration )	PlasmaMembrane	PF00822(PMP-22/EMP/MP20/Claudin family)
O95833	Chloride intracellular channel protein 3	CLIC3	FUNCTION: Can insert into membranes and form chloride ion channels. May participate in cellular growth control. {ECO:0000269|PubMed:9880541}.	sp|O95833|CLIC3_HUMAN	sp|O95833|CLIC3_HUMAN Chloride intracellular channel protein 3 OS=Homo sapiens OX=9606 GN=CLIC3 PE=1 SV=2	1	8	8	8	50.4	26.648	8879.2	18063	7828.3	8064.3	147170	15661	15314	519490	10593	6252		29500	Quantified	GO:0006821(BP:chloride transport);GO:0034765(BP:regulation of ion transmembrane transport);GO:0007165(BP:signal transduction);GO:0034707(CC:chloride channel complex);GO:0005737(CC:cytoplasm);GO:0070062(CC:extracellular exosome);GO:0016604(CC:nuclear body);GO:0005634(CC:nucleus);GO:0005254(MF:chloride channel activity);GO:0005244(MF:voltage-gated ion channel activity)			Extracellular;Cytoplasmic;Nuclear	PF13417(Glutathione S-transferase, N-terminal domain);PF13410(Glutathione S-transferase, C-terminal domain)
O95834	Echinoderm microtubule-associated protein-like 2	EML2	FUNCTION: Tubulin binding protein that inhibits microtubule nucleation and growth, resulting in shorter microtubules. {ECO:0000269|PubMed:11694528}.	sp|O95834|EMAL2_HUMAN	sp|O95834|EMAL2_HUMAN Echinoderm microtubule-associated protein-like 2 OS=Homo sapiens OX=9606 GN=EML2 PE=1 SV=1	1	7	7	7	18.5	70.678	20776	16330	13640	9137.4	39001	12397	14168	114180		20497	6496.5	10563	Quantified	GO:0000226(BP:microtubule cytoskeleton organization);GO:0031115(BP:negative regulation of microtubule polymerization);GO:0010968(BP:regulation of microtubule nucleation);GO:0007605(BP:sensory perception of sound);GO:0007601(BP:visual perception);GO:0005737(CC:cytoplasm);GO:0005874(CC:microtubule);GO:0005875(CC:microtubule associated complex);GO:0005819(CC:spindle);GO:0008017(MF:microtubule bindin…			Extracellular	PF00400(WD domain, G-beta repeat);PF03451(HELP motif)
O95865	N(G),N(G)-dimethylarginine dimethylaminohydrolase 2	DDAH2	FUNCTION: Hydrolyzes N(G),N(G)-dimethyl-L-arginine (ADMA) and N(G)-monomethyl-L-arginine (MMA) which act as inhibitors of NOS. Has therefore a role in the regulation of nitric oxide generation. {ECO:0000269|PubMed:10493931}.	sp|O95865|DDAH2_HUMAN	sp|O95865|DDAH2_HUMAN N(G),N(G)-dimethylarginine dimethylaminohydrolase 2 OS=Homo sapiens OX=9606 GN=DDAH2 PE=1 SV=1	1	6	6	6	31.2	29.644	221450	70335	747720	52857	113300	152340	163610	149410	1026600	75483	127390	44192	Quantified	GO:0006527(BP:arginine catabolic process);GO:0006525(BP:arginine metabolic process);GO:0000052(BP:citrulline metabolic process);GO:0043066(BP:negative regulation of apoptotic process);GO:0006809(BP:nitric oxide biosynthetic process);GO:0007263(BP:nitric oxide mediated signal transduction);GO:0045429(BP:positive regulation of nitric oxide biosynthetic process);GO:0050999(BP:regulation of nitric-ox…			Cytoplasmic
O95881	Thioredoxin domain-containing protein 12	TXNDC12	FUNCTION: Possesses significant protein thiol-disulfide oxidase activity. {ECO:0000269|PubMed:12761212}.	sp|O95881|TXD12_HUMAN	sp|O95881|TXD12_HUMAN Thioredoxin domain-containing protein 12 OS=Homo sapiens OX=9606 GN=TXNDC12 PE=1 SV=1	1	1	1	1	8.7	19.206	675.48		1001.7		1082.2		811.54	16145					Identified	GO:0045454(BP:cell redox homeostasis);GO:0060548(BP:negative regulation of cell death);GO:1902236(BP:negative regulation of endoplasmic reticulum stress-induced intrinsic apoptotic signaling pathway);GO:0005623(CC:cell);GO:0005783(CC:endoplasmic reticulum);GO:0005788(CC:endoplasmic reticulum lumen);GO:0015037(MF:peptide disulfide oxidoreductase activity);GO:0019153(MF:protein-disulfide reductase …	hsa:51060(TXNDC12)	hsa00480(Glutathione metabolism )	Cytoplasmic	PF13899(Thioredoxin-like)
O95897	Noelin-2	OLFM2	FUNCTION: Involved in transforming growth factor beta (TGF-beta)-induced smooth muscle differentiation. TGF-beta induces expression and translocation of OLFM2 to the nucleus where it binds to SRF, causing its dissociation from the transcriptional repressor HEY2/HERP1 and facilitating binding of SRF to target genes (PubMed:25298399). Plays a role in AMPAR complex organization (By similarity). Is a…	sp|O95897|NOE2_HUMAN	sp|O95897|NOE2_HUMAN Noelin-2 OS=Homo sapiens OX=9606 GN=OLFM2 PE=1 SV=2	1	2	2	2	5.7	51.386		39311	12602	35397		51614	234930	20535		23225	65583	10708	Quantified	GO:0007626(BP:locomotory behavior);GO:0051152(BP:positive regulation of smooth muscle cell differentiation);GO:0009306(BP:protein secretion);GO:1905174(BP:regulation of vascular smooth muscle cell dedifferentiation);GO:0007601(BP:visual perception);GO:0032281(CC:AMPA glutamate receptor complex);GO:0005737(CC:cytoplasm);GO:0005576(CC:extracellular region);GO:0099243(CC:extrinsic component of synap…			Extracellular	PF02191(Olfactomedin-like domain);PF12308(Neurogenesis glycoprotein)
O95967	EGF-containing fibulin-like extracellular matrix protein 2	EFEMP2		sp|O95967|FBLN4_HUMAN	sp|O95967|FBLN4_HUMAN EGF-containing fibulin-like extracellular matrix protein 2 OS=Homo sapiens OX=9606 GN=EFEMP2 PE=1 SV=3	1	10	10	10	26.9	49.405	1098200	1100500	853430	1461100	1063600	836950	1259600	45416	1649400	1423700	1499200	1210500	Quantified	GO:0048251(BP:elastic fiber assembly);GO:0005604(CC:basement membrane);GO:0062023(CC:collagen-containing extracellular matrix);GO:0070062(CC:extracellular exosome);GO:0005576(CC:extracellular region);GO:1903561(CC:extracellular vesicle);GO:0005509(MF:calcium ion binding);GO:0005201(MF:extracellular matrix structural constituent)			Extracellular	PF07645(Calcium-binding EGF domain);PF12662(Complement Clr-like EGF-like)
O96005	Cleft lip and palate transmembrane protein 1	CLPTM1	FUNCTION: May play a role in T-cell development. {ECO:0000250}.	sp|O96005|CLPT1_HUMAN	sp|O96005|CLPT1_HUMAN Cleft lip and palate transmembrane protein 1 OS=Homo sapiens OX=9606 GN=CLPTM1 PE=1 SV=1	1	1	1	1	2.4	76.096								10271		6827.1			Identified	GO:0030154(BP:cell differentiation);GO:0007275(BP:multicellular organism development);GO:0033081(BP:regulation of T cell differentiation in thymus);GO:0009897(CC:external side of plasma membrane);GO:0005887(CC:integral component of plasma membrane);GO:0016020(CC:membrane)			PlasmaMembrane	PF05602(Cleft lip and palate transmembrane protein 1 (CLPTM1))
O96019	Actin-like protein 6A	ACTL6A	FUNCTION: Involved in transcriptional activation and repression of select genes by chromatin remodeling (alteration of DNA-nucleosome topology). Component of SWI/SNF chromatin remodeling complexes that carry out key enzymatic activities, changing chromatin structure by altering DNA-histone contacts within a nucleosome in an ATP-dependent manner. Required for maximal ATPase activity of SMARCA4/BRG…	sp|O96019|ACL6A_HUMAN	sp|O96019|ACL6A_HUMAN Actin-like protein 6A OS=Homo sapiens OX=9606 GN=ACTL6A PE=1 SV=1	1	1	1	1	7	47.46					3298			14787					Identified	GO:0043044(BP:ATP-dependent chromatin remodeling);GO:0001825(BP:blastocyst formation);GO:0006338(BP:chromatin remodeling);GO:0006310(BP:DNA recombination);GO:0006281(BP:DNA repair);GO:0043968(BP:histone H2A acetylation);GO:0043967(BP:histone H4 acetylation);GO:0007399(BP:nervous system development);GO:0003407(BP:neural retina development);GO:0016579(BP:protein deubiquitination);GO:0040008(BP:regu…	hsa:86(ACTL6A)	hsa04714(Thermogenesis );hsa05225(Hepatocellular carcinoma )	Cytoplasmic	PF00022(Actin)
P00167	Cytochrome b5	CYB5A	FUNCTION: Cytochrome b5 is a membrane-bound hemoprotein functioning as an electron carrier for several membrane-bound oxygenases.	sp|P00167|CYB5_HUMAN	sp|P00167|CYB5_HUMAN Cytochrome b5 OS=Homo sapiens OX=9606 GN=CYB5A PE=1 SV=2	1	3	3	3	35.8	15.33	23052	28063	16496	15264	120150	9483.1	37262	309190	19804	51272	57796	19448	Quantified	GO:0019852(BP:L-ascorbic acid metabolic process);GO:0046686(BP:response to cadmium ion);GO:0005829(CC:cytosol);GO:0005789(CC:endoplasmic reticulum membrane);GO:0016021(CC:integral component of membrane);GO:0043231(CC:intracellular membrane-bounded organelle);GO:0016020(CC:membrane);GO:0005741(CC:mitochondrial outer membrane);GO:0004129(MF:cytochrome-c oxidase activity);GO:0019899(MF:enzyme bindin…			Cytoplasmic	PF00173(Cytochrome b5-like Heme/Steroid binding domain)
P00338	L-lactate dehydrogenase A chain	LDHA		sp|P00338|LDHA_HUMAN;sp|Q6ZMR3|LDH6A_HUMAN;sp|P07864|LDHC_HUMAN	sp|P00338|LDHA_HUMAN L-lactate dehydrogenase A chain OS=Homo sapiens OX=9606 GN=LDHA PE=1 SV=2	3	21	21	20	66.9	36.688	8660000	13699000	22358000	16901000	24428000	14617000	16058000	26311000	21957000	21602000	25976000	38229000	Quantified	GO:0006096(BP:glycolytic process);GO:0006089(BP:lactate metabolic process);GO:0019674(BP:NAD metabolic process);GO:0043065(BP:positive regulation of apoptotic process);GO:0048569(BP:post-embryonic animal organ development);GO:0006090(BP:pyruvate metabolic process);GO:0051591(BP:response to cAMP);GO:0043627(BP:response to estrogen);GO:0009749(BP:response to glucose);GO:0042542(BP:response to hydro…	hsa:3939(LDHA)	hsa00640(Propanoate metabolism );hsa04922(Glucagon signaling pathway );hsa00620(Pyruvate metabolism );hsa00010(Glycolysis / Gluconeogenesis );hsa05230(Central carbon metabolism in cancer );hsa00270(Cysteine and methionine metabolism );hsa04066(HIF-1 signaling pathway )	Cytoplasmic	PF00056(lactate/malate dehydrogenase, NAD binding domain);PF02866(lactate/malate dehydrogenase, alpha/beta C-terminal domain)
P00352	Retinal dehydrogenase 1	ALDH1A1	FUNCTION: Can convert/oxidize retinaldehyde to retinoic acid. Binds free retinal and cellular retinol-binding protein-bound retinal (By similarity). May have a broader specificity and oxidize other aldehydes in vivo (PubMed:19296407, PubMed:26373694, PubMed:25450233). {ECO:0000250|UniProtKB:P51647, ECO:0000269|PubMed:19296407, ECO:0000269|PubMed:25450233, ECO:0000269|PubMed:26373694}.	sp|P00352|AL1A1_HUMAN	sp|P00352|AL1A1_HUMAN Retinal dehydrogenase 1 OS=Homo sapiens OX=9606 GN=ALDH1A1 PE=1 SV=2	1	7	7	7	25.1	54.861	183850	338880	116680	139260	35721	112560	113640	175970	55622	373380	267120	95771	Quantified	GO:0006081(BP:cellular aldehyde metabolic process);GO:0006069(BP:ethanol oxidation);GO:0061624(BP:fructose catabolic process to hydroxyacetone phosphate and glyceraldehyde-3-phosphate);GO:0120163(BP:negative regulation of cold-induced thermogenesis);GO:0055114(BP:oxidation-reduction process);GO:0001523(BP:retinoid metabolic process);GO:0042572(BP:retinol metabolic process);GO:0005737(CC:cytoplasm…	hsa:216(ALDH1A1)	hsa00830(Retinol metabolism )	Cytoplasmic	PF00171(Aldehyde dehydrogenase family)
P00367	Glutamate dehydrogenase 1, mitochondrial	GLUD1	FUNCTION: Mitochondrial glutamate dehydrogenase that converts L-glutamate into alpha-ketoglutarate. Plays a key role in glutamine anaplerosis by producing alpha-ketoglutarate, an important intermediate in the tricarboxylic acid cycle. May be involved in learning and memory reactions by increasing the turnover of the excitatory neurotransmitter glutamate (By similarity). {ECO:0000250}.	sp|P00367|DHE3_HUMAN;sp|P49448|DHE4_HUMAN	sp|P00367|DHE3_HUMAN Glutamate dehydrogenase 1, mitochondrial OS=Homo sapiens OX=9606 GN=GLUD1 PE=1 SV=2;sp|P49448|DHE4_HUMAN Glutamate dehydrogenase 2, mitochondrial OS=Homo sapiens OX=9606 GN=GLUD2 PE=1 SV=2	2	6	6	6	15.8	61.397	9994.6	78536	99424	40692	216500	54277	117150	275690	55459	71191	65703	19285	Quantified	GO:0008652(BP:cellular amino acid biosynthetic process);GO:0006537(BP:glutamate biosynthetic process);GO:0006538(BP:glutamate catabolic process);GO:0006541(BP:glutamine metabolic process);GO:0032024(BP:positive regulation of insulin secretion);GO:0021762(BP:substantia nigra development);GO:0072350(BP:tricarboxylic acid metabolic process);GO:0005737(CC:cytoplasm);GO:0005759(CC:mitochondrial matrix…	hsa:2746(GLUD1)	hsa04217(Necroptosis );hsa00471(D-Glutamine and D-glutamate metabolism );hsa00910(Nitrogen metabolism );hsa04964(Proximal tubule bicarbonate reclamation );hsa00250(Alanine, aspartate and glutamate metabolism );hsa00220(Arginine biosynthesis )	Mitochondrial	PF00208(Glutamate/Leucine/Phenylalanine/Valine dehydrogenase);PF02812(Glu/Leu/Phe/Val dehydrogenase, dimerisation domain)
P00387	NADH-cytochrome b5 reductase 3	CYB5R3	FUNCTION: Desaturation and elongation of fatty acids, cholesterol biosynthesis, drug metabolism, and, in erythrocyte, methemoglobin reduction.	sp|P00387|NB5R3_HUMAN	sp|P00387|NB5R3_HUMAN NADH-cytochrome b5 reductase 3 OS=Homo sapiens OX=9606 GN=CYB5R3 PE=1 SV=3	1	4	4	4	18.9	34.234	154000	110030	35870	207370	171340	12575	96824	39932	17034	46180	60150	53096	Quantified	GO:0008015(BP:blood circulation);GO:0006695(BP:cholesterol biosynthetic process);GO:0019852(BP:L-ascorbic acid metabolic process);GO:0043312(BP:neutrophil degranulation);GO:0006805(BP:xenobiotic metabolic process);GO:0035578(CC:azurophil granule lumen);GO:0005737(CC:cytoplasm);GO:0005783(CC:endoplasmic reticulum);GO:0005789(CC:endoplasmic reticulum membrane);GO:0005576(CC:extracellular region);GO…	hsa:1727(CYB5R3)	hsa00520(Amino sugar and nucleotide sugar metabolism )	Cytoplasmic;Mitochondrial	PF00970(Oxidoreductase FAD-binding domain);PF00175(Oxidoreductase NAD-binding domain)
P00390	Glutathione reductase, mitochondrial	GSR	FUNCTION: Maintains high levels of reduced glutathione in the cytosol.	sp|P00390|GSHR_HUMAN	sp|P00390|GSHR_HUMAN Glutathione reductase, mitochondrial OS=Homo sapiens OX=9606 GN=GSR PE=1 SV=2	1	2	2	2	7.5	56.256		124050	33211	21616	34420	47434	34925	59640	37350	45540	16675	16561	Quantified	GO:0045454(BP:cell redox homeostasis);GO:0034599(BP:cellular response to oxidative stress);GO:0006749(BP:glutathione metabolic process);GO:0015949(BP:nucleobase-containing small molecule interconversion);GO:0005623(CC:cell);GO:0005829(CC:cytosol);GO:0009897(CC:external side of plasma membrane);GO:0070062(CC:extracellular exosome);GO:0005759(CC:mitochondrial matrix);GO:0005739(CC:mitochondrion);GO…	hsa:2936(GSR)	hsa00480(Glutathione metabolism );hsa05415(Diabetic cardiomyopathy );hsa04918(Thyroid hormone synthesis )	Mitochondrial	PF07992(Pyridine nucleotide-disulphide oxidoreductase);PF02852(Pyridine nucleotide-disulphide oxidoreductase, dimerisation domain)
P00403	Cytochrome c oxidase subunit 2	MT-CO2	FUNCTION: Component of the cytochrome c oxidase, the last enzyme in the mitochondrial electron transport chain which drives oxidative phosphorylation. The respiratory chain contains 3 multisubunit complexes succinate dehydrogenase (complex II, CII), ubiquinol-cytochrome c oxidoreductase (cytochrome b-c1 complex, complex III, CIII) and cytochrome c oxidase (complex IV, CIV), that cooperate to tran…	sp|P00403|COX2_HUMAN	sp|P00403|COX2_HUMAN Cytochrome c oxidase subunit 2 OS=Homo sapiens OX=9606 GN=MT-CO2 PE=1 SV=1	1	3	3	3	20.3	25.565	23050	30544		15496	383120	12428	56456	309730	37055	53504	4843	73781	Quantified	GO:0042773(BP:ATP synthesis coupled electron transport);GO:0007595(BP:lactation);GO:0006123(BP:mitochondrial electron transport, cytochrome c to oxygen);GO:2001171(BP:positive regulation of ATP biosynthetic process);GO:0010729(BP:positive regulation of hydrogen peroxide biosynthetic process);GO:0010940(BP:positive regulation of necrotic cell death);GO:0009409(BP:response to cold);GO:0016021(CC:in…	hsa:4513(COX2)	hsa05012(Parkinson disease );hsa05014(Amyotrophic lateral sclerosis );hsa04260(Cardiac muscle contraction );hsa05020(Prion disease );hsa04714(Thermogenesis );hsa04932(Non-alcoholic fatty liver disease );hsa05010(Alzheimer disease );hsa05415(Diabetic cardiomyopathy );hsa05208(Chemical carcinogenesis - reactive oxygen species );hsa05016(Huntington disease );hsa05022(Pathways of neurodegeneration - …	PlasmaMembrane	PF02790(Cytochrome C oxidase subunit II, transmembrane domain);PF00116(Cytochrome C oxidase subunit II, periplasmic domain)
P00441	Superoxide dismutase [Cu-Zn]	SOD1	FUNCTION: Destroys radicals which are normally produced within the cells and which are toxic to biological systems.	sp|P00441|SODC_HUMAN	sp|P00441|SODC_HUMAN Superoxide dismutase [Cu-Zn] OS=Homo sapiens OX=9606 GN=SOD1 PE=1 SV=2	1	7	7	7	72.1	15.936	1321400	2399000	152950	2060700	863120	2163200	1776700	1694900	2057200	1963700	1004200	1432700	Quantified	GO:0000187(BP:activation of MAPK activity);GO:0008089(BP:anterograde axonal transport);GO:0060088(BP:auditory receptor cell stereocilium organization);GO:0007569(BP:cell aging);GO:0006879(BP:cellular iron ion homeostasis);GO:0071318(BP:cellular response to ATP);GO:0071276(BP:cellular response to cadmium ion);GO:0034599(BP:cellular response to oxidative stress);GO:0035865(BP:cellular response to p…	hsa:6647(SOD1)	hsa05014(Amyotrophic lateral sclerosis );hsa04213(Longevity regulating pathway - multiple species );hsa05208(Chemical carcinogenesis - reactive oxygen species );hsa05016(Huntington disease );hsa04146(Peroxisome );hsa05020(Prion disease );hsa05022(Pathways of neurodegeneration - multiple diseases )	Cytoplasmic	PF00080(Copper/zinc superoxide dismutase (SODC))
P00450	Ceruloplasmin	CP	FUNCTION: Ceruloplasmin is a blue, copper-binding (6-7 atoms per molecule) glycoprotein. It has ferroxidase activity oxidizing Fe(2+) to Fe(3+) without releasing radical oxygen species. It is involved in iron transport across the cell membrane. Provides Cu(2+) ions for the ascorbate-mediated deaminase degradation of the heparan sulfate chains of GPC1. May also play a role in fetal lung developmen…	sp|P00450|CERU_HUMAN	sp|P00450|CERU_HUMAN Ceruloplasmin OS=Homo sapiens OX=9606 GN=CP PE=1 SV=1	1	68	68	57	68.7	122.2	372510000	295290000	399460000	243340000	425290000	446020000	475010000	155670000	343900000	294720000	285480000	503620000	Quantified	GO:0006879(BP:cellular iron ion homeostasis);GO:0044267(BP:cellular protein metabolic process);GO:0006825(BP:copper ion transport);GO:0055072(BP:iron ion homeostasis);GO:0006826(BP:iron ion transport);GO:0043687(BP:post-translational protein modification);GO:0072562(CC:blood microparticle);GO:0005623(CC:cell);GO:0005788(CC:endoplasmic reticulum lumen);GO:0070062(CC:extracellular exosome);GO:00055…	hsa:1356(CP)	hsa04216(Ferroptosis );hsa00860(Porphyrin and chlorophyll metabolism )	Cytoplasmic	PF07732(Multicopper oxidase);PF00394(Multicopper oxidase);PF07731(Multicopper oxidase)
P00488	Coagulation factor XIII A chain	F13A1	FUNCTION: Factor XIII is activated by thrombin and calcium ion to a transglutaminase that catalyzes the formation of gamma-glutamyl-epsilon-lysine cross-links between fibrin chains, thus stabilizing the fibrin clot. Also cross-link alpha-2-plasmin inhibitor, or fibronectin, to the alpha chains of fibrin. {ECO:0000269|PubMed:27363989}.	sp|P00488|F13A_HUMAN	sp|P00488|F13A_HUMAN Coagulation factor XIII A chain OS=Homo sapiens OX=9606 GN=F13A1 PE=1 SV=4	1	15	15	15	24.7	83.266	547980	1754500	747810	605610	808520	984700	844120	731790	993370	931110	494390	1235500	Quantified	GO:0007596(BP:blood coagulation);GO:0072378(BP:blood coagulation, fibrin clot formation);GO:0019221(BP:cytokine-mediated signaling pathway);GO:0018149(BP:peptide cross-linking);GO:0002576(BP:platelet degranulation);GO:0072562(CC:blood microparticle);GO:0062023(CC:collagen-containing extracellular matrix);GO:0005576(CC:extracellular region);GO:0031093(CC:platelet alpha granule lumen);GO:0046872(MF…	hsa:2162(F13A1)	hsa05171(Coronavirus disease - COVID-19 );hsa04610(Complement and coagulation cascades )	Cytoplasmic	PF00927(Transglutaminase family, C-terminal ig like domain);PF00868(Transglutaminase family);PF01841(Transglutaminase-like superfamily)
P00491	Purine nucleoside phosphorylase	PNP	FUNCTION: The purine nucleoside phosphorylases catalyze the phosphorolytic breakdown of the N-glycosidic bond in the beta-(deoxy)ribonucleoside molecules, with the formation of the corresponding free purine bases and pentose-1-phosphate. {ECO:0000269|PubMed:2104852}.	sp|P00491|PNPH_HUMAN	sp|P00491|PNPH_HUMAN Purine nucleoside phosphorylase OS=Homo sapiens OX=9606 GN=PNP PE=1 SV=2	1	13	13	13	66.4	32.118	1039900	1188800	166680	648030	586270	546760	992820	1189300	419000	1431500	361110	253350	Quantified	GO:0006955(BP:immune response);GO:0006148(BP:inosine catabolic process);GO:0070970(BP:interleukin-2 secretion);GO:0043312(BP:neutrophil degranulation);GO:0006738(BP:nicotinamide riboside catabolic process);GO:0006139(BP:nucleobase-containing compound metabolic process);GO:0009165(BP:nucleotide biosynthetic process);GO:0046638(BP:positive regulation of alpha-beta T cell differentiation);GO:0042102…	hsa:4860(PNP)	hsa00760(Nicotinate and nicotinamide metabolism );hsa00230(Purine metabolism );hsa00240(Pyrimidine metabolism )	Cytoplasmic	PF01048(Phosphorylase superfamily)
P00492	Hypoxanthine-guanine phosphoribosyltransferase	HPRT1	FUNCTION: Converts guanine to guanosine monophosphate, and hypoxanthine to inosine monophosphate. Transfers the 5-phosphoribosyl group from 5-phosphoribosylpyrophosphate onto the purine. Plays a central role in the generation of purine nucleotides through the purine salvage pathway.	sp|P00492|HPRT_HUMAN	sp|P00492|HPRT_HUMAN Hypoxanthine-guanine phosphoribosyltransferase OS=Homo sapiens OX=9606 GN=HPRT1 PE=1 SV=2	1	9	9	9	49.5	24.579	263090	342820	483530	131060	207290	186790	184040	330750	165510	519600	58658	118930	Quantified	GO:0006168(BP:adenine salvage);GO:0021954(BP:central nervous system neuron development);GO:0021895(BP:cerebral cortex neuron differentiation);GO:0048813(BP:dendrite morphogenesis);GO:0042417(BP:dopamine metabolic process);GO:0046038(BP:GMP catabolic process);GO:0032263(BP:GMP salvage);GO:0007625(BP:grooming behavior);GO:0006178(BP:guanine salvage);GO:0046100(BP:hypoxanthine metabolic process);GO:…	hsa:3251(HPRT1)	hsa00230(Purine metabolism );hsa00983(Drug metabolism - other enzymes )	Cytoplasmic	PF00156(Phosphoribosyl transferase domain)
P00505	Aspartate aminotransferase, mitochondrial	GOT2	FUNCTION: Catalyzes the irreversible transamination of the L-tryptophan metabolite L-kynurenine to form kynurenic acid (KA). As a member of the malate-aspartate shuttle, it has a key role in the intracellular NAD(H) redox balance. Is important for metabolite exchange between mitochondria and cytosol, and for amino acid metabolism. Facilitates cellular uptake of long-chain free fatty acids. {ECO:0…	sp|P00505|AATM_HUMAN	sp|P00505|AATM_HUMAN Aspartate aminotransferase, mitochondrial OS=Homo sapiens OX=9606 GN=GOT2 PE=1 SV=3	1	10	10	10	27.2	47.517	115900	88596	431870	294380	355350	258770	180920	157630	238550	178590	28749	198030	Quantified	GO:0006103(BP:2-oxoglutarate metabolic process);GO:0019470(BP:4-hydroxyproline catabolic process);GO:0006532(BP:aspartate biosynthetic process);GO:0006533(BP:aspartate catabolic process);GO:0006531(BP:aspartate metabolic process);GO:0008652(BP:cellular amino acid biosynthetic process);GO:0015908(BP:fatty acid transport);GO:0007565(BP:female pregnancy);GO:0006094(BP:gluconeogenesis);GO:0019551(BP:…	hsa:2806(GOT2)	hsa00270(Cysteine and methionine metabolism );hsa00350(Tyrosine metabolism );hsa04975(Fat digestion and absorption );hsa00330(Arginine and proline metabolism );hsa00360(Phenylalanine metabolism );hsa00400(Phenylalanine, tyrosine and tryptophan biosynthesis );hsa00220(Arginine biosynthesis );hsa00250(Alanine, aspartate and glutamate metabolism )	Mitochondrial	PF00155(Aminotransferase class I and II)
P00533	Epidermal growth factor receptor	EGFR	FUNCTION: Receptor tyrosine kinase binding ligands of the EGF family and activating several signaling cascades to convert extracellular cues into appropriate cellular responses (PubMed:2790960, PubMed:10805725, PubMed:27153536). Known ligands include EGF, TGFA/TGF-alpha, AREG, epigen/EPGN, BTC/betacellulin, epiregulin/EREG and HBEGF/heparin-binding EGF (PubMed:2790960, PubMed:7679104, PubMed:8144…	sp|P00533|EGFR_HUMAN	sp|P00533|EGFR_HUMAN Epidermal growth factor receptor OS=Homo sapiens OX=9606 GN=EGFR PE=1 SV=2	1	3	3	3	4	134.28	145620	12347		20979	28044	52484	33658	36239					Quantified	GO:0043006(BP:activation of phospholipase A2 activity by calcium-mediated signaling);GO:0007202(BP:activation of phospholipase C activity);GO:0048143(BP:astrocyte activation);GO:0030154(BP:cell differentiation);GO:0007166(BP:cell surface receptor signaling pathway);GO:0098609(BP:cell-cell adhesion);GO:0071230(BP:cellular response to amino acid stimulus);GO:0071276(BP:cellular response to cadmium …	hsa:1956(EGFR)	hsa05208(Chemical carcinogenesis - reactive oxygen species );hsa04810(Regulation of actin cytoskeleton );hsa05171(Coronavirus disease - COVID-19 );hsa05200(Pathways in cancer );hsa04151(PI3K-Akt signaling pathway );hsa04010(MAPK signaling pathway );hsa05225(Hepatocellular carcinoma );hsa04144(Endocytosis );hsa04014(Ras signaling pathway );hsa04630(JAK-STAT signaling pathway );hsa04072(Phospholipa…	Extracellular	PF07714(Protein tyrosine kinase);PF14843(Growth factor receptor domain IV);PF00757(Furin-like cysteine rich region);PF01030(Receptor L domain)
P00558	Phosphoglycerate kinase 1	PGK1	FUNCTION: Catalyzes one of the two ATP producing reactions in the glycolytic pathway via the reversible conversion of 1,3-diphosphoglycerate to 3-phosphoglycerate (PubMed:30323285, PubMed:7391028). In addition to its role as a glycolytic enzyme, it seems that PGK-1 acts as a polymerase alpha cofactor protein (primer recognition protein) (PubMed:2324090). May play a role in sperm motility (PubMed:…	sp|P00558|PGK1_HUMAN;sp|P07205|PGK2_HUMAN	sp|P00558|PGK1_HUMAN Phosphoglycerate kinase 1 OS=Homo sapiens OX=9606 GN=PGK1 PE=1 SV=3	2	20	20	20	64	44.614	2001800	2140100	6109900	1874100	3483300	2130700	3437900	3094600	5246300	3180100	2506400	1396000	Quantified	GO:0061621(BP:canonical glycolysis);GO:0071456(BP:cellular response to hypoxia);GO:0030855(BP:epithelial cell differentiation);GO:0006094(BP:gluconeogenesis);GO:0006096(BP:glycolytic process);GO:0016525(BP:negative regulation of angiogenesis);GO:0016310(BP:phosphorylation);GO:0031639(BP:plasminogen activation);GO:1903862(BP:positive regulation of oxidative phosphorylation);GO:0005829(CC:cytosol);…	hsa:5230(PGK1)	hsa04066(HIF-1 signaling pathway );hsa00010(Glycolysis / Gluconeogenesis )	Cytoplasmic	PF00162(Phosphoglycerate kinase)
P00568	Adenylate kinase isoenzyme 1	AK1	FUNCTION: Catalyzes the reversible transfer of the terminal phosphate group between ATP and AMP. Also displays broad nucleoside diphosphate kinase activity. Plays an important role in cellular energy homeostasis and in adenine nucleotide metabolism. {ECO:0000255|HAMAP-Rule:MF_03171, ECO:0000269|PubMed:23416111}.	sp|P00568|KAD1_HUMAN	sp|P00568|KAD1_HUMAN Adenylate kinase isoenzyme 1 OS=Homo sapiens OX=9606 GN=AK1 PE=1 SV=3	1	3	3	3	19.1	21.635	82924	77425	31306	52978	62835		61024	74718	44701	137150	35630	35548	Quantified	GO:0006172(BP:ADP biosynthetic process);GO:0046033(BP:AMP metabolic process);GO:0046034(BP:ATP metabolic process);GO:0015949(BP:nucleobase-containing small molecule interconversion);GO:0006165(BP:nucleoside diphosphate phosphorylation);GO:0009142(BP:nucleoside triphosphate biosynthetic process);GO:0005829(CC:cytosol);GO:0070062(CC:extracellular exosome);GO:0004017(MF:adenylate kinase activity);GO…	hsa:203(AK1)	hsa01240(Biosynthesis of cofactors );hsa00230(Purine metabolism );hsa00730(Thiamine metabolism )	Cytoplasmic	PF00406(Adenylate kinase)
P00734	Prothrombin	F2	FUNCTION: Thrombin, which cleaves bonds after Arg and Lys, converts fibrinogen to fibrin and activates factors V, VII, VIII, XIII, and, in complex with thrombomodulin, protein C. Functions in blood homeostasis, inflammation and wound healing. {ECO:0000269|PubMed:2856554}.	sp|P00734|THRB_HUMAN	sp|P00734|THRB_HUMAN Prothrombin OS=Homo sapiens OX=9606 GN=F2 PE=1 SV=2	1	35	35	28	62.2	70.036	58288000	59473000	58869000	56302000	55052000	70867000	99080000	28789000	51968000	62589000	38821000	92881000	Quantified	GO:0006953(BP:acute-phase response);GO:0061844(BP:antimicrobial humoral immune response mediated by antimicrobial peptide);GO:0007596(BP:blood coagulation);GO:0007597(BP:blood coagulation, intrinsic pathway);GO:0007166(BP:cell surface receptor signaling pathway);GO:0044267(BP:cellular protein metabolic process);GO:0051838(BP:cytolysis by host of symbiont cells);GO:0006888(BP:ER to Golgi vesicle-m…	hsa:2147(F2)	hsa05200(Pathways in cancer );hsa04810(Regulation of actin cytoskeleton );hsa04080(Neuroactive ligand-receptor interaction );hsa05130(Pathogenic Escherichia coli infection );hsa04610(Complement and coagulation cascades );hsa05171(Coronavirus disease - COVID-19 );hsa04611(Platelet activation );hsa04072(Phospholipase D signaling pathway )	Extracellular;Cytoplasmic	PF00594(Vitamin K-dependent carboxylation/gamma-carboxyglutamic (GLA) domain);PF00051(Kringle domain);PF09396(Thrombin light chain);PF00089(Trypsin)
P00736	Complement C1r subcomponent	C1R	FUNCTION: C1r B chain is a serine protease that combines with C1q and C1s to form C1, the first component of the classical pathway of the complement system.	sp|P00736|C1R_HUMAN	sp|P00736|C1R_HUMAN Complement C1r subcomponent OS=Homo sapiens OX=9606 GN=C1R PE=1 SV=2	1	25	25	24	49.6	80.118	10583000	10024000	10641000	10192000	12916000	9661800	9180100	3900200	6793700	6595300	9211700	8175400	Quantified	GO:0006956(BP:complement activation);GO:0006958(BP:complement activation, classical pathway);GO:0006955(BP:immune response);GO:0045087(BP:innate immune response);GO:0030449(BP:regulation of complement activation);GO:0031638(BP:zymogen activation);GO:0072562(CC:blood microparticle);GO:0070062(CC:extracellular exosome);GO:0005576(CC:extracellular region);GO:0005615(CC:extracellular space);GO:000550…	hsa:715(C1R)	hsa05150(Staphylococcus aureus infection );hsa05133(Pertussis );hsa04610(Complement and coagulation cascades );hsa05171(Coronavirus disease - COVID-19 );hsa04145(Phagosome );hsa05322(Systemic lupus erythematosus )	Extracellular	PF00084(Sushi repeat (SCR repeat));PF00089(Trypsin);PF00431(CUB domain);PF14670(Coagulation Factor Xa inhibitory site)
[truncated: 2,318 more rows]

## Sheet: Significant difference
Protein	Protein Name	Gene Name	Function	ProteinGroup	FastaHeaders	Proteins	Peptides	RazorUniquePeptides	UniquePeptides	Coverage	MolWeight	LFQ intensity POST10	LFQ intensity POST5	LFQ intensity POST6	LFQ intensity POST7	LFQ intensity POST8	LFQ intensity POST9	average POST	LFQ intensity PRE10	LFQ intensity PRE5	LFQ intensity PRE6	LFQ intensity PRE7	LFQ intensity PRE8	LFQ intensity PRE9	average PRE	POST/PRE	t test p value	GO annotations	KO(Name)	Pathways	Subcellular localization	Domain
[truncated: 1,933 more rows]

## Sheet: presence or absence difference
Protein	Protein Name	Gene Name	Function	ProteinGroup	FastaHeaders	Proteins	Peptides	RazorUniquePeptides	UniquePeptides	Coverage	MolWeight	LFQ intensity POST10	LFQ intensity POST5	LFQ intensity POST6	LFQ intensity POST7	LFQ intensity POST8	LFQ intensity POST9	LFQ intensity PRE10	LFQ intensity PRE5	LFQ intensity PRE6	LFQ intensity PRE7	LFQ intensity PRE8	LFQ intensity PRE9	GO annotations	KO(Name)	Pathways	Subcellular localization	Domain
[truncated: 10 more rows]

[truncated: 1 more sheets: Overview of peptide]
