# Supplementary material for: Differences in Vitreous Protein Profiles in Patients With Proliferative Diabetic Retinopathy Before and After Ranibizumab Treatment
Source: Front Med (Lausanne). 2022 May 27;9:776855. doi: 10.3389/fmed.2022.776855 (PMC9198965; doi:10.3389/fmed.2022.776855)
Supplement: Supplementary Table S2 — A total of 1874 GO terms related to all 38 differentially expressed proteins were identified. [file Table_2.XLSX]

## Sheet: BP
Level	GO_ID	Term	Type	Seqs_Num	Sequences
1	GO:0008150	biological_process	Biological Process	35	P19971,P63208,O00267,P28072,Q15287,P55786,Q13231,Q15185,Q9Y3I0,P10451,P02745,O95786,A0A075B6H7,Q96HD1,Q9HCU5,O75603,P19784,Q15084,Q9HCE6,P01762,P01764,P0DP04,P31949,Q9H190,Q8NBS9,O43598,Q8IXL6,Q9NTJ5,Q6NUJ1,P06132,Q9UL62,Q8NC56,P61224,Q96KG7,O15143
2	GO:0000003	reproduction	Biological Process	4	Q9Y3I0,P19784,P10451,Q6NUJ1
2	GO:0008152	metabolic process	Biological Process	28	O00267,P28072,Q15287,P55786,P63208,Q13231,Q15185,Q9Y3I0,O75603,P01762,P01764,P02745,O43598,P19971,Q8IXL6,P19784,Q9NTJ5,Q6NUJ1,P10451,P06132,P0DP04,P31949,O95786,Q9UL62,Q8NC56,Q9HCE6,Q15084,P61224
2	GO:0002376	immune system process	Biological Process	14	P02745,P28072,P63208,O95786,A0A075B6H7,P01762,P01764,Q13231,P0DP04,Q8IXL6,O15143,P31949,P61224,Q8NBS9
2	GO:0040007	growth	Biological Process	4	O43598,Q9UL62,P10451,Q6NUJ1
2	GO:0008283	cell proliferation	Biological Process	5	Q9UL62,P31949,Q96KG7,P61224,Q9H190
2	GO:0009987	cellular process	Biological Process	33	P19971,P63208,O00267,P28072,Q15287,P55786,Q15185,Q9Y3I0,P10451,P02745,Q9HCU5,O75603,P19784,Q15084,Q9HCE6,P31949,Q9H190,Q13231,Q8NBS9,O43598,Q8IXL6,Q9NTJ5,Q6NUJ1,P06132,P01762,P01764,P0DP04,Q8NC56,Q9UL62,Q96KG7,O95786,P61224,O15143
2	GO:0022414	reproductive process	Biological Process	4	Q9Y3I0,P19784,P10451,Q6NUJ1
2	GO:0022610	biological adhesion	Biological Process	2	P10451,Q96KG7
2	GO:0023052	signaling	Biological Process	21	P28072,P63208,P02745,P19784,P31949,Q15185,Q9H190,Q15084,Q9HCU5,Q6NUJ1,Q8NC56,P61224,Q9HCE6,P01762,P01764,O15143,O95786,Q8IXL6,P0DP04,P19971,P10451
2	GO:0032501	multicellular organismal process	Biological Process	16	P19971,P10451,Q9Y3I0,O95786,Q96HD1,O75603,P19784,Q9H190,Q9UL62,Q96KG7,P02745,Q8NC56,Q8IXL6,Q13231,P28072,Q6NUJ1
2	GO:0032502	developmental process	Biological Process	16	P19971,P10451,Q9Y3I0,Q96HD1,O75603,Q9H190,Q9UL62,P02745,Q96KG7,P19784,Q8NC56,Q8IXL6,O43598,P28072,Q6NUJ1,P61224
2	GO:0040011	locomotion	Biological Process	6	P19971,P31949,O95786,P01762,P01764,Q96KG7
2	GO:0048518	positive regulation of biological process	Biological Process	21	P28072,P63208,O95786,P01762,P01764,P02745,P0DP04,O00267,Q9UL62,P31949,Q96KG7,O43598,Q8IXL6,Q9HCE6,P61224,O15143,Q15185,Q15287,P10451,P19784,P55786
2	GO:0048519	negative regulation of biological process	Biological Process	12	O00267,Q15287,P31949,Q8NBS9,P28072,P63208,Q8NC56,O95786,P61224,P10451,Q9UL62,P19784
2	GO:0050789	regulation of biological process	Biological Process	28	O00267,P28072,Q15287,P63208,O95786,Q9HCU5,P19784,P01762,P01764,P02745,P31949,Q15185,Q9H190,Q15084,Q8NBS9,P0DP04,Q6NUJ1,Q9UL62,Q96KG7,O43598,Q8IXL6,Q8NC56,P19971,P61224,Q9HCE6,O15143,P10451,P55786
2	GO:0050896	response to stimulus	Biological Process	25	P28072,P02745,P63208,O95786,A0A075B6H7,P01762,P01764,P0DP04,P19784,P31949,Q15185,Q9H190,P19971,P10451,Q13231,Q15084,Q9HCU5,Q6NUJ1,P61224,Q8NC56,O15143,Q9HCE6,Q8IXL6,Q8NBS9,P55786
2	GO:0051179	localization	Biological Process	20	Q9HCU5,Q15287,Q9UL62,P01762,P01764,P0DP04,P31949,O95786,O15143,Q8NBS9,Q96KG7,P61224,Q13231,Q9H190,P63208,P28072,Q8NC56,P19784,P55786,P10451
2	GO:0051704	multi-organism process	Biological Process	11	O95786,P01762,P01764,P0DP04,P19784,P10451,P02745,P28072,P63208,Q13231,O00267
2	GO:0065007	biological regulation	Biological Process	29	O00267,P28072,Q15287,Q15185,P63208,O95786,Q9HCU5,P19784,P01762,P01764,P02745,P31949,Q9H190,Q15084,Q8NBS9,P10451,O75603,P0DP04,Q6NUJ1,Q9UL62,Q96KG7,O43598,Q8IXL6,Q8NC56,P19971,P61224,Q9HCE6,O15143,P55786
2	GO:0071840	cellular component organization or biogenesis	Biological Process	18	P19971,Q15185,Q9HCU5,Q9HCE6,P01762,P01764,P0DP04,Q8NC56,P63208,P10451,O43598,P61224,O15143,Q96KG7,Q9UL62,P02745,P19784,P55786
3	GO:0019953	sexual reproduction	Biological Process	1	P19784
3	GO:0032504	multicellular organism reproduction	Biological Process	2	P19784,P10451
3	GO:0006807	nitrogen compound metabolic process	Biological Process	27	O00267,P28072,Q15287,P55786,P63208,Q15185,Q9Y3I0,O75603,P01762,P01764,P02745,Q13231,O43598,P19971,Q8IXL6,P19784,Q6NUJ1,P06132,P0DP04,P31949,Q9UL62,O95786,Q8NC56,Q9HCE6,P10451,Q15084,P61224
3	GO:0009056	catabolic process	Biological Process	10	Q15287,Q13231,O43598,P10451,P28072,P19784,O00267,P63208,P55786,P19971
3	GO:0009058	biosynthetic process	Biological Process	15	O00267,Q15185,O75603,O43598,Q15287,P19784,Q9NTJ5,P06132,P31949,Q8NC56,Q9HCE6,P19971,P10451,O95786,P28072
3	GO:0009892	negative regulation of metabolic process	Biological Process	6	O00267,Q15287,P31949,Q8NC56,P28072,P19784
3	GO:0009893	positive regulation of metabolic process	Biological Process	8	O00267,O95786,Q9UL62,Q9HCE6,Q15185,P10451,P61224,P63208
3	GO:0019222	regulation of metabolic process	Biological Process	18	O00267,Q15287,P28072,P31949,O95786,Q9UL62,Q6NUJ1,P01762,P01764,P02745,Q8NC56,Q9HCE6,Q15185,P10451,Q8IXL6,P61224,P19784,P63208
3	GO:0042440	pigment metabolic process	Biological Process	1	P06132
3	GO:0042445	hormone metabolic process	Biological Process	1	P10451
3	GO:0044237	cellular metabolic process	Biological Process	24	O00267,P28072,Q15287,P55786,P63208,Q15185,Q9Y3I0,O75603,Q13231,O43598,P19971,Q8IXL6,P19784,Q9NTJ5,Q6NUJ1,P10451,P06132,P31949,Q9UL62,O95786,Q8NC56,Q9HCE6,Q15084,P61224
3	GO:0044238	primary metabolic process	Biological Process	27	O00267,P28072,Q15287,P55786,P63208,Q13231,Q15185,Q9Y3I0,O75603,P01762,P01764,P02745,O43598,P19971,Q8IXL6,P19784,Q9NTJ5,Q6NUJ1,P10451,P0DP04,P31949,Q9UL62,O95786,Q8NC56,Q9HCE6,Q15084,P61224
3	GO:0044281	small molecule metabolic process	Biological Process	5	Q15185,O43598,P19971,P28072,Q8IXL6
3	GO:0071704	organic substance metabolic process	Biological Process	28	O00267,P28072,Q15287,P55786,P63208,Q13231,Q15185,Q9Y3I0,O75603,P01762,P01764,P02745,O43598,P19971,Q8IXL6,P19784,Q9NTJ5,Q6NUJ1,P10451,P06132,P0DP04,P31949,O95786,Q9UL62,Q8NC56,Q9HCE6,Q15084,P61224
3	GO:0002252	immune effector process	Biological Process	10	O95786,P01762,P01764,P02745,P0DP04,O15143,P31949,P61224,Q13231,Q8NBS9
3	GO:0002253	activation of immune response	Biological Process	8	P28072,P63208,P01762,P01764,P02745,P0DP04,O15143,O95786
3	GO:0002440	production of molecular mediator of immune response	Biological Process	2	A0A075B6H7,O95786
3	GO:0002520	immune system development	Biological Process	2	Q8IXL6,P28072
3	GO:0002682	regulation of immune system process	Biological Process	8	P28072,P63208,O95786,P01762,P01764,P02745,P0DP04,O15143
3	GO:0002684	positive regulation of immune system process	Biological Process	8	P28072,P63208,O95786,P01762,P01764,P02745,P0DP04,O15143
3	GO:0006955	immune response	Biological Process	13	P28072,P63208,A0A075B6H7,O95786,P01762,P01764,P02745,P0DP04,O15143,P31949,P61224,Q13231,Q8NBS9
3	GO:0019882	antigen processing and presentation	Biological Process	1	P28072
3	GO:0045321	leukocyte activation	Biological Process	8	P02745,P31949,P61224,Q13231,Q8NBS9,P01762,P01764,P0DP04
3	GO:0050900	leukocyte migration	Biological Process	2	P01762,P01764
3	GO:0016049	cell growth	Biological Process	3	O43598,Q9UL62,P10451
3	GO:0040008	regulation of growth	Biological Process	3	O43598,Q9UL62,P10451
3	GO:0045926	negative regulation of growth	Biological Process	1	P10451
3	GO:0045927	positive regulation of growth	Biological Process	2	O43598,Q9UL62
3	GO:0048589	developmental growth	Biological Process	3	Q9UL62,P10451,Q6NUJ1
3	GO:0008284	positive regulation of cell proliferation	Biological Process	2	Q96KG7,Q9UL62
3	GO:0008285	negative regulation of cell proliferation	Biological Process	1	P31949
3	GO:0033002	muscle cell proliferation	Biological Process	1	Q96KG7
3	GO:0042127	regulation of cell proliferation	Biological Process	3	Q9UL62,P31949,Q96KG7
3	GO:0051450	myoblast proliferation	Biological Process	1	Q96KG7
3	GO:0007059	chromosome segregation	Biological Process	1	P19784
3	GO:0001775	cell activation	Biological Process	9	P02745,Q96KG7,P31949,P61224,Q13231,Q8NBS9,P01762,P01764,P0DP04
3	GO:0006457	protein folding	Biological Process	3	Q15185,P19784,Q15084
3	GO:0007165	signal transduction	Biological Process	18	P28072,P63208,P19784,Q9H190,Q15084,Q9HCU5,Q6NUJ1,Q8NC56,P61224,Q9HCE6,P01762,P01764,O15143,O95786,Q8IXL6,P0DP04,P31949,Q15185
3	GO:0006903	vesicle targeting	Biological Process	1	Q9HCU5
3	GO:0006928	movement of cell or subcellular component	Biological Process	5	P31949,O95786,P01762,P01764,Q96KG7
3	GO:0007049	cell cycle	Biological Process	3	P63208,P19784,P28072
3	GO:0007154	cell communication	Biological Process	21	P28072,P63208,P02745,P19784,P31949,Q15185,Q9H190,Q15084,Q9HCU5,Q6NUJ1,Q8NC56,P61224,Q9HCE6,P01762,P01764,O15143,O95786,Q8IXL6,P0DP04,P19971,P10451
3	GO:0007163	establishment or maintenance of cell polarity	Biological Process	1	P61224
3	GO:0007272	ensheathment of neurons	Biological Process	1	P19971
3	GO:0008219	cell death	Biological Process	5	P19784,Q8NBS9,Q15287,P02745,Q96KG7
3	GO:0008037	cell recognition	Biological Process	4	P01762,P01764,P0DP04,Q96KG7
3	GO:0016043	cellular component organization	Biological Process	18	P19971,Q15185,Q9HCU5,Q9HCE6,P01762,P01764,P0DP04,Q8NC56,P63208,P10451,O43598,P61224,O15143,Q96KG7,Q9UL62,P02745,P19784,P55786
3	GO:0019725	cellular homeostasis	Biological Process	5	Q15084,Q8NBS9,O75603,P63208,Q9UL62
3	GO:0022402	cell cycle process	Biological Process	3	P63208,P28072,P19784
3	GO:0030029	actin filament-based process	Biological Process	2	Q9HCE6,O15143
3	GO:0032940	secretion by cell	Biological Process	7	Q9HCU5,O95786,P31949,P61224,Q13231,Q8NBS9,P10451
3	GO:0044764	multi-organism cellular process	Biological Process	1	O95786
3	GO:0048522	positive regulation of cellular process	Biological Process	21	O00267,Q9UL62,P31949,O43598,Q9HCE6,P61224,O15143,O95786,Q15185,Q15287,Q8IXL6,P10451,P01762,P01764,P0DP04,P28072,P02745,P19784,P55786,P63208,Q96KG7
3	GO:0048523	negative regulation of cellular process	Biological Process	11	O00267,P31949,Q8NBS9,P28072,P63208,Q8NC56,P61224,Q15287,P10451,Q9UL62,P19784
3	GO:0048869	cellular developmental process	Biological Process	12	P10451,Q96KG7,P02745,Q8NC56,P19971,Q9UL62,O43598,Q8IXL6,O75603,Q6NUJ1,P61224,P28072
3	GO:0050794	regulation of cellular process	Biological Process	28	O00267,P28072,Q15287,P63208,Q9HCU5,P19784,P31949,Q15185,Q9H190,Q15084,Q8NBS9,Q6NUJ1,Q9UL62,O43598,O95786,Q8NC56,P19971,P61224,Q9HCE6,O15143,P01762,P01764,Q8IXL6,P10451,P0DP04,Q96KG7,P02745,P55786
3	GO:0051651	maintenance of location in cell	Biological Process	1	P63208
3	GO:0051716	cellular response to stimulus	Biological Process	20	P28072,P63208,P19784,P31949,Q15185,Q9H190,Q15084,Q9HCU5,Q6NUJ1,Q8NC56,P61224,Q9HCE6,P01762,P01764,O15143,O95786,Q8IXL6,P10451,P0DP04,P55786
3	GO:0061919	process utilizing autophagic mechanism	Biological Process	2	P19784,O00267
3	GO:0003006	developmental process involved in reproduction	Biological Process	3	Q9Y3I0,P10451,Q6NUJ1
3	GO:0007566	embryo implantation	Biological Process	1	P10451
3	GO:0044703	multi-organism reproductive process	Biological Process	2	P19784,P10451
3	GO:0048609	multicellular organismal reproductive process	Biological Process	2	P19784,P10451
3	GO:0007155	cell adhesion	Biological Process	2	Q96KG7,P10451
3	GO:0007267	cell-cell signaling	Biological Process	6	P19784,P63208,P28072,P61224,P10451,P02745
3	GO:0023051	regulation of signaling	Biological Process	7	Q8NC56,Q8IXL6,P19971,P61224,P28072,P19784,P10451
3	GO:0023056	positive regulation of signaling	Biological Process	3	P61224,P28072,P10451
3	GO:0023057	negative regulation of signaling	Biological Process	4	Q8NC56,P28072,P61224,P19784
3	GO:0035637	multicellular organismal signaling	Biological Process	1	P19971
3	GO:0001503	ossification	Biological Process	2	P10451,Q8IXL6
3	GO:0001816	cytokine production	Biological Process	1	O95786
3	GO:0003008	system process	Biological Process	1	P19971
3	GO:0007275	multicellular organism development	Biological Process	14	P19971,Q9Y3I0,Q96HD1,Q9H190,Q9UL62,P10451,Q96KG7,P02745,P19784,Q8NC56,Q8IXL6,O75603,P28072,Q6NUJ1
3	GO:0007389	pattern specification process	Biological Process	1	P02745
3	GO:0007586	digestion	Biological Process	2	Q13231,P19971
3	GO:0035265	organ growth	Biological Process	1	Q6NUJ1
3	GO:0044706	multi-multicellular organism process	Biological Process	1	P10451
3	GO:0048771	tissue remodeling	Biological Process	1	P10451
3	GO:0048871	multicellular organismal homeostasis	Biological Process	1	P10451
3	GO:0051239	regulation of multicellular organismal process	Biological Process	7	O95786,Q8IXL6,P19971,Q9UL62,P10451,Q96KG7,P28072
3	GO:0051240	positive regulation of multicellular organismal process	Biological Process	4	O95786,Q8IXL6,Q9UL62,P10451
3	GO:0051241	negative regulation of multicellular organismal process	Biological Process	3	O95786,P10451,Q9UL62
3	GO:0009653	anatomical structure morphogenesis	Biological Process	6	P19971,Q9UL62,P10451,P28072,Q8NC56,Q8IXL6
3	GO:0007568	aging	Biological Process	1	P02745
3	GO:0048646	anatomical structure formation involved in morphogenesis	Biological Process	3	P19971,Q8NC56,Q8IXL6
3	GO:0021700	developmental maturation	Biological Process	2	P02745,Q8IXL6
3	GO:0048856	anatomical structure development	Biological Process	16	P19971,Q9Y3I0,Q96HD1,O75603,Q9H190,Q9UL62,P10451,Q96KG7,P02745,P19784,Q8NC56,Q8IXL6,O43598,P28072,Q6NUJ1,P61224
3	GO:0050793	regulation of developmental process	Biological Process	6	Q8IXL6,P19971,Q9UL62,Q96KG7,P10451,P28072
3	GO:0051093	negative regulation of developmental process	Biological Process	2	P10451,Q9UL62
3	GO:0051094	positive regulation of developmental process	Biological Process	2	Q8IXL6,Q9UL62
3	GO:0040012	regulation of locomotion	Biological Process	2	P31949,O95786
3	GO:0040017	positive regulation of locomotion	Biological Process	1	P31949
3	GO:0042330	taxis	Biological Process	1	P19971
3	GO:0048870	cell motility	Biological Process	5	P31949,O95786,P01762,P01764,Q96KG7
3	GO:0043902	positive regulation of multi-organism process	Biological Process	1	O00267
3	GO:0044089	positive regulation of cellular component biogenesis	Biological Process	3	P61224,O15143,Q9HCE6
3	GO:0045785	positive regulation of cell adhesion	Biological Process	1	Q96KG7
3	GO:0048584	positive regulation of response to stimulus	Biological Process	9	P28072,P63208,O95786,P01762,P01764,P02745,P0DP04,O15143,P61224
3	GO:0051050	positive regulation of transport	Biological Process	4	O95786,P19784,P55786,P10451
3	GO:0051091	positive regulation of DNA-binding transcription factor activity	Biological Process	1	O95786
3	GO:1903829	positive regulation of cellular protein localization	Biological Process	2	P19784,P55786
3	GO:1904951	positive regulation of establishment of protein localization	Biological Process	3	O95786,P19784,P55786
3	GO:1905954	positive regulation of lipid localization	Biological Process	1	P10451
3	GO:0048585	negative regulation of response to stimulus	Biological Process	4	Q8NC56,P10451,P28072,P19784
3	GO:0051051	negative regulation of transport	Biological Process	1	P61224
3	GO:0030155	regulation of cell adhesion	Biological Process	1	Q96KG7
3	GO:0032879	regulation of localization	Biological Process	7	Q9HCU5,P31949,O95786,P61224,P19784,P55786,P10451
3	GO:0043900	regulation of multi-organism process	Biological Process	2	O95786,O00267
3	GO:0044087	regulation of cellular component biogenesis	Biological Process	4	Q9HCU5,P61224,O15143,Q9HCE6
3	GO:0048583	regulation of response to stimulus	Biological Process	14	P28072,P63208,O95786,P01762,P01764,P02745,P0DP04,Q8NC56,O15143,Q8IXL6,P10451,P61224,Q15185,P19784
3	GO:1902630	regulation of membrane hyperpolarization	Biological Process	1	Q9UL62
3	GO:0006950	response to stress	Biological Process	13	P02745,P28072,P63208,O95786,P01762,P01764,P0DP04,P10451,Q15084,Q9HCU5,Q9HCE6,P55786,Q15185
3	GO:0009605	response to external stimulus	Biological Process	8	O95786,P01762,P01764,P0DP04,P19971,Q13231,P02745,P10451
3	GO:0009607	response to biotic stimulus	Biological Process	5	O95786,P01762,P01764,P0DP04,Q13231
3	GO:0009628	response to abiotic stimulus	Biological Process	3	P28072,P55786,Q15185
3	GO:0009719	response to endogenous stimulus	Biological Process	5	Q8NC56,O15143,Q8IXL6,P10451,P61224
3	GO:0042221	response to chemical	Biological Process	14	Q15185,P19971,Q15084,Q9HCU5,P61224,P02745,Q8NC56,O15143,P28072,P10451,Q8IXL6,O95786,P63208,P55786
3	GO:0043627	response to estrogen	Biological Process	1	O15143
3	GO:0072376	protein activation cascade	Biological Process	4	P01762,P01764,P02745,P0DP04
3	GO:0031503	protein-containing complex localization	Biological Process	1	Q15287
3	GO:0033036	macromolecule localization	Biological Process	8	Q15287,Q9HCU5,O95786,P63208,Q8NC56,P19784,P55786,P10451
3	GO:0051234	establishment of localization	Biological Process	18	Q9HCU5,Q15287,Q9UL62,P01762,P01764,P0DP04,O95786,O15143,Q8NBS9,Q96KG7,P31949,P61224,Q13231,Q9H190,P28072,P19784,P55786,P10451
3	GO:0051235	maintenance of location	Biological Process	1	P63208
3	GO:0051641	cellular localization	Biological Process	8	Q9HCU5,Q15287,Q9H190,P63208,Q8NC56,P19784,P55786,P61224
3	GO:0051674	localization of cell	Biological Process	5	P31949,O95786,P01762,P01764,Q96KG7
3	GO:0051707	response to other organism	Biological Process	5	O95786,P01762,P01764,P0DP04,Q13231
3	GO:0044419	interspecies interaction between organisms	Biological Process	5	O95786,P02745,P28072,P63208,O00267
3	GO:0065008	regulation of biological quality	Biological Process	10	Q15185,Q15084,Q8NBS9,P10451,O75603,P63208,Q9UL62,O15143,P28072,P61224
3	GO:0065009	regulation of molecular function	Biological Process	3	O95786,Q15185,P63208
3	GO:0044085	cellular component biogenesis	Biological Process	6	Q9HCU5,Q15185,P63208,P61224,O15143,Q9HCE6
4	GO:0007276	gamete generation	Biological Process	1	P19784
4	GO:0034641	cellular nitrogen compound metabolic process	Biological Process	16	O00267,Q15287,Q15185,Q9Y3I0,O75603,O43598,P19971,P28072,P06132,P31949,Q8NC56,Q9HCE6,P55786,P10451,O95786,Q8IXL6
4	GO:0051171	regulation of nitrogen compound metabolic process	Biological Process	16	O00267,Q15287,P28072,P31949,Q9UL62,P01762,P01764,P02745,Q8NC56,Q9HCE6,P10451,O95786,Q15185,P61224,P63208,P19784
4	GO:0051172	negative regulation of nitrogen compound metabolic process	Biological Process	5	O00267,P31949,Q8NC56,Q15287,P19784
4	GO:0051173	positive regulation of nitrogen compound metabolic process	Biological Process	8	O00267,Q9UL62,Q9HCE6,P10451,O95786,Q15185,P61224,P63208
4	GO:0097164	ammonium ion metabolic process	Biological Process	1	P19784
4	GO:1901564	organonitrogen compound metabolic process	Biological Process	20	P28072,P55786,P63208,P01762,P01764,P02745,Q13231,O43598,P19971,Q8IXL6,P19784,Q6NUJ1,P06132,P0DP04,Q9UL62,O95786,Q8NC56,P10451,Q15084,P61224
4	GO:0009894	regulation of catabolic process	Biological Process	3	O00267,P28072,P19784
4	GO:0009895	negative regulation of catabolic process	Biological Process	1	P19784
4	GO:0009896	positive regulation of catabolic process	Biological Process	1	O00267
4	GO:0042447	hormone catabolic process	Biological Process	1	P10451
4	GO:0044248	cellular catabolic process	Biological Process	9	Q15287,Q13231,O43598,P28072,P19784,O00267,P63208,P55786,P19971
4	GO:0044282	small molecule catabolic process	Biological Process	1	P19971
4	GO:1901575	organic substance catabolic process	Biological Process	9	Q15287,Q13231,O43598,P10451,P28072,P63208,P55786,P19971,P19784
4	GO:0009889	regulation of biosynthetic process	Biological Process	8	O00267,P31949,Q8NC56,Q9HCE6,P10451,O95786,Q15185,P28072
4	GO:0009890	negative regulation of biosynthetic process	Biological Process	2	O00267,P31949
4	GO:0009891	positive regulation of biosynthetic process	Biological Process	5	O00267,Q9HCE6,P10451,O95786,Q15185
4	GO:0044249	cellular biosynthetic process	Biological Process	15	O00267,Q15185,O75603,O43598,Q15287,P19784,Q9NTJ5,P06132,P31949,Q8NC56,Q9HCE6,P19971,P10451,O95786,P28072
4	GO:0044283	small molecule biosynthetic process	Biological Process	3	Q15185,O43598,P19971
4	GO:1901576	organic substance biosynthetic process	Biological Process	15	O00267,Q15185,O75603,O43598,Q15287,P19784,Q9NTJ5,P06132,P31949,Q8NC56,Q9HCE6,P19971,P10451,O95786,P28072
4	GO:0010605	negative regulation of macromolecule metabolic process	Biological Process	6	O00267,Q15287,P31949,Q8NC56,P28072,P19784
4	GO:0031324	negative regulation of cellular metabolic process	Biological Process	5	O00267,P31949,Q8NC56,Q15287,P19784
4	GO:0010604	positive regulation of macromolecule metabolic process	Biological Process	8	O00267,O95786,Q9UL62,Q9HCE6,P10451,Q15185,P61224,P63208
4	GO:0031325	positive regulation of cellular metabolic process	Biological Process	8	O00267,Q9UL62,Q9HCE6,Q15185,P10451,O95786,P61224,P63208
4	GO:0031323	regulation of cellular metabolic process	Biological Process	14	O00267,Q15287,P28072,P31949,Q9UL62,Q8NC56,Q9HCE6,Q15185,P10451,O95786,Q8IXL6,P61224,P19784,P63208
4	GO:0060255	regulation of macromolecule metabolic process	Biological Process	16	O00267,Q15287,P31949,O95786,Q9UL62,P01762,P01764,P02745,Q8NC56,Q9HCE6,P28072,P10451,Q15185,P61224,P63208,P19784
4	GO:0062012	regulation of small molecule metabolic process	Biological Process	1	P28072
4	GO:0080090	regulation of primary metabolic process	Biological Process	17	O00267,Q15287,P28072,P31949,Q9UL62,Q6NUJ1,P01762,P01764,P02745,Q8NC56,Q9HCE6,P10451,O95786,Q15185,P61224,P63208,P19784
4	GO:0042168	heme metabolic process	Biological Process	1	P06132
4	GO:0046148	pigment biosynthetic process	Biological Process	1	P06132
4	GO:0034754	cellular hormone metabolic process	Biological Process	1	P10451
4	GO:0006082	organic acid metabolic process	Biological Process	2	Q15185,P28072
4	GO:0006725	cellular aromatic compound metabolic process	Biological Process	15	O00267,Q15287,Q15185,Q9Y3I0,O75603,O43598,P19971,P06132,P31949,Q8NC56,Q9HCE6,P28072,P10451,O95786,Q8IXL6
4	GO:0006793	phosphorus metabolic process	Biological Process	10	P28072,O43598,Q8IXL6,P19784,Q9NTJ5,Q9UL62,Q15185,Q8NC56,P63208,P61224
4	GO:0006805	xenobiotic metabolic process	Biological Process	1	Q15185
4	GO:0017144	drug metabolic process	Biological Process	2	Q13231,Q8IXL6
4	GO:0042180	cellular ketone metabolic process	Biological Process	1	P28072
4	GO:0043094	cellular metabolic compound salvage	Biological Process	1	P19971
4	GO:0044255	cellular lipid metabolic process	Biological Process	4	Q15185,P19784,Q9NTJ5,Q6NUJ1
4	GO:0044260	cellular macromolecule metabolic process	Biological Process	17	O00267,P28072,Q15287,P55786,P63208,Q15185,O75603,Q8IXL6,P31949,Q9UL62,O95786,P19784,Q8NC56,Q9HCE6,P10451,Q15084,P61224
4	GO:0046483	heterocycle metabolic process	Biological Process	15	O00267,Q15287,Q15185,Q9Y3I0,O75603,O43598,P19971,P06132,P31949,Q8NC56,Q9HCE6,P28072,P10451,O95786,Q8IXL6
4	GO:0051186	cofactor metabolic process	Biological Process	1	P06132
4	GO:0005975	carbohydrate metabolic process	Biological Process	1	Q13231
4	GO:0006139	nucleobase-containing compound metabolic process	Biological Process	14	O00267,Q15287,Q15185,Q9Y3I0,O75603,O43598,P19971,P31949,Q8NC56,Q9HCE6,P28072,P10451,O95786,Q8IXL6
4	GO:0006520	cellular amino acid metabolic process	Biological Process	1	P28072
4	GO:0006629	lipid metabolic process	Biological Process	5	Q15185,P19784,Q9NTJ5,Q6NUJ1,P10451
4	GO:0019538	protein metabolic process	Biological Process	15	P28072,P55786,P63208,P01762,P01764,P02745,Q8IXL6,P0DP04,Q9UL62,O95786,P19784,Q8NC56,P10451,Q15084,P61224
4	GO:0055086	nucleobase-containing small molecule metabolic process	Biological Process	3	O43598,P19971,Q8IXL6
4	GO:0019637	organophosphate metabolic process	Biological Process	4	O43598,P19784,Q9NTJ5,Q8IXL6
4	GO:0043170	macromolecule metabolic process	Biological Process	23	O00267,P28072,Q15287,P55786,P63208,Q13231,Q15185,Q9Y3I0,O75603,P01762,P01764,P02745,Q8IXL6,P0DP04,P31949,O95786,Q9UL62,P19784,Q8NC56,Q9HCE6,P10451,Q15084,P61224
4	GO:1901135	carbohydrate derivative metabolic process	Biological Process	4	Q13231,P19971,O43598,Q8IXL6
4	GO:1901360	organic cyclic compound metabolic process	Biological Process	15	O00267,Q15287,Q15185,Q9Y3I0,O75603,O43598,P19971,P10451,P06132,P31949,Q8NC56,Q9HCE6,P28072,O95786,Q8IXL6
4	GO:1901568	fatty acid derivative metabolic process	Biological Process	1	Q15185
4	GO:0002263	cell activation involved in immune response	Biological Process	4	P31949,P61224,Q13231,Q8NBS9
4	GO:0002433	immune response-regulating cell surface receptor signaling pathway involved in phagocytosis	Biological Process	3	O15143,P01762,P01764
4	GO:0002443	leukocyte mediated immunity	Biological Process	9	O95786,P01762,P01764,P0DP04,P02745,P31949,P61224,Q13231,Q8NBS9
4	GO:0002697	regulation of immune effector process	Biological Process	4	O95786,P01762,P01764,P02745
4	GO:0002699	positive regulation of immune effector process	Biological Process	1	O95786
4	GO:0006956	complement activation	Biological Process	4	P01762,P01764,P0DP04,P02745
4	GO:0043299	leukocyte degranulation	Biological Process	4	P31949,P61224,Q13231,Q8NBS9
4	GO:0051607	defense response to virus	Biological Process	1	O95786
4	GO:0002218	activation of innate immune response	Biological Process	3	P28072,P63208,O95786
4	GO:0002757	immune response-activating signal transduction	Biological Process	7	P28072,P63208,O15143,P01762,P01764,O95786,P0DP04
4	GO:0002367	cytokine production involved in immune response	Biological Process	1	O95786
4	GO:0002377	immunoglobulin production	Biological Process	1	A0A075B6H7
4	GO:0002700	regulation of production of molecular mediator of immune response	Biological Process	1	O95786
4	GO:0002702	positive regulation of production of molecular mediator of immune response	Biological Process	1	O95786
4	GO:0048534	hematopoietic or lymphoid organ development	Biological Process	2	Q8IXL6,P28072
4	GO:0002694	regulation of leukocyte activation	Biological Process	3	P01762,P01764,P0DP04
4	GO:0050776	regulation of immune response	Biological Process	8	P28072,P63208,O95786,P01762,P01764,P02745,P0DP04,O15143
4	GO:1903706	regulation of hemopoiesis	Biological Process	1	P28072
4	GO:0002696	positive regulation of leukocyte activation	Biological Process	3	P01762,P01764,P0DP04
4	GO:0050778	positive regulation of immune response	Biological Process	8	P28072,P63208,O95786,P01762,P01764,P02745,P0DP04,O15143
4	GO:0002250	adaptive immune response	Biological Process	5	P01762,P01764,P0DP04,P02745,A0A075B6H7
4	GO:0006959	humoral immune response	Biological Process	4	P01762,P01764,P02745,P0DP04
4	GO:0045087	innate immune response	Biological Process	7	P28072,P63208,O95786,P01762,P01764,P0DP04,P02745
4	GO:0019884	antigen processing and presentation of exogenous antigen	Biological Process	1	P28072
4	GO:0048002	antigen processing and presentation of peptide antigen	Biological Process	1	P28072
4	GO:0002269	leukocyte activation involved in inflammatory response	Biological Process	1	P02745
4	GO:0002274	myeloid leukocyte activation	Biological Process	5	P02745,P31949,P61224,Q13231,Q8NBS9
4	GO:0002366	leukocyte activation involved in immune response	Biological Process	4	P31949,P61224,Q13231,Q8NBS9
4	GO:0046649	lymphocyte activation	Biological Process	3	P01762,P01764,P0DP04
4	GO:0001558	regulation of cell growth	Biological Process	3	O43598,Q9UL62,P10451
4	GO:0030307	positive regulation of cell growth	Biological Process	2	Q9UL62,O43598
4	GO:0030308	negative regulation of cell growth	Biological Process	1	P10451
4	GO:0048588	developmental cell growth	Biological Process	2	Q9UL62,P10451
4	GO:0048638	regulation of developmental growth	Biological Process	2	Q9UL62,P10451
4	GO:0048640	negative regulation of developmental growth	Biological Process	1	P10451
4	GO:0048639	positive regulation of developmental growth	Biological Process	1	Q9UL62
4	GO:0060560	developmental growth involved in morphogenesis	Biological Process	2	Q9UL62,P10451
4	GO:2000288	positive regulation of myoblast proliferation	Biological Process	1	Q96KG7
4	GO:0014855	striated muscle cell proliferation	Biological Process	1	Q96KG7
4	GO:2000291	regulation of myoblast proliferation	Biological Process	1	Q96KG7
4	GO:0051304	chromosome separation	Biological Process	1	P19784
4	GO:0051983	regulation of chromosome segregation	Biological Process	1	P19784
4	GO:0014719	skeletal muscle satellite cell activation	Biological Process	1	Q96KG7
4	GO:0050865	regulation of cell activation	Biological Process	3	P01762,P01764,P0DP04
4	GO:0050867	positive regulation of cell activation	Biological Process	3	P01762,P01764,P0DP04
4	GO:0061900	glial cell activation	Biological Process	1	P02745
4	GO:0006458	'de novo' protein folding	Biological Process	1	Q15185
4	GO:0061077	chaperone-mediated protein folding	Biological Process	1	Q15185
4	GO:0002764	immune response-regulating signaling pathway	Biological Process	7	P28072,P63208,P01762,P01764,O15143,O95786,P0DP04
4	GO:0035556	intracellular signal transduction	Biological Process	7	P28072,P61224,P63208,O95786,Q8NC56,P19784,Q9H190
4	GO:0006984	ER-nucleus signaling pathway	Biological Process	1	Q9HCE6
4	GO:0007166	cell surface receptor signaling pathway	Biological Process	10	P28072,P63208,P19784,Q8NC56,P61224,P01762,P01764,O15143,Q8IXL6,P0DP04
4	GO:0007186	G protein-coupled receptor signaling pathway	Biological Process	1	Q6NUJ1
4	GO:0009966	regulation of signal transduction	Biological Process	5	Q8NC56,Q8IXL6,P61224,P28072,P19784
4	GO:0009967	positive regulation of signal transduction	Biological Process	2	P61224,P28072
4	GO:0009968	negative regulation of signal transduction	Biological Process	3	Q8NC56,P28072,P19784
4	GO:0023014	signal transduction by protein phosphorylation	Biological Process	4	P28072,Q8NC56,P63208,P61224
4	GO:0030522	intracellular receptor signaling pathway	Biological Process	1	O95786
4	GO:0030968	endoplasmic reticulum unfolded protein response	Biological Process	2	Q15084,Q9HCU5
4	GO:0097190	apoptotic signaling pathway	Biological Process	1	P19784
4	GO:0048199	vesicle targeting, to, from or within Golgi	Biological Process	1	Q9HCU5
4	GO:0051270	regulation of cellular component movement	Biological Process	2	P31949,O95786
4	GO:0051272	positive regulation of cellular component movement	Biological Process	1	P31949
4	GO:0000278	mitotic cell cycle	Biological Process	2	P63208,P28072
4	GO:0051726	regulation of cell cycle	Biological Process	3	P28072,P63208,P19784
4	GO:0045786	negative regulation of cell cycle	Biological Process	2	P28072,P63208
4	GO:0010646	regulation of cell communication	Biological Process	7	Q8NC56,Q8IXL6,P19971,P61224,P28072,P19784,P10451
4	GO:0010647	positive regulation of cell communication	Biological Process	3	P61224,P28072,P10451
4	GO:0010648	negative regulation of cell communication	Biological Process	4	Q8NC56,P28072,P61224,P19784
4	GO:0019226	transmission of nerve impulse	Biological Process	1	P19971
4	GO:0030010	establishment of cell polarity	Biological Process	1	P61224
4	GO:0032878	regulation of establishment or maintenance of cell polarity	Biological Process	1	P61224
4	GO:0008366	axon ensheathment	Biological Process	1	P19971
4	GO:0012501	programmed cell death	Biological Process	4	P19784,Q8NBS9,Q15287,Q96KG7
4	GO:0010941	regulation of cell death	Biological Process	4	Q8NBS9,Q15287,P02745,P19784
4	GO:0010942	positive regulation of cell death	Biological Process	2	Q15287,P02745
4	GO:0060548	negative regulation of cell death	Biological Process	2	Q8NBS9,P19784
4	GO:0070997	neuron death	Biological Process	1	P02745
4	GO:0006910	phagocytosis, recognition	Biological Process	4	Q96KG7,P01762,P01764,P0DP04
4	GO:0006325	chromatin organization	Biological Process	1	P63208
4	GO:0006996	organelle organization	Biological Process	9	P19971,Q15185,Q9HCU5,Q9HCE6,Q8NC56,O15143,P63208,P19784,P55786
4	GO:0010256	endomembrane system organization	Biological Process	1	Q8NC56
4	GO:0022607	cellular component assembly	Biological Process	6	Q9HCU5,Q15185,P63208,P61224,O15143,Q9HCE6
4	GO:0022411	cellular component disassembly	Biological Process	2	P02745,P19784
4	GO:0030030	cell projection organization	Biological Process	2	Q9UL62,P10451
4	GO:0032535	regulation of cellular component size	Biological Process	3	O15143,Q9UL62,P10451
4	GO:0032989	cellular component morphogenesis	Biological Process	2	Q9UL62,P10451
4	GO:0034330	cell junction organization	Biological Process	1	P61224
4	GO:0043062	extracellular structure organization	Biological Process	1	P10451
4	GO:0043933	protein-containing complex subunit organization	Biological Process	5	Q9HCU5,Q15185,P63208,P61224,O15143
4	GO:0050808	synapse organization	Biological Process	1	P02745
4	GO:0051128	regulation of cellular component organization	Biological Process	9	Q9HCU5,O43598,P61224,O15143,Q9UL62,P10451,Q9HCE6,P19784,P55786
4	GO:0051129	negative regulation of cellular component organization	Biological Process	2	P10451,Q9UL62
4	GO:0051130	positive regulation of cellular component organization	Biological Process	6	P61224,O15143,Q9UL62,Q9HCE6,P19784,P55786
4	GO:0061024	membrane organization	Biological Process	6	Q9HCU5,P01762,P01764,P0DP04,Q8NC56,Q96KG7
4	GO:0097435	supramolecular fiber organization	Biological Process	2	O15143,Q9HCE6
4	GO:0045454	cell redox homeostasis	Biological Process	2	Q15084,Q8NBS9
4	GO:0055082	cellular chemical homeostasis	Biological Process	3	O75603,P63208,Q9UL62
4	GO:0010564	regulation of cell cycle process	Biological Process	3	P28072,P63208,P19784
4	GO:0010948	negative regulation of cell cycle process	Biological Process	2	P28072,P63208
4	GO:0044770	cell cycle phase transition	Biological Process	2	P63208,P28072
4	GO:1903047	mitotic cell cycle process	Biological Process	2	P63208,P28072
4	GO:0030036	actin cytoskeleton organization	Biological Process	2	O15143,Q9HCE6
4	GO:0032970	regulation of actin filament-based process	Biological Process	2	O15143,Q9HCE6
4	GO:0023061	signal release	Biological Process	2	P61224,P10451
4	GO:0006887	exocytosis	Biological Process	4	P31949,P61224,Q13231,Q8NBS9
4	GO:0009306	protein secretion	Biological Process	2	O95786,Q9HCU5
4	GO:1903530	regulation of secretion by cell	Biological Process	3	O95786,P61224,P10451
4	GO:1903531	negative regulation of secretion by cell	Biological Process	1	P61224
4	GO:1903532	positive regulation of secretion by cell	Biological Process	2	O95786,P10451
4	GO:0039528	cytoplasmic pattern recognition receptor signaling pathway in response to virus	Biological Process	1	O95786
4	GO:0045597	positive regulation of cell differentiation	Biological Process	2	Q8IXL6,Q9UL62
4	GO:0045596	negative regulation of cell differentiation	Biological Process	2	P10451,Q9UL62
4	GO:0090288	negative regulation of cellular response to growth factor stimulus	Biological Process	1	Q8NC56
4	GO:0030154	cell differentiation	Biological Process	12	P10451,Q96KG7,P02745,Q8NC56,Q9UL62,O43598,Q8IXL6,O75603,Q6NUJ1,P61224,P28072,P19971
4	GO:0048468	cell development	Biological Process	6	P02745,Q8IXL6,Q9UL62,Q96KG7,P10451,P61224
4	GO:0048469	cell maturation	Biological Process	2	P02745,Q8IXL6
4	GO:0031641	regulation of myelination	Biological Process	1	P19971
4	GO:0045595	regulation of cell differentiation	Biological Process	5	Q8IXL6,Q9UL62,P10451,Q96KG7,P28072
4	GO:0060627	regulation of vesicle-mediated transport	Biological Process	2	Q9HCU5,P61224
4	GO:0080135	regulation of cellular response to stress	Biological Process	2	P10451,Q15185
4	GO:0090287	regulation of cellular response to growth factor stimulus	Biological Process	2	Q8NC56,Q8IXL6
4	GO:0032507	maintenance of protein location in cell	Biological Process	1	P63208
4	GO:0033554	cellular response to stress	Biological Process	8	Q15084,Q9HCU5,Q9HCE6,P10451,P63208,P28072,P55786,Q15185
4	GO:0070887	cellular response to chemical stimulus	Biological Process	11	Q15185,Q15084,Q9HCU5,Q8NC56,P28072,P61224,Q8IXL6,P63208,O95786,P10451,P55786
4	GO:0006914	autophagy	Biological Process	2	P19784,O00267
4	GO:0001893	maternal placenta development	Biological Process	1	P10451
4	GO:0046697	decidualization	Biological Process	1	P10451
4	GO:0048608	reproductive structure development	Biological Process	3	Q9Y3I0,P10451,Q6NUJ1
4	GO:0060736	prostate gland growth	Biological Process	1	Q6NUJ1
4	GO:0060742	epithelial cell differentiation involved in prostate gland development	Biological Process	1	Q6NUJ1
4	GO:0007565	female pregnancy	Biological Process	1	P10451
4	GO:0060135	maternal process involved in female pregnancy	Biological Process	1	P10451
4	GO:0098609	cell-cell adhesion	Biological Process	1	Q96KG7
4	GO:0099536	synaptic signaling	Biological Process	1	P61224
4	GO:0198738	cell-cell signaling by wnt	Biological Process	3	P19784,P63208,P28072
4	GO:1905114	cell surface receptor signaling pathway involved in cell-cell signaling	Biological Process	3	P19784,P63208,P28072
4	GO:0046883	regulation of hormone secretion	Biological Process	1	P10451
4	GO:0051969	regulation of transmission of nerve impulse	Biological Process	1	P19971
4	GO:0099177	regulation of trans-synaptic signaling	Biological Process	1	P61224
4	GO:0046887	positive regulation of hormone secretion	Biological Process	1	P10451
4	GO:0050805	negative regulation of synaptic transmission	Biological Process	1	P61224
4	GO:0001649	osteoblast differentiation	Biological Process	2	Q8IXL6,P10451
4	GO:0030278	regulation of ossification	Biological Process	1	Q8IXL6
4	GO:0030282	bone mineralization	Biological Process	1	Q8IXL6
4	GO:0045778	positive regulation of ossification	Biological Process	1	Q8IXL6
4	GO:0001817	regulation of cytokine production	Biological Process	1	O95786
4	GO:0001818	negative regulation of cytokine production	Biological Process	1	O95786
4	GO:0001819	positive regulation of cytokine production	Biological Process	1	O95786
4	GO:0032604	granulocyte macrophage colony-stimulating factor production	Biological Process	1	O95786
4	GO:0032606	type I interferon production	Biological Process	1	O95786
4	GO:0032635	interleukin-6 production	Biological Process	1	O95786
4	GO:0032637	interleukin-8 production	Biological Process	1	O95786
4	GO:0034343	type III interferon production	Biological Process	1	O95786
4	GO:0050663	cytokine secretion	Biological Process	1	O95786
4	GO:0071706	tumor necrosis factor superfamily cytokine production	Biological Process	1	O95786
4	GO:0050877	nervous system process	Biological Process	1	P19971
4	GO:0022600	digestive system process	Biological Process	1	P19971
4	GO:0044057	regulation of system process	Biological Process	1	P19971
4	GO:0009790	embryo development	Biological Process	1	Q9Y3I0
4	GO:0035295	tube development	Biological Process	1	P19971
4	GO:0048731	system development	Biological Process	14	P19971,Q9Y3I0,Q96HD1,Q9H190,Q9UL62,Q96KG7,P02745,P19784,Q8NC56,Q8IXL6,P10451,O75603,P28072,Q6NUJ1
4	GO:2000026	regulation of multicellular organismal development	Biological Process	6	Q8IXL6,P19971,Q9UL62,Q96KG7,P10451,P28072
4	GO:0003002	regionalization	Biological Process	1	P02745
4	GO:0044245	polysaccharide digestion	Biological Process	1	Q13231
4	GO:0034103	regulation of tissue remodeling	Biological Process	1	P10451
4	GO:0034105	positive regulation of tissue remodeling	Biological Process	1	P10451
4	GO:0046849	bone remodeling	Biological Process	1	P10451
4	GO:0001894	tissue homeostasis	Biological Process	1	P10451
4	GO:0051962	positive regulation of nervous system development	Biological Process	1	Q9UL62
4	GO:0070169	positive regulation of biomineral tissue development	Biological Process	1	Q8IXL6
4	GO:0051961	negative regulation of nervous system development	Biological Process	2	P10451,Q9UL62
4	GO:0007164	establishment of tissue polarity	Biological Process	1	P28072
4	GO:0009887	animal organ morphogenesis	Biological Process	3	P28072,Q8NC56,Q8IXL6
4	GO:0022603	regulation of anatomical structure morphogenesis	Biological Process	3	Q9UL62,P10451,P28072
4	GO:0035239	tube morphogenesis	Biological Process	1	P19971
4	GO:0048729	tissue morphogenesis	Biological Process	1	P28072
4	GO:0001525	angiogenesis	Biological Process	1	P19971
4	GO:0048645	animal organ formation	Biological Process	1	Q8NC56
4	GO:0097186	amelogenesis	Biological Process	1	Q8IXL6
4	GO:0097187	dentinogenesis	Biological Process	1	Q8IXL6
4	GO:0071695	anatomical structure maturation	Biological Process	2	P02745,Q8IXL6
4	GO:0001568	blood vessel development	Biological Process	1	P19971
4	GO:0003205	cardiac chamber development	Biological Process	1	Q96HD1
4	GO:0003279	cardiac septum development	Biological Process	1	Q96HD1
4	GO:0009888	tissue development	Biological Process	9	Q96HD1,Q96KG7,Q8IXL6,O43598,P10451,Q8NC56,P28072,Q6NUJ1,P61224
4	GO:0016358	dendrite development	Biological Process	1	Q9UL62
4	GO:0021537	telencephalon development	Biological Process	1	P19784
4	GO:0021543	pallium development	Biological Process	1	P19784
4	GO:0021987	cerebral cortex development	Biological Process	1	P19784
4	GO:0030900	forebrain development	Biological Process	1	P19784
4	GO:0031099	regeneration	Biological Process	2	P10451,P19784
4	GO:0048513	animal organ development	Biological Process	10	Q9Y3I0,Q96HD1,Q96KG7,P19784,Q8IXL6,P10451,Q8NC56,O75603,P28072,Q6NUJ1
4	GO:0060322	head development	Biological Process	1	P19784
4	GO:0061061	muscle structure development	Biological Process	2	Q96KG7,Q8NC56
4	GO:1902742	apoptotic process involved in development	Biological Process	1	Q96KG7
4	GO:1901861	regulation of muscle tissue development	Biological Process	1	Q96KG7
4	GO:2000145	regulation of cell motility	Biological Process	2	P31949,O95786
4	GO:2000147	positive regulation of cell motility	Biological Process	1	P31949
4	GO:0006935	chemotaxis	Biological Process	1	P19971
4	GO:0016477	cell migration	Biological Process	5	P31949,O95786,P01762,P01764,Q96KG7
4	GO:0048524	positive regulation of viral process	Biological Process	1	O00267
4	GO:0031334	positive regulation of protein complex assembly	Biological Process	2	P61224,O15143
4	GO:0032233	positive regulation of actin filament bundle assembly	Biological Process	1	Q9HCE6
4	GO:0022409	positive regulation of cell-cell adhesion	Biological Process	1	Q96KG7
4	GO:0031349	positive regulation of defense response	Biological Process	3	P28072,P63208,O95786
4	GO:0060760	positive regulation of response to cytokine stimulus	Biological Process	1	O95786
4	GO:0032370	positive regulation of lipid transport	Biological Process	1	P10451
4	GO:0032388	positive regulation of intracellular transport	Biological Process	2	P19784,P55786
4	GO:0051047	positive regulation of secretion	Biological Process	2	O95786,P10451
4	GO:0051222	positive regulation of protein transport	Biological Process	3	O95786,P19784,P55786
4	GO:0090316	positive regulation of intracellular protein transport	Biological Process	2	P19784,P55786
4	GO:1903749	positive regulation of establishment of protein localization to mitochondrion	Biological Process	2	P19784,P55786
4	GO:0032102	negative regulation of response to external stimulus	Biological Process	1	P10451
4	GO:0070571	negative regulation of neuron projection regeneration	Biological Process	1	P10451
4	GO:1903035	negative regulation of response to wounding	Biological Process	1	P10451
4	GO:0032387	negative regulation of intracellular transport	Biological Process	1	P61224
4	GO:0051048	negative regulation of secretion	Biological Process	1	P61224
4	GO:0051589	negative regulation of neurotransmitter transport	Biological Process	1	P61224
4	GO:0022407	regulation of cell-cell adhesion	Biological Process	1	Q96KG7
4	GO:0032880	regulation of protein localization	Biological Process	3	O95786,P19784,P55786
4	GO:0051049	regulation of transport	Biological Process	6	Q9HCU5,O95786,P61224,P19784,P55786,P10451
4	GO:0060341	regulation of cellular localization	Biological Process	4	Q9HCU5,P19784,P55786,P61224
4	GO:1905952	regulation of lipid localization	Biological Process	1	P10451
4	GO:0043903	regulation of symbiosis, encompassing mutualism through parasitism	Biological Process	1	O00267
4	GO:0050688	regulation of defense response to virus	Biological Process	1	O95786
4	GO:0032231	regulation of actin filament bundle assembly	Biological Process	1	Q9HCE6
4	GO:0043254	regulation of protein complex assembly	Biological Process	3	Q9HCU5,P61224,O15143
4	GO:1901888	regulation of cell junction assembly	Biological Process	1	P61224
4	GO:0002831	regulation of response to biotic stimulus	Biological Process	1	O95786
4	GO:0032101	regulation of response to external stimulus	Biological Process	5	O95786,P01762,P01764,P02745,P10451
4	GO:0060759	regulation of response to cytokine stimulus	Biological Process	1	O95786
4	GO:0080134	regulation of response to stress	Biological Process	8	P28072,P63208,O95786,P01762,P01764,P02745,P10451,Q15185
4	GO:2000257	regulation of protein activation cascade	Biological Process	3	P01762,P01764,P02745
4	GO:0001666	response to hypoxia	Biological Process	2	P28072,P55786
4	GO:0006952	defense response	Biological Process	8	P02745,P28072,P63208,O95786,P01762,P01764,P0DP04,P10451
4	GO:0006991	response to sterol depletion	Biological Process	1	Q9HCE6
4	GO:0009408	response to heat	Biological Process	1	Q15185
4	GO:0009611	response to wounding	Biological Process	1	P10451
4	GO:0035966	response to topologically incorrect protein	Biological Process	2	Q15084,Q9HCU5
4	GO:0009991	response to extracellular stimulus	Biological Process	1	P10451
4	GO:0043207	response to external biotic stimulus	Biological Process	5	O95786,P01762,P01764,P0DP04,Q13231
4	GO:0009266	response to temperature stimulus	Biological Process	1	Q15185
4	GO:0070482	response to oxygen levels	Biological Process	2	P28072,P55786
4	GO:0009725	response to hormone	Biological Process	3	O15143,P10451,P61224
4	GO:0071495	cellular response to endogenous stimulus	Biological Process	4	Q8NC56,Q8IXL6,P61224,P10451
4	GO:0071772	response to BMP	Biological Process	1	Q8NC56
4	GO:0071774	response to fibroblast growth factor	Biological Process	1	Q8IXL6
4	GO:0007584	response to nutrient	Biological Process	1	P10451
4	GO:0042493	response to drug	Biological Process	1	P61224
4	GO:0009410	response to xenobiotic stimulus	Biological Process	1	Q15185
4	GO:0010033	response to organic substance	Biological Process	10	Q15084,Q9HCU5,P61224,Q8NC56,O15143,P28072,P10451,Q8IXL6,O95786,P63208
4	GO:0010035	response to inorganic substance	Biological Process	1	P02745
4	GO:1901698	response to nitrogen compound	Biological Process	2	O95786,P61224
4	GO:1901700	response to oxygen-containing compound	Biological Process	3	P61224,O15143,P10451
4	GO:0071426	ribonucleoprotein complex export from nucleus	Biological Process	1	Q15287
4	GO:0008104	protein localization	Biological Process	7	Q15287,Q9HCU5,O95786,P63208,Q8NC56,P19784,P55786
4	GO:0006403	RNA localization	Biological Process	1	Q15287
4	GO:0010876	lipid localization	Biological Process	1	P10451
4	GO:0070727	cellular macromolecule localization	Biological Process	6	Q15287,Q9HCU5,P63208,Q8NC56,P19784,P55786
4	GO:0006810	transport	Biological Process	18	Q9HCU5,Q15287,Q9UL62,P01762,P01764,P0DP04,O95786,O15143,Q8NBS9,Q96KG7,P31949,P61224,Q13231,Q9H190,P28072,P19784,P55786,P10451
4	GO:0045184	establishment of protein localization	Biological Process	5	Q15287,Q9HCU5,O95786,P19784,P55786
4	GO:0051236	establishment of RNA localization	Biological Process	1	Q15287
4	GO:0051649	establishment of localization in cell	Biological Process	6	Q9HCU5,Q15287,Q9H190,P19784,P55786,P61224
4	GO:0051656	establishment of organelle localization	Biological Process	2	Q9HCU5,P61224
4	GO:0045185	maintenance of protein location	Biological Process	1	P63208
4	GO:0046907	intracellular transport	Biological Process	6	Q9HCU5,Q15287,P19784,P55786,P61224,Q9H190
4	GO:0051640	organelle localization	Biological Process	2	Q9HCU5,P61224
4	GO:0071166	ribonucleoprotein complex localization	Biological Process	1	Q15287
4	GO:0009615	response to virus	Biological Process	1	O95786
4	GO:0009617	response to bacterium	Biological Process	4	P01762,P01764,P0DP04,Q13231
4	GO:0098542	defense response to other organism	Biological Process	4	O95786,P01762,P01764,P0DP04
4	GO:0044403	symbiont process	Biological Process	5	O95786,P02745,P28072,P63208,O00267
4	GO:0001505	regulation of neurotransmitter levels	Biological Process	1	P61224
4	GO:0010817	regulation of hormone levels	Biological Process	1	P10451
4	GO:0031647	regulation of protein stability	Biological Process	1	Q15185
4	GO:0042391	regulation of membrane potential	Biological Process	1	Q9UL62
4	GO:0042592	homeostatic process	Biological Process	7	Q15185,Q15084,Q8NBS9,O75603,P63208,Q9UL62,P10451
4	GO:0043487	regulation of RNA stability	Biological Process	1	P28072
4	GO:0045124	regulation of bone resorption	Biological Process	1	P10451
4	GO:0090066	regulation of anatomical structure size	Biological Process	3	O15143,Q9UL62,P10451
4	GO:0044093	positive regulation of molecular function	Biological Process	3	O95786,Q15185,P63208
4	GO:0050790	regulation of catalytic activity	Biological Process	2	Q15185,P63208
4	GO:0051090	regulation of DNA-binding transcription factor activity	Biological Process	1	O95786
4	GO:0022613	ribonucleoprotein complex biogenesis	Biological Process	1	Q15185
5	GO:0048232	male gamete generation	Biological Process	1	P19784
5	GO:0043603	cellular amide metabolic process	Biological Process	1	P55786
5	GO:0044106	cellular amine metabolic process	Biological Process	1	P28072
5	GO:0044270	cellular nitrogen compound catabolic process	Biological Process	4	Q15287,O43598,P28072,P19971
5	GO:0044271	cellular nitrogen compound biosynthetic process	Biological Process	12	O00267,O75603,O43598,Q15287,P06132,Q15185,Q8NC56,Q9HCE6,P19971,P10451,O95786,P28072
5	GO:0072521	purine-containing compound metabolic process	Biological Process	2	O43598,Q8IXL6
5	GO:0072527	pyrimidine-containing compound metabolic process	Biological Process	1	P19971
5	GO:0019219	regulation of nucleobase-containing compound metabolic process	Biological Process	9	O00267,Q15287,P31949,Q8NC56,Q9HCE6,P28072,P10451,O95786,Q15185
5	GO:0033238	regulation of cellular amine metabolic process	Biological Process	1	P28072
5	GO:0051246	regulation of protein metabolic process	Biological Process	8	Q9UL62,P01762,P01764,P02745,Q8NC56,P61224,P63208,P19784
5	GO:0045934	negative regulation of nucleobase-containing compound metabolic process	Biological Process	3	O00267,P31949,Q15287
5	GO:0051248	negative regulation of protein metabolic process	Biological Process	2	Q8NC56,P19784
5	GO:0045935	positive regulation of nucleobase-containing compound metabolic process	Biological Process	5	O00267,Q9HCE6,P10451,O95786,Q15185
5	GO:0051247	positive regulation of protein metabolic process	Biological Process	3	Q9UL62,P61224,P63208
5	GO:0046470	phosphatidylcholine metabolic process	Biological Process	1	P19784
5	GO:0006022	aminoglycan metabolic process	Biological Process	1	Q13231
5	GO:0006518	peptide metabolic process	Biological Process	1	P55786
5	GO:0006665	sphingolipid metabolic process	Biological Process	1	Q6NUJ1
5	GO:0009112	nucleobase metabolic process	Biological Process	1	P19971
5	GO:0009116	nucleoside metabolic process	Biological Process	2	P19971,O43598
5	GO:0009308	amine metabolic process	Biological Process	1	P28072
5	GO:0033013	tetrapyrrole metabolic process	Biological Process	1	P06132
5	GO:1901565	organonitrogen compound catabolic process	Biological Process	7	Q13231,O43598,P28072,P63208,P55786,P19971,P19784
5	GO:1901566	organonitrogen compound biosynthetic process	Biological Process	3	P19784,P06132,P19971
5	GO:0031329	regulation of cellular catabolic process	Biological Process	3	O00267,P28072,P19784
5	GO:0042176	regulation of protein catabolic process	Biological Process	1	P19784
5	GO:0031330	negative regulation of cellular catabolic process	Biological Process	1	P19784
5	GO:0042177	negative regulation of protein catabolic process	Biological Process	1	P19784
5	GO:0031331	positive regulation of cellular catabolic process	Biological Process	1	O00267
5	GO:0006710	androgen catabolic process	Biological Process	1	P10451
5	GO:0019439	aromatic compound catabolic process	Biological Process	4	Q15287,O43598,P28072,P19971
5	GO:0042737	drug catabolic process	Biological Process	1	Q13231
5	GO:0043171	peptide catabolic process	Biological Process	1	P55786
5	GO:0044265	cellular macromolecule catabolic process	Biological Process	4	Q15287,P28072,P63208,P19784
5	GO:0046700	heterocycle catabolic process	Biological Process	4	Q15287,O43598,P28072,P19971
5	GO:0034656	nucleobase-containing small molecule catabolic process	Biological Process	1	P19971
5	GO:0009057	macromolecule catabolic process	Biological Process	5	Q15287,Q13231,P28072,P63208,P19784
5	GO:0016042	lipid catabolic process	Biological Process	1	P10451
5	GO:0016052	carbohydrate catabolic process	Biological Process	1	Q13231
5	GO:0046434	organophosphate catabolic process	Biological Process	1	O43598
5	GO:1901136	carbohydrate derivative catabolic process	Biological Process	2	Q13231,P19971
5	GO:1901361	organic cyclic compound catabolic process	Biological Process	5	Q15287,O43598,P10451,P28072,P19971
5	GO:0010556	regulation of macromolecule biosynthetic process	Biological Process	8	O00267,P31949,Q8NC56,Q9HCE6,P10451,O95786,Q15185,P28072
5	GO:0031326	regulation of cellular biosynthetic process	Biological Process	8	O00267,P31949,Q8NC56,Q9HCE6,P10451,O95786,Q15185,P28072
5	GO:0010558	negative regulation of macromolecule biosynthetic process	Biological Process	2	O00267,P31949
5	GO:0031327	negative regulation of cellular biosynthetic process	Biological Process	2	O00267,P31949
5	GO:0010557	positive regulation of macromolecule biosynthetic process	Biological Process	5	O00267,Q9HCE6,P10451,O95786,Q15185
5	GO:0031328	positive regulation of cellular biosynthetic process	Biological Process	5	O00267,Q9HCE6,P10451,O95786,Q15185
5	GO:0008654	phospholipid biosynthetic process	Biological Process	2	P19784,Q9NTJ5
5	GO:0016053	organic acid biosynthetic process	Biological Process	1	Q15185
5	GO:0018130	heterocycle biosynthetic process	Biological Process	12	O00267,O75603,O43598,Q15287,P06132,Q15185,Q8NC56,Q9HCE6,P19971,P10451,O95786,P28072
5	GO:0019438	aromatic compound biosynthetic process	Biological Process	12	O00267,O75603,O43598,Q15287,P06132,Q15185,Q8NC56,Q9HCE6,P19971,P10451,O95786,P28072
5	GO:0034645	cellular macromolecule biosynthetic process	Biological Process	10	O00267,O75603,Q15287,Q15185,P31949,Q8NC56,Q9HCE6,P10451,O95786,P28072
5	GO:0045017	glycerolipid biosynthetic process	Biological Process	2	P19784,Q9NTJ5
5	GO:0051188	cofactor biosynthetic process	Biological Process	1	P06132
5	GO:0034404	nucleobase-containing small molecule biosynthetic process	Biological Process	2	O43598,P19971
5	GO:0008610	lipid biosynthetic process	Biological Process	3	Q15185,P19784,Q9NTJ5
5	GO:0009059	macromolecule biosynthetic process	Biological Process	10	O00267,O75603,Q15287,Q15185,P31949,Q8NC56,Q9HCE6,P10451,O95786,P28072
5	GO:0090407	organophosphate biosynthetic process	Biological Process	2	P19784,Q9NTJ5
5	GO:1901137	carbohydrate derivative biosynthetic process	Biological Process	1	P19971
5	GO:1901362	organic cyclic compound biosynthetic process	Biological Process	12	O00267,O75603,O43598,Q15287,P06132,Q15185,Q8NC56,Q9HCE6,P19971,P10451,O95786,P28072
5	GO:1901570	fatty acid derivative biosynthetic process	Biological Process	1	Q15185
5	GO:0010629	negative regulation of gene expression	Biological Process	3	O00267,Q15287,P28072
5	GO:0051053	negative regulation of DNA metabolic process	Biological Process	1	P31949
5	GO:0051253	negative regulation of RNA metabolic process	Biological Process	2	O00267,Q15287
5	GO:0010563	negative regulation of phosphorus metabolic process	Biological Process	1	Q8NC56
5	GO:0032269	negative regulation of cellular protein metabolic process	Biological Process	2	Q8NC56,P19784
5	GO:0010628	positive regulation of gene expression	Biological Process	4	O00267,Q9HCE6,P10451,O95786
5	GO:0051054	positive regulation of DNA metabolic process	Biological Process	1	Q15185
5	GO:0051254	positive regulation of RNA metabolic process	Biological Process	4	O00267,Q9HCE6,P10451,O95786
5	GO:0010562	positive regulation of phosphorus metabolic process	Biological Process	3	Q9UL62,Q15185,P61224
5	GO:0032270	positive regulation of cellular protein metabolic process	Biological Process	3	Q9UL62,P61224,P63208
5	GO:0010565	regulation of cellular ketone metabolic process	Biological Process	1	P28072
5	GO:0032268	regulation of cellular protein metabolic process	Biological Process	5	Q9UL62,Q8NC56,P61224,P63208,P19784
5	GO:0051174	regulation of phosphorus metabolic process	Biological Process	5	Q9UL62,Q15185,Q8NC56,P61224,Q8IXL6
5	GO:0010468	regulation of gene expression	Biological Process	10	O00267,Q15287,O95786,P01762,P01764,P02745,Q8NC56,Q9HCE6,P28072,P10451
5	GO:0051052	regulation of DNA metabolic process	Biological Process	2	P31949,Q15185
5	GO:0051252	regulation of RNA metabolic process	Biological Process	7	O00267,Q15287,Q8NC56,Q9HCE6,P28072,P10451,O95786
5	GO:0006521	regulation of cellular amino acid metabolic process	Biological Process	1	P28072
5	GO:0019216	regulation of lipid metabolic process	Biological Process	1	Q6NUJ1
5	GO:0006783	heme biosynthetic process	Biological Process	1	P06132
5	GO:0008209	androgen metabolic process	Biological Process	1	P10451
5	GO:0043436	oxoacid metabolic process	Biological Process	2	Q15185,P28072
5	GO:0006796	phosphate-containing compound metabolic process	Biological Process	10	P28072,O43598,Q8IXL6,P19784,Q9NTJ5,Q9UL62,Q15185,Q8NC56,P63208,P61224
5	GO:0006030	chitin metabolic process	Biological Process	1	Q13231
5	GO:0046034	ATP metabolic process	Biological Process	1	Q8IXL6
5	GO:0008655	pyrimidine-containing compound salvage	Biological Process	1	P19971
5	GO:0043174	nucleoside salvage	Biological Process	1	P19971
5	GO:0006631	fatty acid metabolic process	Biological Process	1	Q15185
5	GO:0006643	membrane lipid metabolic process	Biological Process	1	Q6NUJ1
5	GO:0006644	phospholipid metabolic process	Biological Process	2	P19784,Q9NTJ5
5	GO:0030258	lipid modification	Biological Process	1	Q9NTJ5
5	GO:0046486	glycerolipid metabolic process	Biological Process	2	P19784,Q9NTJ5
5	GO:0006259	DNA metabolic process	Biological Process	2	Q15185,P31949
5	GO:0044267	cellular protein metabolic process	Biological Process	11	P28072,P55786,P63208,Q8IXL6,Q9UL62,O95786,P19784,Q8NC56,P10451,Q15084,P61224
5	GO:0006778	porphyrin-containing compound metabolic process	Biological Process	1	P06132
5	GO:0005976	polysaccharide metabolic process	Biological Process	1	Q13231
5	GO:0034654	nucleobase-containing compound biosynthetic process	Biological Process	11	O00267,O75603,O43598,Q15287,Q15185,Q8NC56,Q9HCE6,P19971,P10451,O95786,P28072
5	GO:0034655	nucleobase-containing compound catabolic process	Biological Process	4	Q15287,O43598,P28072,P19971
5	GO:0090304	nucleic acid metabolic process	Biological Process	11	O00267,Q15287,Q15185,Q9Y3I0,O75603,P31949,Q8NC56,Q9HCE6,P28072,P10451,O95786
5	GO:0008202	steroid metabolic process	Biological Process	1	P10451
5	GO:0006508	proteolysis	Biological Process	8	P28072,O95786,P01762,P01764,P02745,P63208,P19784,P55786
5	GO:0030163	protein catabolic process	Biological Process	3	P28072,P63208,P19784
5	GO:0036211	protein modification process	Biological Process	11	P28072,P55786,P63208,Q8IXL6,Q9UL62,O95786,P19784,Q8NC56,P10451,Q15084,P61224
5	GO:0051604	protein maturation	Biological Process	3	P01762,P01764,P02745
5	GO:0006753	nucleoside phosphate metabolic process	Biological Process	2	O43598,Q8IXL6
5	GO:0019693	ribose phosphate metabolic process	Biological Process	1	Q8IXL6
5	GO:0010467	gene expression	Biological Process	12	O00267,Q15287,Q9Y3I0,O75603,O95786,P01762,P01764,P02745,Q8NC56,Q9HCE6,P28072,P10451
5	GO:0043412	macromolecule modification	Biological Process	11	P28072,P55786,P63208,Q8IXL6,Q9UL62,O95786,P19784,Q8NC56,P10451,Q15084,P61224
5	GO:0006040	amino sugar metabolic process	Biological Process	1	Q13231
5	GO:1901657	glycosyl compound metabolic process	Biological Process	2	P19971,O43598
5	GO:0006690	icosanoid metabolic process	Biological Process	1	Q15185
5	GO:0038096	Fc-gamma receptor signaling pathway involved in phagocytosis	Biological Process	3	O15143,P01762,P01764
5	GO:0002371	dendritic cell cytokine production	Biological Process	1	O95786
5	GO:0002444	myeloid leukocyte mediated immunity	Biological Process	5	O95786,P31949,P61224,Q13231,Q8NBS9
5	GO:0002449	lymphocyte mediated immunity	Biological Process	4	P01762,P01764,P0DP04,P02745
5	GO:0002703	regulation of leukocyte mediated immunity	Biological Process	1	O95786
5	GO:0002705	positive regulation of leukocyte mediated immunity	Biological Process	1	O95786
5	GO:0030449	regulation of complement activation	Biological Process	3	P01762,P01764,P02745
5	GO:0006958	complement activation, classical pathway	Biological Process	4	P01762,P01764,P0DP04,P02745
5	GO:0043312	neutrophil degranulation	Biological Process	4	P31949,P61224,Q13231,Q8NBS9
5	GO:0002758	innate immune response-activating signal transduction	Biological Process	3	P28072,P63208,O95786
5	GO:0002429	immune response-activating cell surface receptor signaling pathway	Biological Process	6	P28072,P63208,O15143,P01762,P01764,P0DP04
5	GO:0002718	regulation of cytokine production involved in immune response	Biological Process	1	O95786
5	GO:0002720	positive regulation of cytokine production involved in immune response	Biological Process	1	O95786
5	GO:0061082	myeloid leukocyte cytokine production	Biological Process	1	O95786
5	GO:0030097	hemopoiesis	Biological Process	2	Q8IXL6,P28072
5	GO:0051249	regulation of lymphocyte activation	Biological Process	3	P01762,P01764,P0DP04
5	GO:0002920	regulation of humoral immune response	Biological Process	3	P01762,P01764,P02745
5	GO:0045088	regulation of innate immune response	Biological Process	3	P28072,P63208,O95786
5	GO:1901532	regulation of hematopoietic progenitor cell differentiation	Biological Process	1	P28072
5	GO:0051251	positive regulation of lymphocyte activation	Biological Process	3	P01762,P01764,P0DP04
5	GO:0045089	positive regulation of innate immune response	Biological Process	3	P28072,P63208,O95786
5	GO:0002460	adaptive immune response based on somatic recombination of immune receptors built from immunoglobulin superfamily domains	Biological Process	4	P01762,P01764,P0DP04,P02745
5	GO:0002455	humoral immune response mediated by circulating immunoglobulin	Biological Process	4	P01762,P01764,P0DP04,P02745
5	GO:0002478	antigen processing and presentation of exogenous peptide antigen	Biological Process	1	P28072
5	GO:0002474	antigen processing and presentation of peptide antigen via MHC class I	Biological Process	1	P28072
5	GO:0001774	microglial cell activation	Biological Process	1	P02745
5	GO:0002275	myeloid cell activation involved in immune response	Biological Process	4	P31949,P61224,Q13231,Q8NBS9
5	GO:0036230	granulocyte activation	Biological Process	4	P31949,P61224,Q13231,Q8NBS9
5	GO:0042116	macrophage activation	Biological Process	1	P02745
5	GO:0042113	B cell activation	Biological Process	3	P01762,P01764,P0DP04
5	GO:0061387	regulation of extent of cell growth	Biological Process	2	Q9UL62,P10451
5	GO:0045773	positive regulation of axon extension	Biological Process	1	Q9UL62
5	GO:0048671	negative regulation of collateral sprouting	Biological Process	1	P10451
5	GO:0048668	collateral sprouting	Biological Process	1	P10451
5	GO:1990138	neuron projection extension	Biological Process	1	Q9UL62
5	GO:0030516	regulation of axon extension	Biological Process	1	Q9UL62
5	GO:0048670	regulation of collateral sprouting	Biological Process	1	P10451
5	GO:0014856	skeletal muscle cell proliferation	Biological Process	1	Q96KG7
5	GO:1905818	regulation of chromosome separation	Biological Process	1	P19784
5	GO:0048143	astrocyte activation	Biological Process	1	P02745
5	GO:0051084	'de novo' posttranslational protein folding	Biological Process	1	Q15185
5	GO:0051085	chaperone cofactor-dependent protein refolding	Biological Process	1	Q15185
5	GO:0002768	immune response-regulating cell surface receptor signaling pathway	Biological Process	6	P28072,P63208,P01762,P01764,O15143,P0DP04
5	GO:0000165	MAPK cascade	Biological Process	4	Q8NC56,P63208,P61224,P28072
5	GO:0002753	cytoplasmic pattern recognition receptor signaling pathway	Biological Process	1	O95786
5	GO:0007264	small GTPase mediated signal transduction	Biological Process	1	P61224
5	GO:0031098	stress-activated protein kinase signaling cascade	Biological Process	1	P63208
5	GO:0038061	NIK/NF-kappaB signaling	Biological Process	2	P28072,P63208
5	GO:0043491	protein kinase B signaling	Biological Process	1	Q8NC56
5	GO:0072331	signal transduction by p53 class mediator	Biological Process	1	P19784
5	GO:1902531	regulation of intracellular signal transduction	Biological Process	3	Q8NC56,P61224,P19784
5	GO:1902532	negative regulation of intracellular signal transduction	Biological Process	1	Q8NC56
5	GO:1902533	positive regulation of intracellular signal transduction	Biological Process	1	P61224
5	GO:0032933	SREBP signaling pathway	Biological Process	1	Q9HCE6
5	GO:0007167	enzyme linked receptor protein signaling pathway	Biological Process	3	Q8NC56,Q8IXL6,O15143
5	GO:0019221	cytokine-mediated signaling pathway	Biological Process	3	P28072,P61224,P63208
5	GO:0007187	G protein-coupled receptor signaling pathway, coupled to cyclic nucleotide second messenger	Biological Process	1	Q6NUJ1
5	GO:0030111	regulation of Wnt signaling pathway	Biological Process	1	P28072
5	GO:0040036	regulation of fibroblast growth factor receptor signaling pathway	Biological Process	1	Q8IXL6
5	GO:0090092	regulation of transmembrane receptor protein serine/threonine kinase signaling pathway	Biological Process	1	Q8NC56
5	GO:2001233	regulation of apoptotic signaling pathway	Biological Process	1	P19784
5	GO:0030177	positive regulation of Wnt signaling pathway	Biological Process	1	P28072
5	GO:0030178	negative regulation of Wnt signaling pathway	Biological Process	1	P28072
5	GO:0090101	negative regulation of transmembrane receptor protein serine/threonine kinase signaling pathway	Biological Process	1	Q8NC56
5	GO:2001234	negative regulation of apoptotic signaling pathway	Biological Process	1	P19784
5	GO:0036498	IRE1-mediated unfolded protein response	Biological Process	2	Q15084,Q9HCU5
5	GO:0048207	vesicle targeting, rough ER to cis-Golgi	Biological Process	1	Q9HCU5
5	GO:0048209	regulation of vesicle targeting, to, from or within Golgi	Biological Process	1	Q9HCU5
5	GO:0007346	regulation of mitotic cell cycle	Biological Process	2	P28072,P63208
5	GO:0045930	negative regulation of mitotic cell cycle	Biological Process	2	P28072,P63208
5	GO:2000114	regulation of establishment of cell polarity	Biological Process	1	P61224
5	GO:0042552	myelination	Biological Process	1	P19971
5	GO:0006915	apoptotic process	Biological Process	4	Q8NBS9,Q15287,Q96KG7,P19784
5	GO:0043067	regulation of programmed cell death	Biological Process	3	Q8NBS9,Q15287,P19784
5	GO:0043068	positive regulation of programmed cell death	Biological Process	1	Q15287
5	GO:0043069	negative regulation of programmed cell death	Biological Process	2	Q8NBS9,P19784
5	GO:1901214	regulation of neuron death	Biological Process	1	P02745
5	GO:1901216	positive regulation of neuron death	Biological Process	1	P02745
5	GO:0043654	recognition of apoptotic cell	Biological Process	1	Q96KG7
5	GO:0016569	covalent chromatin modification	Biological Process	1	P63208
5	GO:0051276	chromosome organization	Biological Process	2	Q15185,P63208
5	GO:0007010	cytoskeleton organization	Biological Process	2	Q9HCE6,O15143
5	GO:0006997	nucleus organization	Biological Process	1	Q8NC56
5	GO:0007005	mitochondrion organization	Biological Process	3	P19971,P19784,P55786
5	GO:0010638	positive regulation of organelle organization	Biological Process	4	O15143,Q9HCE6,P19784,P55786
5	GO:0016050	vesicle organization	Biological Process	1	Q9HCU5
5	GO:0033043	regulation of organelle organization	Biological Process	5	Q9HCU5,O15143,Q9HCE6,P19784,P55786
5	GO:1903008	organelle disassembly	Biological Process	1	P19784
5	GO:0006998	nuclear envelope organization	Biological Process	1	Q8NC56
5	GO:0051017	actin filament bundle assembly	Biological Process	1	Q9HCE6
5	GO:0034329	cell junction assembly	Biological Process	1	P61224
5	GO:0065003	protein-containing complex assembly	Biological Process	5	Q9HCU5,Q15185,P63208,P61224,O15143
5	GO:0098883	synapse pruning	Biological Process	1	P02745
5	GO:0031344	regulation of cell projection organization	Biological Process	2	Q9UL62,P10451
5	GO:0031345	negative regulation of cell projection organization	Biological Process	2	P10451,Q9UL62
5	GO:0031346	positive regulation of cell projection organization	Biological Process	1	Q9UL62
5	GO:0048858	cell projection morphogenesis	Biological Process	2	Q9UL62,P10451
5	GO:0120036	plasma membrane bounded cell projection organization	Biological Process	2	Q9UL62,P10451
5	GO:0030832	regulation of actin filament length	Biological Process	1	O15143
5	GO:0008361	regulation of cell size	Biological Process	2	Q9UL62,P10451
5	GO:0000902	cell morphogenesis	Biological Process	2	Q9UL62,P10451
5	GO:0032990	cell part morphogenesis	Biological Process	2	Q9UL62,P10451
5	GO:0030198	extracellular matrix organization	Biological Process	1	P10451
5	GO:0071826	ribonucleoprotein complex subunit organization	Biological Process	1	Q15185
5	GO:0022604	regulation of cell morphogenesis	Biological Process	2	Q9UL62,P10451
5	GO:1902903	regulation of supramolecular fiber organization	Biological Process	2	O15143,Q9HCE6
5	GO:0010771	negative regulation of cell morphogenesis involved in differentiation	Biological Process	2	P10451,Q9UL62
5	GO:0010770	positive regulation of cell morphogenesis involved in differentiation	Biological Process	1	Q9UL62
5	GO:1902905	positive regulation of supramolecular fiber organization	Biological Process	2	O15143,Q9HCE6
5	GO:0006900	vesicle budding from membrane	Biological Process	1	Q9HCU5
5	GO:0010324	membrane invagination	Biological Process	4	P01762,P01764,P0DP04,Q96KG7
5	GO:0007015	actin filament organization	Biological Process	2	O15143,Q9HCE6
5	GO:0006873	cellular ion homeostasis	Biological Process	3	O75603,P63208,Q9UL62
5	GO:1901987	regulation of cell cycle phase transition	Biological Process	2	P28072,P63208
5	GO:1901988	negative regulation of cell cycle phase transition	Biological Process	2	P28072,P63208
5	GO:0044772	mitotic cell cycle phase transition	Biological Process	2	P63208,P28072
5	GO:0044839	cell cycle G2/M phase transition	Biological Process	2	P63208,P28072
5	GO:0031032	actomyosin structure organization	Biological Process	1	Q9HCE6
5	GO:0032956	regulation of actin cytoskeleton organization	Biological Process	2	O15143,Q9HCE6
5	GO:0046879	hormone secretion	Biological Process	1	P10451
5	GO:0099643	signal release from synapse	Biological Process	1	P61224
5	GO:0017157	regulation of exocytosis	Biological Process	1	P61224
5	GO:0045055	regulated exocytosis	Biological Process	4	P31949,P61224,Q13231,Q8NBS9
5	GO:0045920	negative regulation of exocytosis	Biological Process	1	P61224
5	GO:0050708	regulation of protein secretion	Biological Process	1	O95786
5	GO:0050714	positive regulation of protein secretion	Biological Process	1	O95786
5	GO:0046928	regulation of neurotransmitter secretion	Biological Process	1	P61224
5	GO:0046929	negative regulation of neurotransmitter secretion	Biological Process	1	P61224
5	GO:0039529	RIG-I signaling pathway	Biological Process	1	O95786
5	GO:0010720	positive regulation of cell development	Biological Process	1	Q9UL62
5	GO:0045669	positive regulation of osteoblast differentiation	Biological Process	1	Q8IXL6
5	GO:0010721	negative regulation of cell development	Biological Process	2	P10451,Q9UL62
5	GO:0030514	negative regulation of BMP signaling pathway	Biological Process	1	Q8NC56
5	GO:0002244	hematopoietic progenitor cell differentiation	Biological Process	1	P28072
5	GO:0002521	leukocyte differentiation	Biological Process	1	Q8IXL6
5	GO:0010001	glial cell differentiation	Biological Process	1	P02745
5	GO:0022008	neurogenesis	Biological Process	5	P02745,Q9UL62,O75603,P10451,Q8NC56
5	GO:0030099	myeloid cell differentiation	Biological Process	1	Q8IXL6
5	GO:0030182	neuron differentiation	Biological Process	3	P02745,Q9UL62,P10451
5	GO:0030855	epithelial cell differentiation	Biological Process	4	Q6NUJ1,P61224,Q8IXL6,O43598
5	GO:0035914	skeletal muscle cell differentiation	Biological Process	2	Q96KG7,Q8NC56
5	GO:0042692	muscle cell differentiation	Biological Process	1	Q96KG7
5	GO:0045445	myoblast differentiation	Biological Process	1	Q96KG7
5	GO:0048863	stem cell differentiation	Biological Process	1	P28072
5	GO:0000904	cell morphogenesis involved in differentiation	Biological Process	2	Q9UL62,P10451
5	GO:0002064	epithelial cell development	Biological Process	1	P61224
5	GO:0021782	glial cell development	Biological Process	1	P02745
5	GO:0048627	myoblast development	Biological Process	1	Q96KG7
5	GO:0048666	neuron development	Biological Process	3	P02745,Q9UL62,P10451
5	GO:0055001	muscle cell development	Biological Process	1	Q96KG7
5	GO:0060284	regulation of cell development	Biological Process	2	Q9UL62,P10451
5	GO:0061515	myeloid cell development	Biological Process	1	Q8IXL6
5	GO:0098751	bone cell development	Biological Process	1	Q8IXL6
5	GO:0036179	osteoclast maturation	Biological Process	1	Q8IXL6
5	GO:0042551	neuron maturation	Biological Process	1	P02745
5	GO:0045667	regulation of osteoblast differentiation	Biological Process	1	Q8IXL6
5	GO:0051147	regulation of muscle cell differentiation	Biological Process	1	Q96KG7
5	GO:2000736	regulation of stem cell differentiation	Biological Process	1	P28072
5	GO:0060628	regulation of ER to Golgi vesicle-mediated transport	Biological Process	1	Q9HCU5
5	GO:1902803	regulation of synaptic vesicle transport	Biological Process	1	P61224
5	GO:0070570	regulation of neuron projection regeneration	Biological Process	1	P10451
5	GO:1900034	regulation of cellular response to heat	Biological Process	1	Q15185
5	GO:0030510	regulation of BMP signaling pathway	Biological Process	1	Q8NC56
5	GO:0072595	maintenance of protein localization in organelle	Biological Process	1	P63208
5	GO:0031102	neuron projection regeneration	Biological Process	1	P10451
5	GO:0034605	cellular response to heat	Biological Process	1	Q15185
5	GO:0034976	response to endoplasmic reticulum stress	Biological Process	2	Q15084,Q9HCU5
5	GO:0035967	cellular response to topologically incorrect protein	Biological Process	2	Q15084,Q9HCU5
5	GO:0043620	regulation of DNA-templated transcription in response to stress	Biological Process	1	P28072
5	GO:0071456	cellular response to hypoxia	Biological Process	2	P28072,P55786
5	GO:0071501	cellular response to sterol depletion	Biological Process	1	Q9HCE6
5	GO:0035690	cellular response to drug	Biological Process	1	P61224
5	GO:0071310	cellular response to organic substance	Biological Process	9	Q15084,Q9HCU5,Q8NC56,P28072,P61224,Q8IXL6,P63208,O95786,P10451
5	GO:0071453	cellular response to oxygen levels	Biological Process	2	P28072,P55786
5	GO:0071466	cellular response to xenobiotic stimulus	Biological Process	1	Q15185
5	GO:1901699	cellular response to nitrogen compound	Biological Process	2	P61224,O95786
5	GO:1901701	cellular response to oxygen-containing compound	Biological Process	2	P61224,P10451
5	GO:0000422	autophagy of mitochondrion	Biological Process	1	P19784
5	GO:0010506	regulation of autophagy	Biological Process	2	O00267,P19784
5	GO:0010508	positive regulation of autophagy	Biological Process	1	O00267
5	GO:0016236	macroautophagy	Biological Process	2	O00267,P19784
5	GO:0001890	placenta development	Biological Process	2	P10451,Q9Y3I0
5	GO:0030850	prostate gland development	Biological Process	1	Q6NUJ1
5	GO:0034109	homotypic cell-cell adhesion	Biological Process	1	Q96KG7
5	GO:0099537	trans-synaptic signaling	Biological Process	1	P61224
5	GO:0016055	Wnt signaling pathway	Biological Process	3	P28072,P19784,P63208
5	GO:2000864	regulation of estradiol secretion	Biological Process	1	P10451
5	GO:0050804	modulation of chemical synaptic transmission	Biological Process	1	P61224
5	GO:2000866	positive regulation of estradiol secretion	Biological Process	1	P10451
5	GO:0030500	regulation of bone mineralization	Biological Process	1	Q8IXL6
5	GO:0030501	positive regulation of bone mineralization	Biological Process	1	Q8IXL6
5	GO:0032479	regulation of type I interferon production	Biological Process	1	O95786
5	GO:0032645	regulation of granulocyte macrophage colony-stimulating factor production	Biological Process	1	O95786
5	GO:0032675	regulation of interleukin-6 production	Biological Process	1	O95786
5	GO:0032677	regulation of interleukin-8 production	Biological Process	1	O95786
5	GO:0034344	regulation of type III interferon production	Biological Process	1	O95786
5	GO:0050707	regulation of cytokine secretion	Biological Process	1	O95786
5	GO:1903555	regulation of tumor necrosis factor superfamily cytokine production	Biological Process	1	O95786
5	GO:0032480	negative regulation of type I interferon production	Biological Process	1	O95786
5	GO:0032481	positive regulation of type I interferon production	Biological Process	1	O95786
5	GO:0032725	positive regulation of granulocyte macrophage colony-stimulating factor production	Biological Process	1	O95786
5	GO:0032755	positive regulation of interleukin-6 production	Biological Process	1	O95786
5	GO:0032757	positive regulation of interleukin-8 production	Biological Process	1	O95786
5	GO:0050715	positive regulation of cytokine secretion	Biological Process	1	O95786
5	GO:1903557	positive regulation of tumor necrosis factor superfamily cytokine production	Biological Process	1	O95786
5	GO:0032607	interferon-alpha production	Biological Process	1	O95786
5	GO:0032608	interferon-beta production	Biological Process	1	O95786
5	GO:0072641	type I interferon secretion	Biological Process	1	O95786
5	GO:0072604	interleukin-6 secretion	Biological Process	1	O95786
5	GO:1990774	tumor necrosis factor secretion	Biological Process	1	O95786
5	GO:0032640	tumor necrosis factor production	Biological Process	1	O95786
5	GO:0031644	regulation of neurological system process	Biological Process	1	P19971
5	GO:0035482	gastric motility	Biological Process	1	P19971
5	GO:0044058	regulation of digestive system process	Biological Process	1	P19971
5	GO:0009792	embryo development ending in birth or egg hatching	Biological Process	1	Q9Y3I0
5	GO:0001501	skeletal system development	Biological Process	1	Q8IXL6
5	GO:0001655	urogenital system development	Biological Process	1	Q6NUJ1
5	GO:0001944	vasculature development	Biological Process	1	P19971
5	GO:0007399	nervous system development	Biological Process	8	P02745,P19784,Q8NC56,Q9UL62,P19971,O75603,P10451,Q9H190
5	GO:0007417	central nervous system development	Biological Process	2	P19784,P02745
5	GO:0035270	endocrine system development	Biological Process	1	O75603
5	GO:0048880	sensory system development	Biological Process	1	P02745
5	GO:0061008	hepaticobiliary system development	Biological Process	1	P19784
5	GO:0061458	reproductive system development	Biological Process	3	Q9Y3I0,P10451,Q6NUJ1
5	GO:0072358	cardiovascular system development	Biological Process	1	P19971
5	GO:0072359	circulatory system development	Biological Process	3	P19971,Q96HD1,Q8NC56
5	GO:0048634	regulation of muscle organ development	Biological Process	1	Q96KG7
5	GO:0051960	regulation of nervous system development	Biological Process	3	P19971,Q9UL62,P10451
5	GO:0070167	regulation of biomineral tissue development	Biological Process	1	Q8IXL6
5	GO:2000027	regulation of animal organ morphogenesis	Biological Process	1	P28072
5	GO:0150064	vertebrate eye-specific patterning	Biological Process	1	P02745
5	GO:0046850	regulation of bone remodeling	Biological Process	1	P10451
5	GO:0046852	positive regulation of bone remodeling	Biological Process	1	P10451
5	GO:0045453	bone resorption	Biological Process	1	P10451
5	GO:0050769	positive regulation of neurogenesis	Biological Process	1	Q9UL62
5	GO:0050768	negative regulation of neurogenesis	Biological Process	2	P10451,Q9UL62
5	GO:0001736	establishment of planar polarity	Biological Process	1	P28072
5	GO:0003007	heart morphogenesis	Biological Process	1	Q8NC56
5	GO:0042476	odontogenesis	Biological Process	1	Q8IXL6
5	GO:1905330	regulation of morphogenesis of an epithelium	Biological Process	1	P28072
5	GO:0048514	blood vessel morphogenesis	Biological Process	1	P19971
5	GO:0002009	morphogenesis of an epithelium	Biological Process	1	P28072
5	GO:0060914	heart formation	Biological Process	1	Q8NC56
5	GO:0070166	enamel mineralization	Biological Process	1	Q8IXL6
5	GO:0031214	biomineral tissue development	Biological Process	2	Q8IXL6,P10451
5	GO:0060429	epithelium development	Biological Process	5	O43598,P28072,Q6NUJ1,P61224,Q8IXL6
5	GO:0060485	mesenchyme development	Biological Process	1	Q96HD1
5	GO:0060537	muscle tissue development	Biological Process	2	Q96KG7,Q8NC56
5	GO:0048813	dendrite morphogenesis	Biological Process	1	Q9UL62
5	GO:0050773	regulation of dendrite development	Biological Process	1	Q9UL62
5	GO:2000171	negative regulation of dendrite development	Biological Process	1	Q9UL62
5	GO:0031100	animal organ regeneration	Biological Process	1	P19784
5	GO:0007420	brain development	Biological Process	1	P19784
5	GO:0007507	heart development	Biological Process	2	Q96HD1,Q8NC56
5	GO:0007517	muscle organ development	Biological Process	2	Q96KG7,Q8NC56
5	GO:0048732	gland development	Biological Process	3	O75603,Q6NUJ1,P19784
5	GO:0060348	bone development	Biological Process	1	Q8IXL6
5	GO:0016202	regulation of striated muscle tissue development	Biological Process	1	Q96KG7
5	GO:0030334	regulation of cell migration	Biological Process	2	P31949,O95786
5	GO:0030335	positive regulation of cell migration	Biological Process	1	P31949
5	GO:0014812	muscle cell migration	Biological Process	2	P31949,Q96KG7
5	GO:0050434	positive regulation of viral transcription	Biological Process	1	O00267
5	GO:0032273	positive regulation of protein polymerization	Biological Process	1	O15143
5	GO:0033625	positive regulation of integrin activation	Biological Process	1	P61224
5	GO:0051496	positive regulation of stress fiber assembly	Biological Process	1	Q9HCE6
5	GO:0002793	positive regulation of peptide secretion	Biological Process	1	O95786
5	GO:1903955	positive regulation of protein targeting to mitochondrion	Biological Process	2	P19784,P55786
5	GO:0048681	negative regulation of axon regeneration	Biological Process	1	P10451
5	GO:1902804	negative regulation of synaptic vesicle transport	Biological Process	1	P61224
5	GO:0070201	regulation of establishment of protein localization	Biological Process	3	O95786,P19784,P55786
5	GO:1903827	regulation of cellular protein localization	Biological Process	2	P19784,P55786
5	GO:0032368	regulation of lipid transport	Biological Process	1	P10451
5	GO:0032386	regulation of intracellular transport	Biological Process	4	Q9HCU5,P19784,P55786,P61224
5	GO:0051046	regulation of secretion	Biological Process	3	O95786,P61224,P10451
5	GO:0051588	regulation of neurotransmitter transport	Biological Process	1	P61224
5	GO:0090087	regulation of peptide transport	Biological Process	3	O95786,P19784,P55786
5	GO:0098693	regulation of synaptic vesicle cycle	Biological Process	1	P61224
5	GO:0050792	regulation of viral process	Biological Process	1	O00267
5	GO:0050691	regulation of defense response to virus by host	Biological Process	1	O95786
5	GO:0051492	regulation of stress fiber assembly	Biological Process	1	Q9HCE6
5	GO:0003400	regulation of COPII vesicle coating	Biological Process	1	Q9HCU5
5	GO:0032271	regulation of protein polymerization	Biological Process	1	O15143
5	GO:0033623	regulation of integrin activation	Biological Process	1	P61224
5	GO:0048679	regulation of axon regeneration	Biological Process	1	P10451
5	GO:0050727	regulation of inflammatory response	Biological Process	3	P01762,P01764,P02745
5	GO:0031347	regulation of defense response	Biological Process	6	P28072,P63208,O95786,P01762,P01764,P02745
5	GO:1903034	regulation of response to wounding	Biological Process	1	P10451
5	GO:0006954	inflammatory response	Biological Process	4	P02745,P01762,P01764,P10451
5	GO:0048678	response to axon injury	Biological Process	1	P10451
5	GO:0006986	response to unfolded protein	Biological Process	2	Q15084,Q9HCU5
5	GO:0031667	response to nutrient levels	Biological Process	1	P10451
5	GO:0036293	response to decreased oxygen levels	Biological Process	2	P28072,P55786
5	GO:0032355	response to estradiol	Biological Process	1	O15143
5	GO:0032870	cellular response to hormone stimulus	Biological Process	2	P10451,P61224
5	GO:0033574	response to testosterone	Biological Process	1	P10451
5	GO:0043434	response to peptide hormone	Biological Process	1	P61224
5	GO:0048545	response to steroid hormone	Biological Process	1	P10451
5	GO:0044344	cellular response to fibroblast growth factor stimulus	Biological Process	1	Q8IXL6
5	GO:0071417	cellular response to organonitrogen compound	Biological Process	1	P61224
5	GO:0071773	cellular response to BMP stimulus	Biological Process	1	Q8NC56
5	GO:0033273	response to vitamin	Biological Process	1	P10451
5	GO:0046683	response to organophosphorus	Biological Process	1	P61224
5	GO:0009743	response to carbohydrate	Biological Process	1	P61224
5	GO:0010243	response to organonitrogen compound	Biological Process	1	P61224
5	GO:0014070	response to organic cyclic compound	Biological Process	4	O15143,P10451,O95786,P61224
5	GO:0033993	response to lipid	Biological Process	2	O15143,P10451
5	GO:0034097	response to cytokine	Biological Process	4	P28072,P61224,O95786,P63208
5	GO:0070848	response to growth factor	Biological Process	2	Q8NC56,Q8IXL6
5	GO:1901654	response to ketone	Biological Process	1	P10451
5	GO:0010038	response to metal ion	Biological Process	1	P02745
5	GO:0043331	response to dsRNA	Biological Process	1	O95786
5	GO:0033280	response to vitamin D	Biological Process	1	P10451
5	GO:0051591	response to cAMP	Biological Process	1	P61224
5	GO:1901652	response to peptide	Biological Process	1	P61224
5	GO:0071427	mRNA-containing ribonucleoprotein complex export from nucleus	Biological Process	1	Q15287
5	GO:0034613	cellular protein localization	Biological Process	6	Q15287,Q9HCU5,P63208,Q8NC56,P19784,P55786
5	GO:0006869	lipid transport	Biological Process	1	P10451
5	GO:0016192	vesicle-mediated transport	Biological Process	10	Q9HCU5,P01762,P01764,P0DP04,O15143,Q8NBS9,Q96KG7,P31949,P61224,Q13231
5	GO:0046903	secretion	Biological Process	7	Q9HCU5,O95786,P31949,P61224,Q13231,Q8NBS9,P10451
5	GO:0006811	ion transport	Biological Process	1	Q9UL62
5	GO:0006836	neurotransmitter transport	Biological Process	1	P61224
5	GO:0006839	mitochondrial transport	Biological Process	2	P19784,P55786
5	GO:0009914	hormone transport	Biological Process	1	P10451
5	GO:0055085	transmembrane transport	Biological Process	2	Q9UL62,P28072
5	GO:0071702	organic substance transport	Biological Process	6	Q15287,Q9HCU5,O95786,P19784,P55786,P10451
5	GO:0071705	nitrogen compound transport	Biological Process	5	Q15287,Q9HCU5,O95786,P19784,P55786
5	GO:0098657	import into cell	Biological Process	6	P01762,P01764,P0DP04,O15143,Q8NBS9,Q96KG7
5	GO:0099504	synaptic vesicle cycle	Biological Process	1	P61224
5	GO:0015031	protein transport	Biological Process	5	Q15287,Q9HCU5,O95786,P19784,P55786
5	GO:0072594	establishment of protein localization to organelle	Biological Process	2	P19784,P55786
5	GO:0050658	RNA transport	Biological Process	1	Q15287
5	GO:0007269	neurotransmitter secretion	Biological Process	1	P61224
5	GO:0051650	establishment of vesicle localization	Biological Process	2	Q9HCU5,P61224
5	GO:0006886	intracellular protein transport	Biological Process	4	Q15287,Q9HCU5,P19784,P55786
5	GO:0006888	ER to Golgi vesicle-mediated transport	Biological Process	1	Q9HCU5
5	GO:0048489	synaptic vesicle transport	Biological Process	1	P61224
5	GO:0051169	nuclear transport	Biological Process	1	Q15287
5	GO:0051648	vesicle localization	Biological Process	2	Q9HCU5,P61224
5	GO:0009597	detection of virus	Biological Process	1	O95786
5	GO:0098586	cellular response to virus	Biological Process	1	O95786
5	GO:0042742	defense response to bacterium	Biological Process	3	P01762,P01764,P0DP04
5	GO:0016032	viral process	Biological Process	5	O00267,O95786,P02745,P28072,P63208
5	GO:0050821	protein stabilization	Biological Process	1	Q15185
5	GO:0060081	membrane hyperpolarization	Biological Process	1	Q9UL62
5	GO:0048878	chemical homeostasis	Biological Process	3	O75603,P63208,Q9UL62
5	GO:0060249	anatomical structure homeostasis	Biological Process	2	Q15185,P10451
5	GO:0043488	regulation of mRNA stability	Biological Process	1	P28072
5	GO:0045780	positive regulation of bone resorption	Biological Process	1	P10451
5	GO:0043085	positive regulation of catalytic activity	Biological Process	2	Q15185,P63208
5	GO:0051338	regulation of transferase activity	Biological Process	2	Q15185,P63208
5	GO:0022618	ribonucleoprotein complex assembly	Biological Process	1	Q15185
6	GO:0007283	spermatogenesis	Biological Process	1	P19784
6	GO:0072523	purine-containing compound catabolic process	Biological Process	1	O43598
6	GO:0072529	pyrimidine-containing compound catabolic process	Biological Process	1	P19971
6	GO:0033014	tetrapyrrole biosynthetic process	Biological Process	1	P06132
6	GO:0072528	pyrimidine-containing compound biosynthetic process	Biological Process	1	P19971
6	GO:0006163	purine nucleotide metabolic process	Biological Process	2	O43598,Q8IXL6
6	GO:0006206	pyrimidine nucleobase metabolic process	Biological Process	1	P19971
6	GO:0006213	pyrimidine nucleoside metabolic process	Biological Process	1	P19971
6	GO:0030162	regulation of proteolysis	Biological Process	4	P01762,P01764,P02745,P19784
6	GO:1903317	regulation of protein maturation	Biological Process	3	P01762,P01764,P02745
6	GO:0006656	phosphatidylcholine biosynthetic process	Biological Process	1	P19784
6	GO:0006026	aminoglycan catabolic process	Biological Process	1	Q13231
6	GO:0009163	nucleoside biosynthetic process	Biological Process	1	P19971
6	GO:0009164	nucleoside catabolic process	Biological Process	1	P19971
6	GO:0061013	regulation of mRNA catabolic process	Biological Process	1	P28072
6	GO:1903362	regulation of cellular protein catabolic process	Biological Process	1	P19784
6	GO:1903363	negative regulation of cellular protein catabolic process	Biological Process	1	P19784
6	GO:0006032	chitin catabolic process	Biological Process	1	Q13231
6	GO:0006401	RNA catabolic process	Biological Process	2	Q15287,P28072
6	GO:0043632	modification-dependent macromolecule catabolic process	Biological Process	3	P28072,P63208,P19784
6	GO:0044257	cellular protein catabolic process	Biological Process	3	P28072,P63208,P19784
6	GO:0000272	polysaccharide catabolic process	Biological Process	1	Q13231
6	GO:0006706	steroid catabolic process	Biological Process	1	P10451
6	GO:1901292	nucleoside phosphate catabolic process	Biological Process	1	O43598
6	GO:0046348	amino sugar catabolic process	Biological Process	1	Q13231
6	GO:1901658	glycosyl compound catabolic process	Biological Process	1	P19971
6	GO:2000112	regulation of cellular macromolecule biosynthetic process	Biological Process	8	O00267,P31949,Q8NC56,Q9HCE6,P10451,O95786,Q15185,P28072
6	GO:2001141	regulation of RNA biosynthetic process	Biological Process	6	O00267,Q8NC56,Q9HCE6,P10451,O95786,P28072
6	GO:1902679	negative regulation of RNA biosynthetic process	Biological Process	1	O00267
6	GO:2000113	negative regulation of cellular macromolecule biosynthetic process	Biological Process	2	O00267,P31949
6	GO:1902680	positive regulation of RNA biosynthetic process	Biological Process	4	O00267,Q9HCE6,P10451,O95786
6	GO:2000573	positive regulation of DNA biosynthetic process	Biological Process	1	Q15185
6	GO:0046474	glycerophospholipid biosynthetic process	Biological Process	2	P19784,Q9NTJ5
6	GO:0046394	carboxylic acid biosynthetic process	Biological Process	1	Q15185
6	GO:0006260	DNA replication	Biological Process	1	P31949
6	GO:0006351	transcription, DNA-templated	Biological Process	8	O00267,O75603,Q8NC56,Q9HCE6,P10451,O95786,P28072,Q15287
6	GO:0071897	DNA biosynthetic process	Biological Process	1	Q15185
6	GO:0006779	porphyrin-containing compound biosynthetic process	Biological Process	1	P06132
6	GO:0006633	fatty acid biosynthetic process	Biological Process	1	Q15185
6	GO:0032774	RNA biosynthetic process	Biological Process	8	O00267,O75603,Q15287,Q8NC56,Q9HCE6,P10451,O95786,P28072
6	GO:1901659	glycosyl compound biosynthetic process	Biological Process	1	P19971
6	GO:0046456	icosanoid biosynthetic process	Biological Process	1	Q15185
6	GO:0006402	mRNA catabolic process	Biological Process	2	Q15287,P28072
6	GO:0045892	negative regulation of transcription, DNA-templated	Biological Process	1	O00267
6	GO:0033119	negative regulation of RNA splicing	Biological Process	1	Q15287
6	GO:0050686	negative regulation of mRNA processing	Biological Process	2	Q15287,O00267
6	GO:0008156	negative regulation of DNA replication	Biological Process	1	P31949
6	GO:1903312	negative regulation of mRNA metabolic process	Biological Process	2	Q15287,O00267
6	GO:0045936	negative regulation of phosphate metabolic process	Biological Process	1	Q8NC56
6	GO:0031400	negative regulation of protein modification process	Biological Process	1	Q8NC56
6	GO:0045861	negative regulation of proteolysis	Biological Process	1	P19784
6	GO:0045893	positive regulation of transcription, DNA-templated	Biological Process	4	O00267,Q9HCE6,O95786,P10451
6	GO:0045937	positive regulation of phosphate metabolic process	Biological Process	3	Q9UL62,Q15185,P61224
6	GO:0031401	positive regulation of protein modification process	Biological Process	3	Q9UL62,P61224,P63208
6	GO:0031399	regulation of protein modification process	Biological Process	4	Q9UL62,Q8NC56,P61224,P63208
6	GO:0019220	regulation of phosphate metabolic process	Biological Process	4	Q9UL62,Q15185,Q8NC56,P61224
6	GO:0006355	regulation of transcription, DNA-templated	Biological Process	6	O00267,Q8NC56,Q9HCE6,P10451,O95786,P28072
6	GO:0010608	posttranscriptional regulation of gene expression	Biological Process	1	P28072
6	GO:0043484	regulation of RNA splicing	Biological Process	1	Q15287
6	GO:0050684	regulation of mRNA processing	Biological Process	2	Q15287,O00267
6	GO:0006275	regulation of DNA replication	Biological Process	1	P31949
6	GO:2000278	regulation of DNA biosynthetic process	Biological Process	1	Q15185
6	GO:1903311	regulation of mRNA metabolic process	Biological Process	3	Q15287,P28072,O00267
6	GO:0006782	protoporphyrinogen IX biosynthetic process	Biological Process	1	P06132
6	GO:0019752	carboxylic acid metabolic process	Biological Process	2	Q15185,P28072
6	GO:0016310	phosphorylation	Biological Process	8	P28072,Q8IXL6,Q9UL62,P19784,Q15185,Q8NC56,P63208,P61224
6	GO:0016311	dephosphorylation	Biological Process	1	Q9NTJ5
6	GO:0043097	pyrimidine nucleoside salvage	Biological Process	1	P19971
6	GO:0001676	long-chain fatty acid metabolic process	Biological Process	1	Q15185
6	GO:0033559	unsaturated fatty acid metabolic process	Biological Process	1	Q15185
6	GO:0006650	glycerophospholipid metabolic process	Biological Process	2	P19784,Q9NTJ5
6	GO:0046839	phospholipid dephosphorylation	Biological Process	1	Q9NTJ5
6	GO:0000723	telomere maintenance	Biological Process	1	Q15185
6	GO:0006464	cellular protein modification process	Biological Process	11	P28072,P55786,P63208,Q8IXL6,Q9UL62,O95786,P19784,Q8NC56,P10451,Q15084,P61224
6	GO:0046501	protoporphyrinogen IX metabolic process	Biological Process	1	P06132
6	GO:0016070	RNA metabolic process	Biological Process	9	O00267,Q15287,Q9Y3I0,O75603,Q8NC56,Q9HCE6,P28072,P10451,O95786
6	GO:0016485	protein processing	Biological Process	3	P01762,P01764,P02745
6	GO:0051603	proteolysis involved in cellular protein catabolic process	Biological Process	3	P28072,P63208,P19784
6	GO:0070646	protein modification by small protein removal	Biological Process	2	O95786,P28072
6	GO:0010498	proteasomal protein catabolic process	Biological Process	2	P28072,P63208
6	GO:0009117	nucleotide metabolic process	Biological Process	2	O43598,Q8IXL6
6	GO:0009123	nucleoside monophosphate metabolic process	Biological Process	2	O43598,Q8IXL6
6	GO:0009141	nucleoside triphosphate metabolic process	Biological Process	1	Q8IXL6
6	GO:0009259	ribonucleotide metabolic process	Biological Process	1	Q8IXL6
6	GO:0006396	RNA processing	Biological Process	3	Q15287,Q9Y3I0,O00267
6	GO:0006406	mRNA export from nucleus	Biological Process	1	Q15287
6	GO:1901071	glucosamine-containing compound metabolic process	Biological Process	1	Q13231
6	GO:0006692	prostanoid metabolic process	Biological Process	1	Q15185
6	GO:0019369	arachidonic acid metabolic process	Biological Process	1	Q15185
6	GO:0002372	myeloid dendritic cell cytokine production	Biological Process	1	O95786
6	GO:0002730	regulation of dendritic cell cytokine production	Biological Process	1	O95786
6	GO:0002732	positive regulation of dendritic cell cytokine production	Biological Process	1	O95786
6	GO:0002446	neutrophil mediated immunity	Biological Process	4	P31949,P61224,Q13231,Q8NBS9
6	GO:0002886	regulation of myeloid leukocyte mediated immunity	Biological Process	1	O95786
6	GO:0002888	positive regulation of myeloid leukocyte mediated immunity	Biological Process	1	O95786
6	GO:0019724	B cell mediated immunity	Biological Process	4	P01762,P01764,P0DP04,P02745
6	GO:0002220	innate immune response activating cell surface receptor signaling pathway	Biological Process	2	P28072,P63208
6	GO:0002221	pattern recognition receptor signaling pathway	Biological Process	1	O95786
6	GO:0002431	Fc receptor mediated stimulatory signaling pathway	Biological Process	3	O15143,P01762,P01764
6	GO:0050851	antigen receptor-mediated signaling pathway	Biological Process	5	P28072,P63208,P01762,P01764,P0DP04
6	GO:0061081	positive regulation of myeloid leukocyte cytokine production involved in immune response	Biological Process	1	O95786
6	GO:0050864	regulation of B cell activation	Biological Process	3	P01762,P01764,P0DP04
6	GO:1902036	regulation of hematopoietic stem cell differentiation	Biological Process	1	P28072
6	GO:0050871	positive regulation of B cell activation	Biological Process	3	P01762,P01764,P0DP04
6	GO:0042590	antigen processing and presentation of exogenous peptide antigen via MHC class I	Biological Process	1	P28072
6	GO:0002283	neutrophil activation involved in immune response	Biological Process	4	P31949,P61224,Q13231,Q8NBS9
6	GO:0042119	neutrophil activation	Biological Process	4	P31949,P61224,Q13231,Q8NBS9
6	GO:0048685	negative regulation of collateral sprouting of intact axon in response to injury	Biological Process	1	P10451
6	GO:0048673	collateral sprouting of intact axon in response to injury	Biological Process	1	P10451
6	GO:0048675	axon extension	Biological Process	1	Q9UL62
6	GO:0048683	regulation of collateral sprouting of intact axon in response to injury	Biological Process	1	P10451
6	GO:0014841	skeletal muscle satellite cell proliferation	Biological Process	1	Q96KG7
6	GO:0038093	Fc receptor signaling pathway	Biological Process	5	P01762,P01764,P28072,P63208,O15143
6	GO:0043408	regulation of MAPK cascade	Biological Process	2	Q8NC56,P61224
6	GO:0043409	negative regulation of MAPK cascade	Biological Process	1	Q8NC56
6	GO:0043410	positive regulation of MAPK cascade	Biological Process	1	P61224
6	GO:0051403	stress-activated MAPK cascade	Biological Process	1	P63208
6	GO:0070371	ERK1 and ERK2 cascade	Biological Process	1	P61224
6	GO:0007265	Ras protein signal transduction	Biological Process	1	P61224
6	GO:0051896	regulation of protein kinase B signaling	Biological Process	1	Q8NC56
6	GO:0051898	negative regulation of protein kinase B signaling	Biological Process	1	Q8NC56
6	GO:1901796	regulation of signal transduction by p53 class mediator	Biological Process	1	P19784
6	GO:0007169	transmembrane receptor protein tyrosine kinase signaling pathway	Biological Process	2	Q8IXL6,O15143
6	GO:0007178	transmembrane receptor protein serine/threonine kinase signaling pathway	Biological Process	1	Q8NC56
6	GO:0033209	tumor necrosis factor-mediated signaling pathway	Biological Process	1	P28072
6	GO:0035722	interleukin-12-mediated signaling pathway	Biological Process	1	P61224
6	GO:0070498	interleukin-1-mediated signaling pathway	Biological Process	2	P28072,P63208
6	GO:0007188	adenylate cyclase-modulating G protein-coupled receptor signaling pathway	Biological Process	1	Q6NUJ1
6	GO:0060828	regulation of canonical Wnt signaling pathway	Biological Process	1	P28072
6	GO:0090263	positive regulation of canonical Wnt signaling pathway	Biological Process	1	P28072
6	GO:0090090	negative regulation of canonical Wnt signaling pathway	Biological Process	1	P28072
6	GO:0048208	COPII vesicle coating	Biological Process	1	Q9HCU5
6	GO:1901990	regulation of mitotic cell cycle phase transition	Biological Process	2	P28072,P63208
6	GO:1901991	negative regulation of mitotic cell cycle phase transition	Biological Process	2	P28072,P63208
6	GO:0043066	negative regulation of apoptotic process	Biological Process	2	P19784,Q8NBS9
6	GO:0042981	regulation of apoptotic process	Biological Process	3	Q8NBS9,Q15287,P19784
6	GO:0043065	positive regulation of apoptotic process	Biological Process	1	Q15287
6	GO:0016570	histone modification	Biological Process	1	P63208
6	GO:0032200	telomere organization	Biological Process	1	Q15185
6	GO:0051493	regulation of cytoskeleton organization	Biological Process	2	O15143,Q9HCE6
6	GO:0051495	positive regulation of cytoskeleton organization	Biological Process	2	O15143,Q9HCE6
6	GO:0000002	mitochondrial genome maintenance	Biological Process	1	P19971
6	GO:0006626	protein targeting to mitochondrion	Biological Process	2	P19784,P55786
6	GO:0010821	regulation of mitochondrion organization	Biological Process	2	P19784,P55786
6	GO:0010822	positive regulation of mitochondrion organization	Biological Process	2	P19784,P55786
6	GO:0061726	mitochondrion disassembly	Biological Process	1	P19784
6	GO:0006901	vesicle coating	Biological Process	1	Q9HCU5
6	GO:0030038	contractile actin filament bundle assembly	Biological Process	1	Q9HCE6
6	GO:0010265	SCF complex assembly	Biological Process	1	P63208
6	GO:0033622	integrin activation	Biological Process	1	P61224
6	GO:0034622	cellular protein-containing complex assembly	Biological Process	2	Q15185,O15143
6	GO:0150062	complement-mediated synapse pruning	Biological Process	1	P02745
6	GO:0120035	regulation of plasma membrane bounded cell projection organization	Biological Process	2	Q9UL62,P10451
6	GO:0010977	negative regulation of neuron projection development	Biological Process	2	P10451,Q9UL62
6	GO:0010976	positive regulation of neuron projection development	Biological Process	1	Q9UL62
6	GO:0120039	plasma membrane bounded cell projection morphogenesis	Biological Process	2	Q9UL62,P10451
6	GO:0031175	neuron projection development	Biological Process	2	Q9UL62,P10451
6	GO:0008064	regulation of actin polymerization or depolymerization	Biological Process	1	O15143
6	GO:0010769	regulation of cell morphogenesis involved in differentiation	Biological Process	2	Q9UL62,P10451
6	GO:0110053	regulation of actin filament organization	Biological Process	2	O15143,Q9HCE6
6	GO:0050771	negative regulation of axonogenesis	Biological Process	1	P10451
6	GO:0050774	negative regulation of dendrite morphogenesis	Biological Process	1	Q9UL62
6	GO:0050772	positive regulation of axonogenesis	Biological Process	1	Q9UL62
6	GO:0030838	positive regulation of actin filament polymerization	Biological Process	1	O15143
6	GO:0048194	Golgi vesicle budding	Biological Process	1	Q9HCU5
6	GO:0099024	plasma membrane invagination	Biological Process	4	P01762,P01764,P0DP04,Q96KG7
6	GO:0008154	actin polymerization or depolymerization	Biological Process	1	O15143
6	GO:0045010	actin nucleation	Biological Process	1	O15143
6	GO:0061572	actin filament bundle organization	Biological Process	1	Q9HCE6
6	GO:0030002	cellular anion homeostasis	Biological Process	1	O75603
6	GO:0030003	cellular cation homeostasis	Biological Process	3	O75603,P63208,Q9UL62
6	GO:1902749	regulation of cell cycle G2/M phase transition	Biological Process	2	P28072,P63208
6	GO:1902750	negative regulation of cell cycle G2/M phase transition	Biological Process	2	P28072,P63208
6	GO:0000086	G2/M transition of mitotic cell cycle	Biological Process	2	P28072,P63208
6	GO:0043149	stress fiber assembly	Biological Process	1	Q9HCE6
6	GO:0110020	regulation of actomyosin structure organization	Biological Process	1	Q9HCE6
6	GO:0035938	estradiol secretion	Biological Process	1	P10451
6	GO:0016079	synaptic vesicle exocytosis	Biological Process	1	P61224
6	GO:1903305	regulation of regulated secretory pathway	Biological Process	1	P61224
6	GO:0017156	calcium ion regulated exocytosis	Biological Process	1	P61224
6	GO:1903306	negative regulation of regulated secretory pathway	Biological Process	1	P61224
6	GO:2000300	regulation of synaptic vesicle exocytosis	Biological Process	1	P61224
6	GO:2000301	negative regulation of synaptic vesicle exocytosis	Biological Process	1	P61224
6	GO:0060218	hematopoietic stem cell differentiation	Biological Process	1	P28072
6	GO:0002573	myeloid leukocyte differentiation	Biological Process	1	Q8IXL6
6	GO:0048708	astrocyte differentiation	Biological Process	1	P02745
6	GO:0042063	gliogenesis	Biological Process	2	P02745,O75603
6	GO:0048699	generation of neurons	Biological Process	3	P02745,Q9UL62,P10451
6	GO:0050767	regulation of neurogenesis	Biological Process	2	Q9UL62,P10451
6	GO:0045664	regulation of neuron differentiation	Biological Process	2	Q9UL62,P10451
6	GO:0045665	negative regulation of neuron differentiation	Biological Process	2	P10451,Q9UL62
6	GO:0045666	positive regulation of neuron differentiation	Biological Process	1	Q9UL62
6	GO:0002065	columnar/cuboidal epithelial cell differentiation	Biological Process	1	Q8IXL6
6	GO:0045446	endothelial cell differentiation	Biological Process	1	P61224
6	GO:0014816	skeletal muscle satellite cell differentiation	Biological Process	1	Q96KG7
6	GO:0048667	cell morphogenesis involved in neuron differentiation	Biological Process	2	Q9UL62,P10451
6	GO:0001885	endothelial cell development	Biological Process	1	P61224
6	GO:0014002	astrocyte development	Biological Process	1	P02745
6	GO:0036035	osteoclast development	Biological Process	1	Q8IXL6
6	GO:0016322	neuron remodeling	Biological Process	1	P02745
6	GO:0090113	regulation of ER to Golgi vesicle-mediated transport by GTP hydrolysis	Biological Process	1	Q9HCU5
6	GO:0051457	maintenance of protein location in nucleus	Biological Process	1	P63208
6	GO:0031103	axon regeneration	Biological Process	1	P10451
6	GO:0034620	cellular response to unfolded protein	Biological Process	2	Q15084,Q9HCU5
6	GO:0043618	regulation of transcription from RNA polymerase II promoter in response to stress	Biological Process	1	P28072
6	GO:0061418	regulation of transcription from RNA polymerase II promoter in response to hypoxia	Biological Process	1	P28072
6	GO:0071345	cellular response to cytokine stimulus	Biological Process	3	P28072,P61224,P63208
6	GO:0071363	cellular response to growth factor stimulus	Biological Process	2	Q8NC56,Q8IXL6
6	GO:0071396	cellular response to lipid	Biological Process	1	P10451
6	GO:0071407	cellular response to organic cyclic compound	Biological Process	3	P61224,O95786,P10451
6	GO:0036294	cellular response to decreased oxygen levels	Biological Process	2	P28072,P55786
6	GO:0071359	cellular response to dsRNA	Biological Process	1	O95786
6	GO:0071320	cellular response to cAMP	Biological Process	1	P61224
6	GO:1901653	cellular response to peptide	Biological Process	1	P61224
6	GO:1901655	cellular response to ketone	Biological Process	1	P10451
6	GO:1903146	regulation of autophagy of mitochondrion	Biological Process	1	P19784
6	GO:0016241	regulation of macroautophagy	Biological Process	1	O00267
6	GO:0016239	positive regulation of macroautophagy	Biological Process	1	O00267
6	GO:0098916	anterograde trans-synaptic signaling	Biological Process	1	P61224
6	GO:0035567	non-canonical Wnt signaling pathway	Biological Process	1	P28072
6	GO:0060070	canonical Wnt signaling pathway	Biological Process	1	P28072
6	GO:0032647	regulation of interferon-alpha production	Biological Process	1	O95786
6	GO:0032648	regulation of interferon-beta production	Biological Process	1	O95786
6	GO:0035547	regulation of interferon-beta secretion	Biological Process	1	O95786
6	GO:1902739	regulation of interferon-alpha secretion	Biological Process	1	O95786
6	GO:1904467	regulation of tumor necrosis factor secretion	Biological Process	1	O95786
6	GO:0032680	regulation of tumor necrosis factor production	Biological Process	1	O95786
6	GO:0032727	positive regulation of interferon-alpha production	Biological Process	1	O95786
6	GO:0032728	positive regulation of interferon-beta production	Biological Process	1	O95786
6	GO:2000778	positive regulation of interleukin-6 secretion	Biological Process	1	O95786
6	GO:0035549	positive regulation of interferon-beta secretion	Biological Process	1	O95786
6	GO:1902741	positive regulation of interferon-alpha secretion	Biological Process	1	O95786
6	GO:1904469	positive regulation of tumor necrosis factor secretion	Biological Process	1	O95786
6	GO:0032760	positive regulation of tumor necrosis factor production	Biological Process	1	O95786
6	GO:0072642	interferon-alpha secretion	Biological Process	1	O95786
6	GO:0035546	interferon-beta secretion	Biological Process	1	O95786
6	GO:1905333	regulation of gastric motility	Biological Process	1	P19971
6	GO:0043009	chordate embryonic development	Biological Process	1	Q9Y3I0
6	GO:0060017	parathyroid gland development	Biological Process	1	O75603
6	GO:0150063	visual system development	Biological Process	1	P02745
6	GO:0001889	liver development	Biological Process	1	P19784
6	GO:0090175	regulation of establishment of planar polarity	Biological Process	1	P28072
6	GO:0034505	tooth mineralization	Biological Process	1	Q8IXL6
6	GO:0042475	odontogenesis of dentin-containing tooth	Biological Process	1	Q8IXL6
6	GO:0001738	morphogenesis of a polarized epithelium	Biological Process	1	P28072
6	GO:0003158	endothelium development	Biological Process	1	P61224
6	GO:0003197	endocardial cushion development	Biological Process	1	Q96HD1
6	GO:0014706	striated muscle tissue development	Biological Process	2	Q96KG7,Q8NC56
6	GO:0048814	regulation of dendrite morphogenesis	Biological Process	1	Q9UL62
6	GO:0097421	liver regeneration	Biological Process	1	P19784
6	GO:0060538	skeletal muscle organ development	Biological Process	2	Q96KG7,Q8NC56
6	GO:0048641	regulation of skeletal muscle tissue development	Biological Process	1	Q96KG7
6	GO:0014910	regulation of smooth muscle cell migration	Biological Process	1	P31949
6	GO:0014911	positive regulation of smooth muscle cell migration	Biological Process	1	P31949
6	GO:0014909	smooth muscle cell migration	Biological Process	1	P31949
6	GO:0051451	myoblast migration	Biological Process	1	Q96KG7
6	GO:0051223	regulation of protein transport	Biological Process	3	O95786,P19784,P55786
6	GO:1903747	regulation of establishment of protein localization to mitochondrion	Biological Process	2	P19784,P55786
6	GO:0033157	regulation of intracellular protein transport	Biological Process	2	P19784,P55786
6	GO:0002791	regulation of peptide secretion	Biological Process	1	O95786
6	GO:0046782	regulation of viral transcription	Biological Process	1	O00267
6	GO:0002230	positive regulation of defense response to virus by host	Biological Process	1	O95786
6	GO:0030833	regulation of actin filament polymerization	Biological Process	1	O15143
6	GO:0002673	regulation of acute inflammatory response	Biological Process	3	P01762,P01764,P02745
6	GO:0002526	acute inflammatory response	Biological Process	3	P01762,P01764,P02745
6	GO:0150076	neuroinflammatory response	Biological Process	1	P02745
6	GO:0071375	cellular response to peptide hormone stimulus	Biological Process	1	P61224
6	GO:0071394	cellular response to testosterone stimulus	Biological Process	1	P10451
6	GO:0097210	response to gonadotropin-releasing hormone	Biological Process	1	P61224
6	GO:0008543	fibroblast growth factor receptor signaling pathway	Biological Process	1	Q8IXL6
6	GO:0030509	BMP signaling pathway	Biological Process	1	Q8NC56
6	GO:0014074	response to purine-containing compound	Biological Process	1	P61224
6	GO:0034612	response to tumor necrosis factor	Biological Process	1	P28072
6	GO:0070555	response to interleukin-1	Biological Process	2	P28072,P63208
6	GO:0070671	response to interleukin-12	Biological Process	1	P61224
6	GO:0010039	response to iron ion	Biological Process	1	P02745
6	GO:0043330	response to exogenous dsRNA	Biological Process	1	O95786
6	GO:0033365	protein localization to organelle	Biological Process	4	P63208,Q8NC56,P19784,P55786
6	GO:0006897	endocytosis	Biological Process	6	P01762,P01764,P0DP04,O15143,Q8NBS9,Q96KG7
6	GO:0048193	Golgi vesicle transport	Biological Process	1	Q9HCU5
6	GO:0099003	vesicle-mediated transport in synapse	Biological Process	1	P61224
6	GO:0002790	peptide secretion	Biological Process	2	Q9HCU5,O95786
6	GO:0006812	cation transport	Biological Process	1	Q9UL62
6	GO:0034220	ion transmembrane transport	Biological Process	1	Q9UL62
6	GO:0015833	peptide transport	Biological Process	5	Q15287,Q9HCU5,O95786,P19784,P55786
6	GO:0015850	organic hydroxy compound transport	Biological Process	1	P10451
6	GO:0015931	nucleobase-containing compound transport	Biological Process	1	Q15287
6	GO:0042886	amide transport	Biological Process	5	Q15287,Q9HCU5,O95786,P19784,P55786
6	GO:0072655	establishment of protein localization to mitochondrion	Biological Process	2	P19784,P55786
6	GO:0006405	RNA export from nucleus	Biological Process	1	Q15287
6	GO:0051028	mRNA transport	Biological Process	1	Q15287
6	GO:0097480	establishment of synaptic vesicle localization	Biological Process	1	P61224
6	GO:0006605	protein targeting	Biological Process	2	P19784,P55786
6	GO:0006611	protein export from nucleus	Biological Process	1	Q15287
6	GO:0032527	protein exit from endoplasmic reticulum	Biological Process	1	Q9HCU5
6	GO:0090114	COPII-coated vesicle budding	Biological Process	1	Q9HCU5
6	GO:0006913	nucleocytoplasmic transport	Biological Process	1	Q15287
6	GO:0097479	synaptic vesicle localization	Biological Process	1	P61224
6	GO:0019080	viral gene expression	Biological Process	1	O00267
6	GO:0019083	viral transcription	Biological Process	1	O00267
6	GO:0050801	ion homeostasis	Biological Process	3	O75603,P63208,Q9UL62
6	GO:0051347	positive regulation of transferase activity	Biological Process	2	Q15185,P63208
6	GO:0051438	regulation of ubiquitin-protein transferase activity	Biological Process	1	P63208
6	GO:0051972	regulation of telomerase activity	Biological Process	1	Q15185
6	GO:1905323	telomerase holoenzyme complex assembly	Biological Process	1	Q15185
7	GO:0006195	purine nucleotide catabolic process	Biological Process	1	O43598
7	GO:0046135	pyrimidine nucleoside catabolic process	Biological Process	1	P19971
7	GO:0046134	pyrimidine nucleoside biosynthetic process	Biological Process	1	P19971
7	GO:0009150	purine ribonucleotide metabolic process	Biological Process	1	Q8IXL6
7	GO:0070613	regulation of protein processing	Biological Process	3	P01762,P01764,P02745
7	GO:1903050	regulation of proteolysis involved in cellular protein catabolic process	Biological Process	1	P19784
7	GO:1903051	negative regulation of proteolysis involved in cellular protein catabolic process	Biological Process	1	P19784
7	GO:0019941	modification-dependent protein catabolic process	Biological Process	3	P28072,P63208,P19784
7	GO:0009125	nucleoside monophosphate catabolic process	Biological Process	1	O43598
7	GO:0009166	nucleotide catabolic process	Biological Process	1	O43598
7	GO:1901072	glucosamine-containing compound catabolic process	Biological Process	1	Q13231
7	GO:1903506	regulation of nucleic acid-templated transcription	Biological Process	6	O00267,Q8NC56,Q9HCE6,P10451,O95786,P28072
7	GO:1903507	negative regulation of nucleic acid-templated transcription	Biological Process	1	O00267
7	GO:1903508	positive regulation of nucleic acid-templated transcription	Biological Process	4	O00267,Q9HCE6,P10451,O95786
7	GO:0051973	positive regulation of telomerase activity	Biological Process	1	Q15185
7	GO:0006661	phosphatidylinositol biosynthetic process	Biological Process	1	Q9NTJ5
7	GO:0072330	monocarboxylic acid biosynthetic process	Biological Process	1	Q15185
7	GO:0006366	transcription by RNA polymerase II	Biological Process	6	O00267,Q8NC56,Q9HCE6,O95786,P28072,O75603
7	GO:0006354	DNA-templated transcription, elongation	Biological Process	1	O00267
7	GO:0006278	RNA-dependent DNA biosynthetic process	Biological Process	1	Q15185
7	GO:0006636	unsaturated fatty acid biosynthetic process	Biological Process	1	Q15185
7	GO:0097659	nucleic acid-templated transcription	Biological Process	8	O00267,O75603,Q15287,Q8NC56,Q9HCE6,P10451,O95786,P28072
7	GO:0046457	prostanoid biosynthetic process	Biological Process	1	Q15185
7	GO:0000956	nuclear-transcribed mRNA catabolic process	Biological Process	1	Q15287
7	GO:0000122	negative regulation of transcription by RNA polymerase II	Biological Process	1	O00267
7	GO:0032785	negative regulation of DNA-templated transcription, elongation	Biological Process	1	O00267
7	GO:0048025	negative regulation of mRNA splicing, via spliceosome	Biological Process	1	Q15287
7	GO:0031441	negative regulation of mRNA 3'-end processing	Biological Process	1	O00267
7	GO:0042326	negative regulation of phosphorylation	Biological Process	1	Q8NC56
7	GO:0001933	negative regulation of protein phosphorylation	Biological Process	1	Q8NC56
7	GO:0032786	positive regulation of DNA-templated transcription, elongation	Biological Process	1	O00267
7	GO:0045944	positive regulation of transcription by RNA polymerase II	Biological Process	3	Q9HCE6,O00267,O95786
7	GO:0042327	positive regulation of phosphorylation	Biological Process	3	Q9UL62,P61224,Q15185
7	GO:0001934	positive regulation of protein phosphorylation	Biological Process	2	Q9UL62,P61224
7	GO:1903322	positive regulation of protein modification by small protein conjugation or removal	Biological Process	1	P63208
7	GO:0001932	regulation of protein phosphorylation	Biological Process	3	Q9UL62,Q8NC56,P61224
7	GO:1903320	regulation of protein modification by small protein conjugation or removal	Biological Process	1	P63208
7	GO:0042325	regulation of phosphorylation	Biological Process	4	Q9UL62,Q15185,Q8NC56,P61224
7	GO:0006357	regulation of transcription by RNA polymerase II	Biological Process	5	O00267,Q8NC56,Q9HCE6,O95786,P28072
7	GO:0032784	regulation of DNA-templated transcription, elongation	Biological Process	1	O00267
7	GO:0048024	regulation of mRNA splicing, via spliceosome	Biological Process	1	Q15287
7	GO:0031440	regulation of mRNA 3'-end processing	Biological Process	1	O00267
7	GO:0032787	monocarboxylic acid metabolic process	Biological Process	1	Q15185
7	GO:0006468	protein phosphorylation	Biological Process	7	P28072,Q9UL62,P19784,Q8NC56,P63208,P61224,Q8IXL6
7	GO:0046488	phosphatidylinositol metabolic process	Biological Process	1	Q9NTJ5
7	GO:0046856	phosphatidylinositol dephosphorylation	Biological Process	1	Q9NTJ5
7	GO:0010833	telomere maintenance via telomere lengthening	Biological Process	1	Q15185
7	GO:0018193	peptidyl-amino acid modification	Biological Process	2	Q9UL62,P19784
7	GO:0043687	post-translational protein modification	Biological Process	5	P10451,P28072,P63208,Q15084,Q8IXL6
7	GO:0070647	protein modification by small protein conjugation or removal	Biological Process	4	P28072,P55786,P63208,O95786
7	GO:0000378	RNA exon ligation	Biological Process	1	Q9Y3I0
7	GO:0016071	mRNA metabolic process	Biological Process	3	Q15287,O00267,P28072
7	GO:0034660	ncRNA metabolic process	Biological Process	1	Q9Y3I0
7	GO:0043631	RNA polyadenylation	Biological Process	1	O00267
7	GO:0016579	protein deubiquitination	Biological Process	2	O95786,P28072
7	GO:0010499	proteasomal ubiquitin-independent protein catabolic process	Biological Process	1	P28072
7	GO:0043161	proteasome-mediated ubiquitin-dependent protein catabolic process	Biological Process	2	P28072,P63208
7	GO:0009126	purine nucleoside monophosphate metabolic process	Biological Process	1	Q8IXL6
7	GO:0009161	ribonucleoside monophosphate metabolic process	Biological Process	1	Q8IXL6
7	GO:0009162	deoxyribonucleoside monophosphate metabolic process	Biological Process	1	O43598
7	GO:0009144	purine nucleoside triphosphate metabolic process	Biological Process	1	Q8IXL6
7	GO:0009199	ribonucleoside triphosphate metabolic process	Biological Process	1	Q8IXL6
7	GO:0006397	mRNA processing	Biological Process	2	Q15287,O00267
7	GO:0008380	RNA splicing	Biological Process	2	Q15287,Q9Y3I0
7	GO:0031123	RNA 3'-end processing	Biological Process	2	Q15287,O00267
7	GO:0034470	ncRNA processing	Biological Process	1	Q9Y3I0
7	GO:0036260	RNA capping	Biological Process	1	O00267
7	GO:0006693	prostaglandin metabolic process	Biological Process	1	Q15185
7	GO:0019371	cyclooxygenase pathway	Biological Process	1	Q15185
7	GO:0002733	regulation of myeloid dendritic cell cytokine production	Biological Process	1	O95786
7	GO:0002735	positive regulation of myeloid dendritic cell cytokine production	Biological Process	1	O95786
7	GO:0016064	immunoglobulin mediated immune response	Biological Process	4	P01762,P01764,P0DP04,P02745
7	GO:0002223	stimulatory C-type lectin receptor signaling pathway	Biological Process	2	P28072,P63208
7	GO:0050852	T cell receptor signaling pathway	Biological Process	2	P28072,P63208
7	GO:0050853	B cell receptor signaling pathway	Biological Process	3	P01762,P01764,P0DP04
7	GO:0002479	antigen processing and presentation of exogenous peptide antigen via MHC class I, TAP-dependent	Biological Process	1	P28072
7	GO:0038094	Fc-gamma receptor signaling pathway	Biological Process	3	O15143,P01762,P01764
7	GO:0038095	Fc-epsilon receptor signaling pathway	Biological Process	4	P01762,P01764,P28072,P63208
7	GO:0070372	regulation of ERK1 and ERK2 cascade	Biological Process	1	P61224
7	GO:0070374	positive regulation of ERK1 and ERK2 cascade	Biological Process	1	P61224
7	GO:0032486	Rap protein signal transduction	Biological Process	1	P61224
7	GO:0048013	ephrin receptor signaling pathway	Biological Process	1	O15143
7	GO:0007193	adenylate cyclase-inhibiting G protein-coupled receptor signaling pathway	Biological Process	1	Q6NUJ1
7	GO:0010389	regulation of G2/M transition of mitotic cell cycle	Biological Process	2	P28072,P63208
7	GO:0010972	negative regulation of G2/M transition of mitotic cell cycle	Biological Process	2	P28072,P63208
7	GO:0016574	histone ubiquitination	Biological Process	1	P63208
7	GO:1903214	regulation of protein targeting to mitochondrion	Biological Process	2	P19784,P55786
7	GO:0051131	chaperone-mediated protein complex assembly	Biological Process	1	Q15185
7	GO:0051258	protein polymerization	Biological Process	1	O15143
7	GO:0010975	regulation of neuron projection development	Biological Process	2	Q9UL62,P10451
7	GO:0048812	neuron projection morphogenesis	Biological Process	2	Q9UL62,P10451
7	GO:0061564	axon development	Biological Process	2	Q9UL62,P10451
7	GO:0050770	regulation of axonogenesis	Biological Process	2	Q9UL62,P10451
7	GO:0006911	phagocytosis, engulfment	Biological Process	4	Q96KG7,P01762,P01764,P0DP04
7	GO:0030041	actin filament polymerization	Biological Process	1	O15143
7	GO:0034314	Arp2/3 complex-mediated actin nucleation	Biological Process	1	O15143
7	GO:0072501	cellular divalent inorganic anion homeostasis	Biological Process	1	O75603
7	GO:0072502	cellular trivalent inorganic anion homeostasis	Biological Process	1	O75603
7	GO:0030320	cellular monovalent inorganic anion homeostasis	Biological Process	1	O75603
7	GO:0006875	cellular metal ion homeostasis	Biological Process	3	O75603,P63208,Q9UL62
7	GO:0072503	cellular divalent inorganic cation homeostasis	Biological Process	2	O75603,Q9UL62
7	GO:0017158	regulation of calcium ion-dependent exocytosis	Biological Process	1	P61224
7	GO:0045955	negative regulation of calcium ion-dependent exocytosis	Biological Process	1	P61224
7	GO:0030316	osteoclast differentiation	Biological Process	1	Q8IXL6
7	GO:0060563	neuroepithelial cell differentiation	Biological Process	1	Q8IXL6
7	GO:0007409	axonogenesis	Biological Process	2	Q9UL62,P10451
7	GO:0061028	establishment of endothelial barrier	Biological Process	1	P61224
7	GO:0071347	cellular response to interleukin-1	Biological Process	2	P28072,P63208
7	GO:0071349	cellular response to interleukin-12	Biological Process	1	P61224
7	GO:0071356	cellular response to tumor necrosis factor	Biological Process	1	P28072
7	GO:0071360	cellular response to exogenous dsRNA	Biological Process	1	O95786
7	GO:0007268	chemical synaptic transmission	Biological Process	1	P61224
7	GO:0060071	Wnt signaling pathway, planar cell polarity pathway	Biological Process	1	P28072
7	GO:0001701	in utero embryonic development	Biological Process	1	Q9Y3I0
7	GO:0007519	skeletal muscle tissue development	Biological Process	2	Q96KG7,Q8NC56
7	GO:1903533	regulation of protein targeting	Biological Process	2	P19784,P55786
7	GO:0097211	cellular response to gonadotropin-releasing hormone	Biological Process	1	P61224
7	GO:0034502	protein localization to chromosome	Biological Process	1	Q8NC56
7	GO:0034504	protein localization to nucleus	Biological Process	1	P63208
7	GO:0070585	protein localization to mitochondrion	Biological Process	2	P19784,P55786
7	GO:0006898	receptor-mediated endocytosis	Biological Process	2	P01762,P01764
7	GO:0006909	phagocytosis	Biological Process	6	P01762,P01764,P0DP04,O15143,Q8NBS9,Q96KG7
7	GO:0030001	metal ion transport	Biological Process	1	Q9UL62
7	GO:0072511	divalent inorganic cation transport	Biological Process	1	Q9UL62
7	GO:0098655	cation transmembrane transport	Biological Process	1	Q9UL62
7	GO:0098660	inorganic ion transmembrane transport	Biological Process	1	Q9UL62
7	GO:0050657	nucleic acid transport	Biological Process	1	Q15287
7	GO:0051168	nuclear export	Biological Process	1	Q15287
7	GO:0055080	cation homeostasis	Biological Process	3	O75603,P63208,Q9UL62
7	GO:0055081	anion homeostasis	Biological Process	1	O75603
7	GO:0098771	inorganic ion homeostasis	Biological Process	3	O75603,P63208,Q9UL62
7	GO:0051443	positive regulation of ubiquitin-protein transferase activity	Biological Process	1	P63208
7	GO:1904666	regulation of ubiquitin protein ligase activity	Biological Process	1	P63208
8	GO:2000058	regulation of ubiquitin-dependent protein catabolic process	Biological Process	1	P19784
8	GO:2000059	negative regulation of ubiquitin-dependent protein catabolic process	Biological Process	1	P19784
8	GO:0006511	ubiquitin-dependent protein catabolic process	Biological Process	3	P28072,P63208,P19784
8	GO:0009159	deoxyribonucleoside monophosphate catabolic process	Biological Process	1	O43598
8	GO:0006368	transcription elongation from RNA polymerase II promoter	Biological Process	1	O00267
8	GO:0007004	telomere maintenance via telomerase	Biological Process	1	Q15185
8	GO:0001516	prostaglandin biosynthetic process	Biological Process	1	Q15185
8	GO:0000184	nuclear-transcribed mRNA catabolic process, nonsense-mediated decay	Biological Process	1	Q15287
8	GO:1900364	negative regulation of mRNA polyadenylation	Biological Process	1	O00267
8	GO:0010800	positive regulation of peptidyl-threonine phosphorylation	Biological Process	1	Q9UL62
8	GO:0031398	positive regulation of protein ubiquitination	Biological Process	1	P63208
8	GO:0010799	regulation of peptidyl-threonine phosphorylation	Biological Process	1	Q9UL62
8	GO:0031396	regulation of protein ubiquitination	Biological Process	1	P63208
8	GO:0000381	regulation of alternative mRNA splicing, via spliceosome	Biological Process	1	Q15287
8	GO:1900363	regulation of mRNA polyadenylation	Biological Process	1	O00267
8	GO:0018105	peptidyl-serine phosphorylation	Biological Process	1	P19784
8	GO:0018107	peptidyl-threonine phosphorylation	Biological Process	2	Q9UL62,P19784
8	GO:0018209	peptidyl-serine modification	Biological Process	1	P19784
8	GO:0018210	peptidyl-threonine modification	Biological Process	2	Q9UL62,P19784
8	GO:0032446	protein modification by small protein conjugation	Biological Process	3	P28072,P55786,P63208
8	GO:0000968	tRNA exon ligation	Biological Process	1	Q9Y3I0
8	GO:0006399	tRNA metabolic process	Biological Process	1	Q9Y3I0
8	GO:0006378	mRNA polyadenylation	Biological Process	1	O00267
8	GO:0031145	anaphase-promoting complex-dependent catabolic process	Biological Process	1	P28072
8	GO:0031146	SCF-dependent proteasomal ubiquitin-dependent protein catabolic process	Biological Process	2	P28072,P63208
8	GO:0009167	purine ribonucleoside monophosphate metabolic process	Biological Process	1	Q8IXL6
8	GO:0009205	purine ribonucleoside triphosphate metabolic process	Biological Process	1	Q8IXL6
8	GO:0000398	mRNA splicing, via spliceosome	Biological Process	1	Q15287
8	GO:0006370	7-methylguanosine mRNA capping	Biological Process	1	O00267
8	GO:0031124	mRNA 3'-end processing	Biological Process	2	O00267,Q15287
8	GO:0000375	RNA splicing, via transesterification reactions	Biological Process	1	Q15287
8	GO:0000394	RNA splicing, via endonucleolytic cleavage and ligation	Biological Process	1	Q9Y3I0
8	GO:0008033	tRNA processing	Biological Process	1	Q9Y3I0
8	GO:0009452	7-methylguanosine RNA capping	Biological Process	1	O00267
8	GO:0010390	histone monoubiquitination	Biological Process	1	P63208
8	GO:0033522	histone H2A ubiquitination	Biological Process	1	P63208
8	GO:0043652	engulfment of apoptotic cell	Biological Process	1	Q96KG7
8	GO:0030643	cellular phosphate ion homeostasis	Biological Process	1	O75603
8	GO:0006874	cellular calcium ion homeostasis	Biological Process	2	Q9UL62,O75603
8	GO:0046916	cellular transition metal ion homeostasis	Biological Process	1	P63208
8	GO:0071895	odontoblast differentiation	Biological Process	1	Q8IXL6
8	GO:0071168	protein localization to chromatin	Biological Process	1	Q8NC56
8	GO:0043277	apoptotic cell clearance	Biological Process	2	Q96KG7,Q8NBS9
8	GO:0000041	transition metal ion transport	Biological Process	1	Q9UL62
8	GO:0070838	divalent metal ion transport	Biological Process	1	Q9UL62
8	GO:0098662	inorganic cation transmembrane transport	Biological Process	1	Q9UL62
8	GO:0055065	metal ion homeostasis	Biological Process	3	O75603,P63208,Q9UL62
8	GO:0072507	divalent inorganic cation homeostasis	Biological Process	2	O75603,Q9UL62
8	GO:0072505	divalent inorganic anion homeostasis	Biological Process	1	O75603
8	GO:0072506	trivalent inorganic anion homeostasis	Biological Process	1	O75603
8	GO:0055083	monovalent inorganic anion homeostasis	Biological Process	1	O75603
8	GO:1904668	positive regulation of ubiquitin protein ligase activity	Biological Process	1	P63208
9	GO:0016567	protein ubiquitination	Biological Process	3	P28072,P55786,P63208
9	GO:0000971	tRNA exon ligation utilizing 2',3' cyclic phosphate of 5'-exon as source of linkage phosphate	Biological Process	1	Q9Y3I0
9	GO:0000380	alternative mRNA splicing, via spliceosome	Biological Process	1	Q15287
9	GO:0000377	RNA splicing, via transesterification reactions with bulged adenosine as nucleophile	Biological Process	1	Q15287
9	GO:0006388	tRNA splicing, via endonucleolytic cleavage and ligation	Biological Process	1	Q9Y3I0
9	GO:0035518	histone H2A monoubiquitination	Biological Process	1	P63208
9	GO:0051480	regulation of cytosolic calcium ion concentration	Biological Process	1	Q9UL62
9	GO:0006879	cellular iron ion homeostasis	Biological Process	1	P63208
9	GO:0006828	manganese ion transport	Biological Process	1	Q9UL62
9	GO:0006816	calcium ion transport	Biological Process	1	Q9UL62
9	GO:0070588	calcium ion transmembrane transport	Biological Process	1	Q9UL62
9	GO:0055074	calcium ion homeostasis	Biological Process	2	O75603,Q9UL62
9	GO:0055076	transition metal ion homeostasis	Biological Process	1	P63208
9	GO:0055062	phosphate ion homeostasis	Biological Process	1	O75603
10	GO:0000209	protein polyubiquitination	Biological Process	3	P28072,P55786,P63208
10	GO:0006513	protein monoubiquitination	Biological Process	1	P63208
10	GO:0007204	positive regulation of cytosolic calcium ion concentration	Biological Process	1	Q9UL62
10	GO:0055072	iron ion homeostasis	Biological Process	1	P63208

## Sheet: MF
Level	GO_ID	Term	Type	Seqs_Num	Sequences
1	GO:0003674	molecular_function	Molecular Function	35	Q15185,Q15084,Q8NBS9,Q96HD1,P61224,O75603,Q6PJG2,P31949,Q8IXL6,P02745,Q96KG7,Q9HCU5,O00267,O95786,Q15287,Q9Y3I0,Q9H6N6,O15143,Q9UL62,P01762,P01764,P0DP04,P28072,P55786,Q9NTJ5,Q13231,P19971,P19784,P06132,Q9HCE6,P10451,Q3ZCW2,Q9H190,P63208,O43598
2	GO:0140110	transcription regulator activity	Molecular Function	2	O75603,Q6PJG2
2	GO:0003824	catalytic activity	Molecular Function	17	Q15084,Q8NBS9,Q96HD1,P61224,Q15185,O95786,Q9H6N6,Q9Y3I0,P28072,P55786,Q9NTJ5,Q13231,P19971,P19784,Q8IXL6,P06132,O43598
2	GO:0038024	cargo receptor activity	Molecular Function	1	Q96KG7
2	GO:0005198	structural molecule activity	Molecular Function	1	O15143
2	GO:0005215	transporter activity	Molecular Function	1	Q9UL62
2	GO:0005488	binding	Molecular Function	30	Q15185,Q6PJG2,P31949,Q8IXL6,Q96HD1,P02745,Q96KG7,O75603,Q9HCU5,O00267,O95786,Q15287,Q9Y3I0,O15143,Q9UL62,P01762,P01764,P0DP04,Q9HCE6,P10451,Q3ZCW2,P19784,P61224,Q9H190,P63208,Q13231,P19971,P55786,O43598,P28072
2	GO:0098772	molecular function regulator	Molecular Function	4	Q9HCE6,Q9HCU5,P10451,P19971
3	GO:0003700	DNA-binding transcription factor activity	Molecular Function	2	O75603,Q6PJG2
3	GO:0016491	oxidoreductase activity	Molecular Function	1	Q15084
3	GO:0016740	transferase activity	Molecular Function	4	Q15185,P19971,P19784,Q8IXL6
3	GO:0016787	hydrolase activity	Molecular Function	8	P61224,O95786,Q9H6N6,P28072,P55786,Q9NTJ5,Q13231,O43598
3	GO:0016829	lyase activity	Molecular Function	1	P06132
3	GO:0016853	isomerase activity	Molecular Function	4	Q15084,Q8NBS9,Q96HD1,Q15185
3	GO:0016874	ligase activity	Molecular Function	1	Q9Y3I0
3	GO:0140096	catalytic activity, acting on a protein	Molecular Function	7	Q15084,Q8NBS9,Q96HD1,P28072,P55786,P19784,Q8IXL6
3	GO:0140097	catalytic activity, acting on DNA	Molecular Function	1	Q15185
3	GO:0140098	catalytic activity, acting on RNA	Molecular Function	2	O95786,Q9Y3I0
3	GO:0005044	scavenger receptor activity	Molecular Function	1	Q96KG7
3	GO:0005200	structural constituent of cytoskeleton	Molecular Function	1	O15143
3	GO:0022857	transmembrane transporter activity	Molecular Function	1	Q9UL62
3	GO:0005515	protein binding	Molecular Function	21	Q15185,Q6PJG2,Q96KG7,O15143,Q9UL62,Q9HCE6,Q9HCU5,P10451,P63208,Q9H190,P19971,O43598,O95786,O00267,Q9Y3I0,P01762,P01764,P0DP04,P31949,P28072,P19784
3	GO:0003682	chromatin binding	Molecular Function	1	O00267
3	GO:0003823	antigen binding	Molecular Function	3	P01762,P01764,P0DP04
3	GO:0030246	carbohydrate binding	Molecular Function	1	Q3ZCW2
3	GO:0098631	cell adhesion mediator activity	Molecular Function	1	P31949
3	GO:0008289	lipid binding	Molecular Function	1	Q9H190
3	GO:0008144	drug binding	Molecular Function	4	O95786,P19784,Q8IXL6,Q13231
3	GO:0050840	extracellular matrix binding	Molecular Function	1	P10451
3	GO:0033218	amide binding	Molecular Function	2	P02745,P55786
3	GO:0036094	small molecule binding	Molecular Function	6	O95786,P19784,Q8IXL6,P61224,Q9Y3I0,Q9UL62
3	GO:0043167	ion binding	Molecular Function	11	P31949,Q8IXL6,Q96HD1,O75603,Q9Y3I0,O95786,P19784,P61224,Q9H190,P55786,Q9UL62
3	GO:0044877	protein-containing complex binding	Molecular Function	3	P10451,O15143,P61224
3	GO:0060090	molecular adaptor activity	Molecular Function	1	P63208
3	GO:0097159	organic cyclic compound binding	Molecular Function	10	O75603,Q9HCU5,O95786,O00267,Q15287,Q9Y3I0,P19784,Q8IXL6,P61224,Q6PJG2
3	GO:0097367	carbohydrate derivative binding	Molecular Function	6	O95786,P19784,Q8IXL6,P61224,Q9Y3I0,Q13231
3	GO:1901363	heterocyclic compound binding	Molecular Function	10	O75603,Q9HCU5,O95786,O00267,Q15287,Q9Y3I0,P19784,Q8IXL6,P61224,Q6PJG2
3	GO:0005085	guanyl-nucleotide exchange factor activity	Molecular Function	2	Q9HCE6,Q9HCU5
3	GO:0030234	enzyme regulator activity	Molecular Function	2	Q9HCU5,Q9HCE6
3	GO:0030545	receptor regulator activity	Molecular Function	2	P10451,P19971
4	GO:0000981	DNA-binding transcription factor activity, RNA polymerase II-specific	Molecular Function	2	O75603,Q6PJG2
4	GO:0016667	oxidoreductase activity, acting on a sulfur group of donors	Molecular Function	1	Q15084
4	GO:0016757	transferase activity, transferring glycosyl groups	Molecular Function	1	P19971
4	GO:0016772	transferase activity, transferring phosphorus-containing groups	Molecular Function	3	Q15185,P19784,Q8IXL6
4	GO:0008233	peptidase activity	Molecular Function	2	P28072,P55786
4	GO:0016788	hydrolase activity, acting on ester bonds	Molecular Function	1	Q9NTJ5
4	GO:0016798	hydrolase activity, acting on glycosyl bonds	Molecular Function	2	Q13231,O43598
4	GO:0016817	hydrolase activity, acting on acid anhydrides	Molecular Function	3	P61224,O95786,Q9H6N6
4	GO:0016830	carbon-carbon lyase activity	Molecular Function	1	P06132
4	GO:0016860	intramolecular oxidoreductase activity	Molecular Function	4	Q15084,Q8NBS9,Q96HD1,Q15185
4	GO:0016886	ligase activity, forming phosphoric ester bonds	Molecular Function	1	Q9Y3I0
4	GO:0003756	protein disulfide isomerase activity	Molecular Function	3	Q15084,Q8NBS9,Q96HD1
4	GO:0004672	protein kinase activity	Molecular Function	2	P19784,Q8IXL6
4	GO:0034061	DNA polymerase activity	Molecular Function	1	Q15185
4	GO:0003724	RNA helicase activity	Molecular Function	1	O95786
4	GO:0008452	RNA ligase activity	Molecular Function	1	Q9Y3I0
4	GO:0015075	ion transmembrane transporter activity	Molecular Function	1	Q9UL62
4	GO:0015318	inorganic molecular entity transmembrane transporter activity	Molecular Function	1	Q9UL62
4	GO:0022803	passive transmembrane transporter activity	Molecular Function	1	Q9UL62
4	GO:0051082	unfolded protein binding	Molecular Function	1	Q15185
4	GO:0008134	transcription factor binding	Molecular Function	1	Q6PJG2
4	GO:0001846	opsonin binding	Molecular Function	1	Q96KG7
4	GO:0001848	complement binding	Molecular Function	1	Q96KG7
4	GO:0051087	chaperone binding	Molecular Function	1	Q15185
4	GO:0030674	protein binding, bridging	Molecular Function	1	P63208
4	GO:0005102	signaling receptor binding	Molecular Function	6	Q96KG7,P10451,P19971,P01762,P01764,P0DP04
4	GO:0050839	cell adhesion molecule binding	Molecular Function	3	P10451,P28072,P31949
4	GO:0046983	protein dimerization activity	Molecular Function	5	O43598,P19971,P31949,Q9H190,O00267
4	GO:0008013	beta-catenin binding	Molecular Function	1	P63208
4	GO:0008022	protein C-terminus binding	Molecular Function	1	Q9H190
4	GO:0008092	cytoskeletal protein binding	Molecular Function	3	O15143,Q9UL62,Q9Y3I0
4	GO:0042802	identical protein binding	Molecular Function	5	O43598,P19971,P31949,Q9H190,O95786
4	GO:0031072	heat shock protein binding	Molecular Function	1	Q15185
4	GO:0019899	enzyme binding	Molecular Function	6	Q9HCE6,Q9HCU5,O95786,Q9UL62,Q15185,O00267
4	GO:0019904	protein domain specific binding	Molecular Function	1	P63208
4	GO:0030276	clathrin binding	Molecular Function	1	Q9UL62
4	GO:0044548	S100 protein binding	Molecular Function	1	P31949
4	GO:0047485	protein N-terminus binding	Molecular Function	1	P19784
4	GO:0048306	calcium-dependent protein binding	Molecular Function	1	P31949
4	GO:0097602	cullin family protein binding	Molecular Function	1	P63208
4	GO:0098632	cell-cell adhesion mediator activity	Molecular Function	1	P31949
4	GO:0005543	phospholipid binding	Molecular Function	1	Q9H190
4	GO:0005524	ATP binding	Molecular Function	3	O95786,P19784,Q8IXL6
4	GO:0008061	chitin binding	Molecular Function	1	Q13231
4	GO:0042277	peptide binding	Molecular Function	2	P02745,P55786
4	GO:0000166	nucleotide binding	Molecular Function	5	O95786,P19784,Q8IXL6,P61224,Q9Y3I0
4	GO:0001882	nucleoside binding	Molecular Function	2	P61224,Q9Y3I0
4	GO:0043178	alcohol binding	Molecular Function	1	Q9UL62
4	GO:0043168	anion binding	Molecular Function	7	O95786,P19784,Q8IXL6,P61224,Q9Y3I0,Q9H190,Q9UL62
4	GO:0043169	cation binding	Molecular Function	7	P31949,Q8IXL6,Q96HD1,O75603,Q9Y3I0,O95786,P55786
4	GO:0005178	integrin binding	Molecular Function	1	P10451
4	GO:0003676	nucleic acid binding	Molecular Function	7	O75603,Q9HCU5,O95786,O00267,Q15287,Q9Y3I0,Q6PJG2
4	GO:1901265	nucleoside phosphate binding	Molecular Function	5	O95786,P19784,Q8IXL6,P61224,Q9Y3I0
4	GO:0032553	ribonucleotide binding	Molecular Function	5	O95786,P19784,Q8IXL6,P61224,Q9Y3I0
4	GO:0005088	Ras guanyl-nucleotide exchange factor activity	Molecular Function	1	Q9HCE6
4	GO:0005090	Sar guanyl-nucleotide exchange factor activity	Molecular Function	1	Q9HCU5
4	GO:0008047	enzyme activator activity	Molecular Function	2	Q9HCE6,Q9HCU5
4	GO:0060589	nucleoside-triphosphatase regulator activity	Molecular Function	2	Q9HCU5,Q9HCE6
4	GO:0048018	receptor ligand activity	Molecular Function	2	P10451,P19971
5	GO:0001228	DNA-binding transcription activator activity, RNA polymerase II-specific	Molecular Function	1	O75603
5	GO:0015036	disulfide oxidoreductase activity	Molecular Function	1	Q15084
5	GO:0016758	transferase activity, transferring hexosyl groups	Molecular Function	1	P19971
5	GO:0016763	transferase activity, transferring pentosyl groups	Molecular Function	1	P19971
5	GO:0016301	kinase activity	Molecular Function	2	P19784,Q8IXL6
5	GO:0016773	phosphotransferase activity, alcohol group as acceptor	Molecular Function	2	P19784,Q8IXL6
5	GO:0016779	nucleotidyltransferase activity	Molecular Function	1	Q15185
5	GO:0070011	peptidase activity, acting on L-amino acid peptides	Molecular Function	2	P28072,P55786
5	GO:0042578	phosphoric ester hydrolase activity	Molecular Function	1	Q9NTJ5
5	GO:0004553	hydrolase activity, hydrolyzing O-glycosyl compounds	Molecular Function	1	Q13231
5	GO:0016799	hydrolase activity, hydrolyzing N-glycosyl compounds	Molecular Function	1	O43598
5	GO:0016818	hydrolase activity, acting on acid anhydrides, in phosphorus-containing anhydrides	Molecular Function	3	P61224,O95786,Q9H6N6
5	GO:0016831	carboxy-lyase activity	Molecular Function	1	P06132
5	GO:0016864	intramolecular oxidoreductase activity, transposing S-S bonds	Molecular Function	3	Q15084,Q8NBS9,Q96HD1
5	GO:0050220	prostaglandin-E synthase activity	Molecular Function	1	Q15185
5	GO:0004674	protein serine/threonine kinase activity	Molecular Function	2	P19784,Q8IXL6
5	GO:0003964	RNA-directed DNA polymerase activity	Molecular Function	1	Q15185
5	GO:0003972	RNA ligase (ATP) activity	Molecular Function	1	Q9Y3I0
5	GO:0005216	ion channel activity	Molecular Function	1	Q9UL62
5	GO:0008324	cation transmembrane transporter activity	Molecular Function	1	Q9UL62
5	GO:0022890	inorganic cation transmembrane transporter activity	Molecular Function	1	Q9UL62
5	GO:0015267	channel activity	Molecular Function	1	Q9UL62
5	GO:0001849	complement component C1q binding	Molecular Function	1	Q96KG7
5	GO:1990756	protein binding, bridging involved in substrate recognition for ubiquitination	Molecular Function	1	P63208
5	GO:0005112	Notch binding	Molecular Function	1	Q96KG7
5	GO:0034987	immunoglobulin receptor binding	Molecular Function	3	P01762,P01764,P0DP04
5	GO:0045296	cadherin binding	Molecular Function	2	P31949,P28072
5	GO:0042803	protein homodimerization activity	Molecular Function	4	O43598,P19971,P31949,Q9H190
5	GO:0046982	protein heterodimerization activity	Molecular Function	2	O00267,Q9H190
5	GO:0003779	actin binding	Molecular Function	2	O15143,Q9UL62
5	GO:0017166	vinculin binding	Molecular Function	1	Q9Y3I0
5	GO:0042805	actinin binding	Molecular Function	1	Q9UL62
5	GO:0051879	Hsp90 protein binding	Molecular Function	1	Q15185
5	GO:0044389	ubiquitin-like protein ligase binding	Molecular Function	1	O95786
5	GO:0051020	GTPase binding	Molecular Function	2	Q9HCE6,Q9HCU5
5	GO:0051117	ATPase binding	Molecular Function	1	Q9UL62
5	GO:0070182	DNA polymerase binding	Molecular Function	1	Q15185
5	GO:1990444	F-box domain binding	Molecular Function	1	P63208
5	GO:0098641	cadherin binding involved in cell-cell adhesion	Molecular Function	1	P31949
5	GO:0035091	phosphatidylinositol binding	Molecular Function	1	Q9H190
5	GO:0001540	amyloid-beta binding	Molecular Function	1	P02745
5	GO:0017076	purine nucleotide binding	Molecular Function	5	O95786,P19784,Q8IXL6,P61224,Q9Y3I0
5	GO:0001883	purine nucleoside binding	Molecular Function	2	P61224,Q9Y3I0
5	GO:0032549	ribonucleoside binding	Molecular Function	2	P61224,Q9Y3I0
5	GO:0070679	inositol 1,4,5 trisphosphate binding	Molecular Function	1	Q9UL62
5	GO:0019003	GDP binding	Molecular Function	1	P61224
5	GO:0035639	purine ribonucleoside triphosphate binding	Molecular Function	5	O95786,P19784,Q8IXL6,P61224,Q9Y3I0
5	GO:0046872	metal ion binding	Molecular Function	7	P31949,Q8IXL6,Q96HD1,O95786,P55786,O75603,Q9Y3I0
5	GO:0001067	regulatory region nucleic acid binding	Molecular Function	1	Q6PJG2
5	GO:0003677	DNA binding	Molecular Function	4	O95786,Q6PJG2,O75603,Q9HCU5
5	GO:0003723	RNA binding	Molecular Function	4	O95786,O00267,Q15287,Q9Y3I0
5	GO:0032555	purine ribonucleotide binding	Molecular Function	5	O95786,P19784,Q8IXL6,P61224,Q9Y3I0
5	GO:0005089	Rho guanyl-nucleotide exchange factor activity	Molecular Function	1	Q9HCE6
5	GO:0005096	GTPase activator activity	Molecular Function	2	Q9HCE6,Q9HCU5
5	GO:0030695	GTPase regulator activity	Molecular Function	2	Q9HCU5,Q9HCE6
5	GO:0005125	cytokine activity	Molecular Function	1	P10451
5	GO:0008083	growth factor activity	Molecular Function	1	P19971
6	GO:0015037	peptide disulfide oxidoreductase activity	Molecular Function	1	Q15084
6	GO:0004645	phosphorylase activity	Molecular Function	1	P19971
6	GO:0009032	thymidine phosphorylase activity	Molecular Function	1	P19971
6	GO:0016154	pyrimidine-nucleoside phosphorylase activity	Molecular Function	1	P19971
6	GO:0004175	endopeptidase activity	Molecular Function	1	P28072
6	GO:0008237	metallopeptidase activity	Molecular Function	1	P55786
6	GO:0008238	exopeptidase activity	Molecular Function	1	P55786
6	GO:0070003	threonine-type peptidase activity	Molecular Function	1	P28072
6	GO:0016791	phosphatase activity	Molecular Function	1	Q9NTJ5
6	GO:0004568	chitinase activity	Molecular Function	1	Q13231
6	GO:0070694	deoxyribonucleoside 5'-monophosphate N-glycosidase activity	Molecular Function	1	O43598
6	GO:0016462	pyrophosphatase activity	Molecular Function	3	P61224,O95786,Q9H6N6
6	GO:0004853	uroporphyrinogen decarboxylase activity	Molecular Function	1	P06132
6	GO:0003720	telomerase activity	Molecular Function	1	Q15185
6	GO:0005261	cation channel activity	Molecular Function	1	Q9UL62
6	GO:0046873	metal ion transmembrane transporter activity	Molecular Function	1	Q9UL62
6	GO:0022838	substrate-specific channel activity	Molecular Function	1	Q9UL62
6	GO:0031625	ubiquitin protein ligase binding	Molecular Function	1	O95786
6	GO:0031267	small GTPase binding	Molecular Function	1	Q9HCE6
6	GO:1901981	phosphatidylinositol phosphate binding	Molecular Function	1	Q9H190
6	GO:0019001	guanyl nucleotide binding	Molecular Function	2	P61224,Q9Y3I0
6	GO:0030554	adenyl nucleotide binding	Molecular Function	3	O95786,P19784,Q8IXL6
6	GO:0032550	purine ribonucleoside binding	Molecular Function	2	P61224,Q9Y3I0
6	GO:0005525	GTP binding	Molecular Function	2	P61224,Q9Y3I0
6	GO:0005509	calcium ion binding	Molecular Function	3	P31949,Q8IXL6,Q96HD1
6	GO:0046914	transition metal ion binding	Molecular Function	3	O95786,P55786,Q8IXL6
6	GO:0044212	transcription regulatory region DNA binding	Molecular Function	1	Q6PJG2
6	GO:0003690	double-stranded DNA binding	Molecular Function	1	O95786
6	GO:0043565	sequence-specific DNA binding	Molecular Function	1	O75603
6	GO:0003725	double-stranded RNA binding	Molecular Function	1	O95786
6	GO:0003727	single-stranded RNA binding	Molecular Function	1	O95786
6	GO:0003729	mRNA binding	Molecular Function	2	Q15287,O00267
6	GO:0032559	adenyl ribonucleotide binding	Molecular Function	3	O95786,P19784,Q8IXL6
6	GO:0032561	guanyl ribonucleotide binding	Molecular Function	2	P61224,Q9Y3I0
7	GO:0004298	threonine-type endopeptidase activity	Molecular Function	1	P28072
7	GO:0008235	metalloexopeptidase activity	Molecular Function	1	P55786
7	GO:0004177	aminopeptidase activity	Molecular Function	1	P55786
7	GO:0052866	phosphatidylinositol phosphate phosphatase activity	Molecular Function	1	Q9NTJ5
7	GO:0008843	endochitinase activity	Molecular Function	1	Q13231
7	GO:0017111	nucleoside-triphosphatase activity	Molecular Function	3	P61224,O95786,Q9H6N6
7	GO:0005262	calcium channel activity	Molecular Function	1	Q9UL62
7	GO:0015085	calcium ion transmembrane transporter activity	Molecular Function	1	Q9UL62
7	GO:0017016	Ras GTPase binding	Molecular Function	1	Q9HCE6
7	GO:1902936	phosphatidylinositol bisphosphate binding	Molecular Function	1	Q9H190
7	GO:0008270	zinc ion binding	Molecular Function	2	O95786,P55786
7	GO:0030145	manganese ion binding	Molecular Function	1	Q8IXL6
7	GO:0003730	mRNA 3'-UTR binding	Molecular Function	1	Q15287
8	GO:0070006	metalloaminopeptidase activity	Molecular Function	1	P55786
8	GO:0052744	phosphatidylinositol monophosphate phosphatase activity	Molecular Function	1	Q9NTJ5
8	GO:0034596	phosphatidylinositol phosphate 4-phosphatase activity	Molecular Function	1	Q9NTJ5
8	GO:0003924	GTPase activity	Molecular Function	1	P61224
8	GO:0003774	motor activity	Molecular Function	1	Q9H6N6
8	GO:0004386	helicase activity	Molecular Function	1	O95786
8	GO:0015279	store-operated calcium channel activity	Molecular Function	1	Q9UL62
8	GO:0017048	Rho GTPase binding	Molecular Function	1	Q9HCE6
8	GO:0005546	phosphatidylinositol-4,5-bisphosphate binding	Molecular Function	1	Q9H190
9	GO:0004438	phosphatidylinositol-3-phosphatase activity	Molecular Function	1	Q9NTJ5
9	GO:0043812	phosphatidylinositol-4-phosphate phosphatase activity	Molecular Function	1	Q9NTJ5

## Sheet: CC
Level	GO_ID	Term	Type	Seqs_Num	Sequences
1	GO:0005575	cellular_component	Cellular Component	38	P61224,Q8NC56,Q9HCU5,P01762,P01764,P02745,P10451,P31949,Q13231,Q8NBS9,O75603,P63208,Q15084,Q9UL62,Q15185,A0A075B6H7,O95786,P19784,Q96KG7,Q9H190,Q9NTJ5,Q9Y3I0,P28072,O15143,Q9H6N6,Q15287,Q6NUJ1,Q8IXL6,P0DP04,Q3ZCW2,O00267,Q96HD1,Q6PJG2,O43598,P55786,P06132,P19971,Q9HCE6
2	GO:0016020	membrane	Cellular Component	16	A0A075B6H7,O95786,P01762,P01764,P19784,P61224,Q15084,Q96KG7,Q9H190,Q9UL62,Q9HCU5,Q9NTJ5,Q9Y3I0,Q8NC56,Q96HD1,P0DP04
2	GO:0005576	extracellular region	Cellular Component	19	P02745,A0A075B6H7,P01764,P10451,P31949,Q13231,Q15084,Q6NUJ1,Q8IXL6,P01762,P0DP04,Q96HD1,O15143,O43598,P28072,P55786,P61224,Q8NBS9,Q9H190
2	GO:0005623	cell	Cellular Component	37	A0A075B6H7,O95786,P01762,P01764,P19784,P61224,Q15084,Q96KG7,Q9H190,Q9UL62,Q6PJG2,Q9HCU5,Q9NTJ5,Q3ZCW2,P28072,Q15185,O75603,P31949,Q13231,Q6NUJ1,O15143,O43598,P06132,P19971,P55786,P63208,Q15287,Q9HCE6,Q9Y3I0,O00267,Q8NC56,Q8NBS9,P10451,Q8IXL6,P0DP04,Q9H6N6,P02745
2	GO:0030054	cell junction	Cellular Component	4	P61224,P31949,O95786,O15143
2	GO:0031974	membrane-enclosed lumen	Cellular Component	17	P31949,P10451,Q15084,Q8IXL6,Q8NBS9,Q13231,O00267,P06132,P19784,P28072,P63208,Q15185,Q15287,Q6PJG2,Q9Y3I0,Q9H190,O75603
2	GO:0032991	protein-containing complex	Cellular Component	17	O95786,P02745,P28072,O15143,Q9H6N6,A0A075B6H7,Q15084,Q15287,Q9Y3I0,Q15185,O00267,P01762,P01764,P0DP04,Q6PJG2,Q9UL62,P63208
2	GO:0043226	organelle	Cellular Component	28	Q9Y3I0,O00267,O15143,O43598,O75603,P19784,P28072,P31949,P55786,P63208,Q15185,Q15287,Q6PJG2,Q9HCU5,Q15084,Q8NBS9,Q9NTJ5,P10451,Q8IXL6,P01764,P61224,Q9H190,O95786,Q13231,Q6NUJ1,Q9H6N6,Q8NC56,P06132
2	GO:0044421	extracellular region part	Cellular Component	19	P02745,A0A075B6H7,P01764,P10451,P31949,Q13231,Q15084,Q6NUJ1,Q8IXL6,P01762,P0DP04,Q96HD1,O15143,O43598,P28072,P55786,P61224,Q8NBS9,Q9H190
2	GO:0044422	organelle part	Cellular Component	23	Q8NC56,Q9HCU5,Q9NTJ5,Q9Y3I0,P31949,P10451,Q15084,Q8IXL6,Q8NBS9,Q13231,Q15185,P19784,O75603,Q6PJG2,O00267,P06132,P28072,P63208,Q15287,Q9H190,O15143,Q9H6N6,P61224
2	GO:0044425	membrane part	Cellular Component	12	Q15084,Q9HCU5,Q9NTJ5,Q9Y3I0,Q8NC56,Q96HD1,Q96KG7,P01762,P01764,P0DP04,Q9UL62,O95786
2	GO:0044456	synapse part	Cellular Component	1	P02745
2	GO:0044464	cell part	Cellular Component	37	A0A075B6H7,O95786,P01762,P01764,P19784,P61224,Q15084,Q96KG7,Q9H190,Q9UL62,Q3ZCW2,P10451,P02745,P28072,P31949,P55786,P63208,Q13231,Q15185,Q15287,Q9Y3I0,P0DP04,Q8NC56,O00267,O15143,O43598,O75603,Q6PJG2,Q9HCU5,Q8NBS9,Q9NTJ5,Q8IXL6,P06132,P19971,Q6NUJ1,Q9HCE6,Q9H6N6
2	GO:0045202	synapse	Cellular Component	1	P02745
3	GO:0005886	plasma membrane	Cellular Component	11	Q96KG7,Q9UL62,P01762,P01764,P0DP04,O95786,A0A075B6H7,P19784,P61224,Q15084,Q9H190
3	GO:0005789	endoplasmic reticulum membrane	Cellular Component	4	Q9HCU5,Q15084,Q9NTJ5,Q9Y3I0
3	GO:0031090	organelle membrane	Cellular Component	4	Q8NC56,Q9HCU5,Q9NTJ5,P61224
3	GO:0042175	nuclear outer membrane-endoplasmic reticulum membrane network	Cellular Component	4	Q15084,Q9HCU5,Q9NTJ5,Q9Y3I0
3	GO:0098589	membrane region	Cellular Component	1	Q9UL62
3	GO:0098590	plasma membrane region	Cellular Component	1	O95786
3	GO:0098805	whole membrane	Cellular Component	2	P61224,Q9UL62
3	GO:0005911	cell-cell junction	Cellular Component	2	O95786,P61224
3	GO:0030055	cell-substrate junction	Cellular Component	1	O15143
3	GO:0070161	anchoring junction	Cellular Component	2	P31949,O15143
3	GO:0043233	organelle lumen	Cellular Component	17	P10451,Q15084,Q8IXL6,Q8NBS9,Q13231,P31949,O00267,P06132,P19784,P28072,P63208,Q15185,Q15287,Q6PJG2,Q9Y3I0,Q9H190,O75603
3	GO:1990904	ribonucleoprotein complex	Cellular Component	2	Q15185,O95786
3	GO:0005581	collagen trimer	Cellular Component	1	P02745
3	GO:0005602	complement component C1 complex	Cellular Component	1	P02745
3	GO:0005839	proteasome core complex	Cellular Component	1	P28072
3	GO:0005885	Arp2/3 protein complex	Cellular Component	1	O15143
3	GO:0008023	transcription elongation factor complex	Cellular Component	1	O00267
3	GO:0016459	myosin complex	Cellular Component	1	Q9H6N6
3	GO:0019774	proteasome core complex, beta-subunit complex	Cellular Component	1	P28072
3	GO:0019814	immunoglobulin complex	Cellular Component	4	P01762,P01764,P0DP04,A0A075B6H7
3	GO:0034663	endoplasmic reticulum chaperone complex	Cellular Component	1	Q15084
3	GO:0036284	tubulobulbar complex	Cellular Component	1	O15143
3	GO:0061574	ASAP complex	Cellular Component	1	Q15287
3	GO:0072669	tRNA-splicing ligase complex	Cellular Component	1	Q9Y3I0
3	GO:0098796	membrane protein complex	Cellular Component	1	Q9UL62
3	GO:0101031	chaperone complex	Cellular Component	1	Q15185
3	GO:1902494	catalytic complex	Cellular Component	3	Q6PJG2,P63208,P28072
3	GO:1990351	transporter complex	Cellular Component	1	Q9UL62
3	GO:0043227	membrane-bounded organelle	Cellular Component	26	Q9Y3I0,O00267,O15143,O43598,O75603,P19784,P28072,P31949,P55786,P63208,Q15185,Q15287,Q6PJG2,Q9HCU5,Q15084,Q8NBS9,Q9NTJ5,P10451,Q8IXL6,Q13231,Q6NUJ1,P01764,P61224,Q9H190,Q8NC56,P06132
3	GO:0043228	non-membrane-bounded organelle	Cellular Component	9	Q9H190,P61224,O15143,O95786,Q9H6N6,O75603,Q15185,P19784,P63208
3	GO:0043229	intracellular organelle	Cellular Component	27	Q9Y3I0,O00267,O15143,O43598,O75603,P19784,P28072,P31949,P55786,P63208,Q15185,Q15287,Q6PJG2,Q9HCU5,Q15084,Q8NBS9,Q9NTJ5,P10451,Q8IXL6,Q9H190,P61224,Q13231,Q6NUJ1,O95786,Q9H6N6,Q8NC56,P06132
3	GO:0043230	extracellular organelle	Cellular Component	12	O15143,O43598,P01764,P10451,P28072,P31949,P55786,P61224,Q15084,Q8IXL6,Q8NBS9,Q9H190
3	GO:0005615	extracellular space	Cellular Component	18	P02745,P01762,P01764,P0DP04,O15143,O43598,P10451,P28072,P31949,P55786,P61224,Q15084,Q8IXL6,Q8NBS9,Q9H190,A0A075B6H7,Q13231,Q6NUJ1
3	GO:0031012	extracellular matrix	Cellular Component	2	P02745,Q96HD1
3	GO:0042571	immunoglobulin complex, circulating	Cellular Component	3	P01762,P01764,P0DP04
3	GO:0072562	blood microparticle	Cellular Component	1	P01764
3	GO:0031300	intrinsic component of organelle membrane	Cellular Component	1	Q8NC56
3	GO:0044446	intracellular organelle part	Cellular Component	23	Q9Y3I0,P19784,O00267,P06132,P28072,P63208,Q15185,Q15287,Q6PJG2,Q9H190,Q8NC56,O15143,Q9H6N6,Q9HCU5,Q9NTJ5,P10451,Q15084,Q8IXL6,Q8NBS9,Q13231,O75603,P61224,P31949
3	GO:0031224	intrinsic component of membrane	Cellular Component	6	Q8NC56,Q96HD1,Q96KG7,Q9NTJ5,Q9UL62,Q9HCU5
3	GO:0044453	nuclear membrane part	Cellular Component	1	Q8NC56
3	GO:0044459	plasma membrane part	Cellular Component	6	Q96KG7,P01762,P01764,P0DP04,Q9UL62,O95786
3	GO:0098552	side of membrane	Cellular Component	3	P01762,P01764,P0DP04
3	GO:0098794	postsynapse	Cellular Component	1	P02745
3	GO:0005622	intracellular	Cellular Component	31	Q6PJG2,Q9HCU5,Q9NTJ5,P28072,Q15185,P19784,O75603,Q13231,Q6NUJ1,O15143,O43598,O95786,P06132,P19971,P55786,P61224,P63208,Q15084,Q15287,Q9HCE6,Q9Y3I0,O00267,P31949,Q8NC56,Q3ZCW2,Q9H190,Q9UL62,Q8NBS9,P10451,Q8IXL6,Q9H6N6
3	GO:0009986	cell surface	Cellular Component	3	P01762,P01764,P0DP04
3	GO:0012505	endomembrane system	Cellular Component	12	Q9Y3I0,Q15084,Q8NBS9,Q9NTJ5,P10451,Q8IXL6,P19784,Q8NC56,P31949,Q9HCU5,Q13231,P61224
3	GO:0030427	site of polarized growth	Cellular Component	1	Q9UL62
3	GO:0031252	cell leading edge	Cellular Component	2	P31949,O95786
3	GO:0031975	envelope	Cellular Component	2	Q9Y3I0,Q8NC56
3	GO:0042995	cell projection	Cellular Component	5	P31949,Q9UL62,O95786,P10451,Q96KG7
3	GO:0044297	cell body	Cellular Component	1	Q9UL62
3	GO:0044424	intracellular part	Cellular Component	31	P28072,O95786,P31949,P55786,P63208,Q13231,Q15185,Q15287,Q3ZCW2,Q9H190,Q9UL62,Q9Y3I0,Q8NC56,O15143,O43598,P06132,P19784,P19971,P61224,Q15084,Q6NUJ1,Q9HCE6,Q8NBS9,Q9NTJ5,P10451,Q8IXL6,O00267,O75603,Q6PJG2,Q9HCU5,Q9H6N6
3	GO:0044463	cell projection part	Cellular Component	2	Q9UL62,O95786
3	GO:0071944	cell periphery	Cellular Component	11	A0A075B6H7,O95786,P01762,P01764,P19784,P61224,Q15084,Q96KG7,Q9H190,Q9UL62,P0DP04
3	GO:0097223	sperm part	Cellular Component	1	P19784
3	GO:0097458	neuron part	Cellular Component	1	Q9UL62
4	GO:0031227	intrinsic component of endoplasmic reticulum membrane	Cellular Component	1	Q9HCU5
4	GO:0012506	vesicle membrane	Cellular Component	1	P61224
4	GO:0019866	organelle inner membrane	Cellular Component	1	Q8NC56
4	GO:0031965	nuclear membrane	Cellular Component	1	Q8NC56
4	GO:0098588	bounding membrane of organelle	Cellular Component	3	Q9HCU5,Q9NTJ5,P61224
4	GO:0098857	membrane microdomain	Cellular Component	1	Q9UL62
4	GO:0031253	cell projection membrane	Cellular Component	1	O95786
4	GO:0005774	vacuolar membrane	Cellular Component	1	P61224
4	GO:0030667	secretory granule membrane	Cellular Component	1	P61224
4	GO:0043296	apical junction complex	Cellular Component	1	O95786
4	GO:0070160	tight junction	Cellular Component	1	O95786
4	GO:0005924	cell-substrate adherens junction	Cellular Component	1	O15143
4	GO:0005912	adherens junction	Cellular Component	2	O15143,P31949
4	GO:0031983	vesicle lumen	Cellular Component	3	P31949,Q8NBS9,Q13231
4	GO:0070013	intracellular organelle lumen	Cellular Component	17	P10451,Q15084,Q8IXL6,Q8NBS9,Q13231,P31949,O00267,P06132,P19784,P28072,P63208,Q15185,Q15287,Q6PJG2,Q9Y3I0,Q9H190,O75603
4	GO:0005697	telomerase holoenzyme complex	Cellular Component	1	Q15185
4	GO:0032044	DSIF complex	Cellular Component	1	O00267
4	GO:1902495	transmembrane transporter complex	Cellular Component	1	Q9UL62
4	GO:0000118	histone deacetylase complex	Cellular Component	1	Q6PJG2
4	GO:1905368	peptidase complex	Cellular Component	1	P28072
4	GO:1990234	transferase complex	Cellular Component	1	P63208
4	GO:0043231	intracellular membrane-bounded organelle	Cellular Component	25	O00267,O15143,O43598,O75603,P19784,P28072,P31949,P55786,P63208,Q15185,Q15287,Q6PJG2,Q9HCU5,Q9Y3I0,Q15084,Q8NBS9,Q9NTJ5,P10451,Q8IXL6,Q13231,Q6NUJ1,P61224,Q8NC56,P06132,Q9H190
4	GO:0031967	organelle envelope	Cellular Component	2	Q9Y3I0,Q8NC56
4	GO:0031982	vesicle	Cellular Component	14	O15143,O43598,P01764,P10451,P28072,P31949,P55786,P61224,Q15084,Q8IXL6,Q8NBS9,Q9H190,P19784,Q13231
4	GO:0031984	organelle subcompartment	Cellular Component	4	Q9HCU5,Q9NTJ5,Q15084,Q9Y3I0
4	GO:0043232	intracellular non-membrane-bounded organelle	Cellular Component	9	Q9H190,P61224,O15143,O95786,Q9H6N6,O75603,Q15185,P19784,P63208
4	GO:0097708	intracellular vesicle	Cellular Component	6	Q15084,P19784,P31949,Q13231,P61224,Q8NBS9
4	GO:1903561	extracellular vesicle	Cellular Component	12	O15143,O43598,P01764,P10451,P28072,P31949,P55786,P61224,Q15084,Q8IXL6,Q8NBS9,Q9H190
4	GO:0070062	extracellular exosome	Cellular Component	12	O15143,O43598,P01764,P10451,P28072,P31949,P55786,P61224,Q15084,Q8IXL6,Q8NBS9,Q9H190
4	GO:0062023	collagen-containing extracellular matrix	Cellular Component	2	P02745,Q96HD1
4	GO:0031229	intrinsic component of nuclear inner membrane	Cellular Component	1	Q8NC56
4	GO:0031301	integral component of organelle membrane	Cellular Component	1	Q8NC56
4	GO:0044427	chromosomal part	Cellular Component	3	P19784,O75603,Q15185
4	GO:0044428	nuclear part	Cellular Component	12	Q9Y3I0,O00267,P06132,P19784,P28072,P63208,Q15185,Q15287,Q6PJG2,Q9H190,Q8NC56,O75603
4	GO:0044430	cytoskeletal part	Cellular Component	3	O15143,Q9H6N6,P63208
4	GO:0044431	Golgi apparatus part	Cellular Component	2	Q9HCU5,Q9NTJ5
4	GO:0044432	endoplasmic reticulum part	Cellular Component	7	P10451,Q15084,Q8IXL6,Q8NBS9,Q9HCU5,Q9NTJ5,Q9Y3I0
4	GO:0044433	cytoplasmic vesicle part	Cellular Component	4	Q13231,P31949,P61224,Q8NBS9
4	GO:0044437	vacuolar part	Cellular Component	2	Q8NBS9,P61224
4	GO:0016021	integral component of membrane	Cellular Component	6	Q9UL62,Q9HCU5,Q8NC56,Q96HD1,Q96KG7,Q9NTJ5
4	GO:0031226	intrinsic component of plasma membrane	Cellular Component	1	Q9UL62
4	GO:0001891	phagocytic cup	Cellular Component	1	Q96KG7
4	GO:0009897	external side of plasma membrane	Cellular Component	3	P01762,P01764,P0DP04
4	GO:0031256	leading edge membrane	Cellular Component	1	O95786
4	GO:0005635	nuclear envelope	Cellular Component	2	Q8NC56,Q9Y3I0
4	GO:0005783	endoplasmic reticulum	Cellular Component	7	P10451,Q15084,Q8IXL6,Q8NBS9,Q9HCU5,Q9NTJ5,Q9Y3I0
4	GO:0005794	Golgi apparatus	Cellular Component	4	Q9HCU5,Q9NTJ5,P10451,Q8IXL6
4	GO:0030141	secretory granule	Cellular Component	5	P19784,P31949,Q13231,P61224,Q8NBS9
4	GO:0030426	growth cone	Cellular Component	1	Q9UL62
4	GO:0001726	ruffle	Cellular Component	2	O95786,P31949
4	GO:0120025	plasma membrane bounded cell projection	Cellular Component	3	P31949,Q9UL62,O95786
4	GO:0043025	neuronal cell body	Cellular Component	1	Q9UL62
4	GO:0000151	ubiquitin ligase complex	Cellular Component	1	P63208
4	GO:0000502	proteasome complex	Cellular Component	1	P28072
4	GO:0005737	cytoplasm	Cellular Component	26	Q9HCU5,Q9NTJ5,P19784,Q13231,Q6NUJ1,O15143,O43598,O95786,P06132,P19971,P28072,P55786,P61224,P63208,Q15084,Q15185,Q15287,Q9HCE6,Q9Y3I0,Q8NBS9,P10451,Q8IXL6,P31949,Q3ZCW2,Q9H190,Q9UL62
4	GO:0044444	cytoplasmic part	Cellular Component	23	O15143,O43598,O95786,P06132,P19784,P19971,P28072,P55786,P61224,P63208,Q15084,Q15185,Q15287,Q6NUJ1,Q9HCE6,Q9Y3I0,Q8NBS9,Q9NTJ5,P10451,Q8IXL6,Q9HCU5,Q13231,P31949
4	GO:0120038	plasma membrane bounded cell projection part	Cellular Component	2	Q9UL62,O95786
4	GO:0001669	acrosomal vesicle	Cellular Component	1	P19784
4	GO:0043005	neuron projection	Cellular Component	1	Q9UL62
4	GO:0033267	axon part	Cellular Component	1	Q9UL62
4	GO:0036477	somatodendritic compartment	Cellular Component	1	Q9UL62
5	GO:0030176	integral component of endoplasmic reticulum membrane	Cellular Component	1	Q9HCU5
5	GO:0030659	cytoplasmic vesicle membrane	Cellular Component	1	P61224
5	GO:0005637	nuclear inner membrane	Cellular Component	1	Q8NC56
5	GO:0000139	Golgi membrane	Cellular Component	2	Q9HCU5,Q9NTJ5
5	GO:0045121	membrane raft	Cellular Component	1	Q9UL62
5	GO:0032587	ruffle membrane	Cellular Component	1	O95786
5	GO:0098852	lytic vacuole membrane	Cellular Component	1	P61224
5	GO:0035577	azurophil granule membrane	Cellular Component	1	P61224
5	GO:0005923	bicellular tight junction	Cellular Component	1	O95786
5	GO:0005925	focal adhesion	Cellular Component	1	O15143
5	GO:0060205	cytoplasmic vesicle lumen	Cellular Component	3	P31949,Q8NBS9,Q13231
5	GO:0005775	vacuolar lumen	Cellular Component	1	Q8NBS9
5	GO:0005788	endoplasmic reticulum lumen	Cellular Component	4	P10451,Q15084,Q8IXL6,Q8NBS9
5	GO:0031981	nuclear lumen	Cellular Component	11	O00267,P06132,P19784,P28072,P63208,Q15185,Q15287,Q6PJG2,Q9Y3I0,Q9H190,O75603
5	GO:1904724	tertiary granule lumen	Cellular Component	1	Q13231
5	GO:0034702	ion channel complex	Cellular Component	1	Q9UL62
5	GO:1905369	endopeptidase complex	Cellular Component	1	P28072
5	GO:0005773	vacuole	Cellular Component	4	Q13231,Q6NUJ1,Q8NBS9,P61224
5	GO:0005634	nucleus	Cellular Component	17	Q6PJG2,O75603,Q9Y3I0,Q8NC56,O00267,P06132,P19784,P28072,P63208,Q15185,Q15287,Q9H190,O15143,O43598,P31949,P55786,Q9HCU5
5	GO:0005793	endoplasmic reticulum-Golgi intermediate compartment	Cellular Component	1	Q15084
5	GO:0098791	Golgi subcompartment	Cellular Component	2	Q9HCU5,Q9NTJ5
5	GO:0098827	endoplasmic reticulum subcompartment	Cellular Component	4	Q15084,Q9HCU5,Q9NTJ5,Q9Y3I0
5	GO:0005694	chromosome	Cellular Component	3	Q15185,P19784,O75603
5	GO:0005730	nucleolus	Cellular Component	1	Q9H190
5	GO:0005811	lipid droplet	Cellular Component	1	P61224
5	GO:0005856	cytoskeleton	Cellular Component	4	O15143,O95786,Q9H6N6,P63208
5	GO:0031410	cytoplasmic vesicle	Cellular Component	6	Q15084,P19784,P31949,Q13231,P61224,Q8NBS9
5	GO:0005639	integral component of nuclear inner membrane	Cellular Component	1	Q8NC56
5	GO:0000785	chromatin	Cellular Component	2	O75603,P19784
5	GO:0044454	nuclear chromosome part	Cellular Component	1	O75603
5	GO:0098687	chromosomal region	Cellular Component	1	Q15185
5	GO:0000228	nuclear chromosome	Cellular Component	1	O75603
5	GO:0005654	nucleoplasm	Cellular Component	10	Q6PJG2,Q15287,Q9H190,O00267,P06132,P19784,P28072,P63208,Q15185,Q9Y3I0
5	GO:0044451	nucleoplasm part	Cellular Component	4	Q6PJG2,O00267,Q15287,Q9H190
5	GO:0005815	microtubule organizing center	Cellular Component	1	P63208
5	GO:0070971	endoplasmic reticulum exit site	Cellular Component	1	Q9HCU5
5	GO:0005887	integral component of plasma membrane	Cellular Component	1	Q9UL62
5	GO:0034774	secretory granule lumen	Cellular Component	3	Q8NBS9,Q13231,P31949
5	GO:0042581	specific granule	Cellular Component	1	Q13231
5	GO:0042582	azurophil granule	Cellular Component	2	P61224,Q8NBS9
5	GO:0070820	tertiary granule	Cellular Component	1	Q13231
5	GO:0031461	cullin-RING ubiquitin ligase complex	Cellular Component	1	P63208
5	GO:0005829	cytosol	Cellular Component	16	O15143,O43598,O95786,P06132,P19784,P19971,P28072,P55786,P61224,P63208,Q15084,Q15185,Q15287,Q6NUJ1,Q9HCE6,Q9Y3I0
5	GO:0048471	perinuclear region of cytoplasm	Cellular Component	1	P10451
5	GO:0030425	dendrite	Cellular Component	1	Q9UL62
5	GO:0030424	axon	Cellular Component	1	Q9UL62
5	GO:0097447	dendritic tree	Cellular Component	1	Q9UL62
5	GO:0150034	distal axon	Cellular Component	1	Q9UL62
6	GO:0005765	lysosomal membrane	Cellular Component	1	P61224
6	GO:0035578	azurophil granule lumen	Cellular Component	1	Q8NBS9
6	GO:0043202	lysosomal lumen	Cellular Component	1	Q8NBS9
6	GO:0034703	cation channel complex	Cellular Component	1	Q9UL62
6	GO:0000323	lytic vacuole	Cellular Component	4	Q13231,Q6NUJ1,Q8NBS9,P61224
6	GO:0015629	actin cytoskeleton	Cellular Component	3	O15143,Q9H6N6,O95786
6	GO:0015630	microtubule cytoskeleton	Cellular Component	1	P63208
6	GO:0048770	pigment granule	Cellular Component	1	Q15084
6	GO:0099503	secretory vesicle	Cellular Component	5	P19784,P31949,Q13231,P61224,Q8NBS9
6	GO:0000790	nuclear chromatin	Cellular Component	1	O75603
6	GO:0000781	chromosome, telomeric region	Cellular Component	1	Q15185
6	GO:0016604	nuclear body	Cellular Component	2	Q15287,Q9H190
6	GO:0005813	centrosome	Cellular Component	1	P63208
6	GO:0035580	specific granule lumen	Cellular Component	1	Q13231
6	GO:0019005	SCF ubiquitin ligase complex	Cellular Component	1	P63208
6	GO:0031467	Cul7-RING ubiquitin ligase complex	Cellular Component	1	P63208
7	GO:0034704	calcium channel complex	Cellular Component	1	Q9UL62
7	GO:0005764	lysosome	Cellular Component	4	Q8NBS9,P61224,Q13231,Q6NUJ1
7	GO:0042470	melanosome	Cellular Component	1	Q15084
7	GO:0016607	nuclear speck	Cellular Component	2	Q15287,Q9H190
8	GO:0005766	primary lysosome	Cellular Component	2	P61224,Q8NBS9

## Sheet: Enrichment
GO_ID	Term	Category	Test	Ref	TestAll	RefAll	Test_per	Ref_per	Over_Under	TestSeqs	RefSeqs	P value	FDR	richFactor
GO:0016860	intramolecular oxidoreductase activity	F	4	23	38	2680	0.105263	0.00858209	over	Q15084,Q8NBS9,Q96HD1,Q15185	O00391,P07237,P13667,P30101,Q15084,Q8NBS9,Q96HD1,Q96HE7,Q96JJ7,Q9BS26,Q15125,O75521,P14174,P30046,P46926,P06744,P34949,P41222,P49247,P60174,Q9BV20,Q15185,Q13011	0.000251057	0.183899	0.173913
GO:0003756	protein disulfide isomerase activity	F	3	10	38	2680	0.0789474	0.00373134	over	Q15084,Q8NBS9,Q96HD1	O00391,P07237,P13667,P30101,Q15084,Q8NBS9,Q96HD1,Q96HE7,Q96JJ7,Q9BS26	0.000294867	0.183899	0.3
GO:0016864	intramolecular oxidoreductase activity, transposing S-S bonds	F	3	10	38	2680	0.0789474	0.00373134	over	Q15084,Q8NBS9,Q96HD1	O00391,P07237,P13667,P30101,Q15084,Q8NBS9,Q96HD1,Q96HE7,Q96JJ7,Q9BS26	0.000294867	0.183899	0.3
GO:0006910	phagocytosis, recognition	P	4	49	38	2680	0.105263	0.0182836	over	Q96KG7,P01762,P01764,P0DP04	O75636,Q15485,Q96KG7,A0A075B6R2,A0A0A0MS14,A0A0A0MS15,A0A0B4J1V0,A0A0B4J1V1,A0A0B4J1V2,A0A0B4J1X5,A0A0B4J1X8,A0A0B4J1Y9,A0A0B4J2H0,A0A0C4DH29,A0A0C4DH31,A0A0C4DH32,A0A0C4DH33,A0A0C4DH34,A0A0C4DH35,A0A0C4DH36,A0A0C4DH38,A0A0C4DH43,A0A0J9YX35,A0A0J9YXX1,A0M8Q6,P01742,P01743,P01762,P01764,P01766,P01767,P01772,P01780,P0DP04,P01817,P01834,P01859,P01860,P01861,P01871,P01876,P01877,P06331,P0DOY2,P0DOY3,…	0.00461126	0.40814	0.0816327
GO:0016853	isomerase activity	F	4	50	38	2680	0.105263	0.0186567	over	Q15084,Q8NBS9,Q96HD1,Q15185	O00391,P07237,P13667,P30101,Q15084,Q8NBS9,Q96HD1,Q96HE7,Q96JJ7,Q9BS26,Q15125,P23284,P30405,P62937,P62942,Q00688,Q02790,Q13526,Q14318,Q15257,Q5T1M5,Q9H2H8,P11387,Q02880,Q14376,P07738,P18669,O75521,P14174,P30046,P46926,P06744,P34949,O95394,P36871,Q96G03,P41222,P49247,P60174,Q9BPW9,Q9BV20,Q13630,Q15185,Q9BYJ1,Q13011,Q8NCW5,O75342,P10809,P51659,Q01581	0.00496164	0.40814	0.08
GO:1903955	positive regulation of protein targeting to mitochondrion	P	2	8	38	2680	0.0526316	0.00298507	over	P19784,P55786	P19784,P34931,P55786,P68036,Q13131,Q7Z6Z7,Q9UBE0,Q9Y371	0.00519551	0.40814	0.25
GO:0006911	phagocytosis, engulfment	P	4	54	38	2680	0.105263	0.0201493	over	Q96KG7,P01762,P01764,P0DP04	P63000,P84095,Q96KG7,P01024,P17301,Q8NEU8,Q9NZC2,A0A075B6R2,A0A0A0MS14,A0A0A0MS15,A0A0B4J1V0,A0A0B4J1V1,A0A0B4J1V2,A0A0B4J1X5,A0A0B4J1X8,A0A0B4J1Y9,A0A0B4J2H0,A0A0C4DH29,A0A0C4DH31,A0A0C4DH32,A0A0C4DH33,A0A0C4DH34,A0A0C4DH35,A0A0C4DH36,A0A0C4DH38,A0A0C4DH43,A0A0J9YX35,A0A0J9YXX1,A0M8Q6,P01742,P01743,P01762,P01764,P01766,P01767,P01772,P01780,P0DP04,P01817,P01834,P01859,P01860,P01861,P01871,P01876,…	0.0065425	0.40814	0.0740741
GO:0099024	plasma membrane invagination	P	4	57	38	2680	0.105263	0.0212687	over	P01762,P01764,P0DP04,Q96KG7	A0A075B6R2,A0A0A0MS14,A0A0A0MS15,A0A0B4J1V0,A0A0B4J1V1,A0A0B4J1V2,A0A0B4J1X5,A0A0B4J1X8,A0A0B4J1Y9,A0A0B4J2H0,A0A0C4DH29,A0A0C4DH31,A0A0C4DH32,A0A0C4DH33,A0A0C4DH34,A0A0C4DH35,A0A0C4DH36,A0A0C4DH38,A0A0C4DH43,A0A0J9YX35,A0A0J9YXX1,A0M8Q6,P01742,P01743,P01762,P01764,P01766,P01767,P01772,P01780,P0DP04,P01817,P01834,P01859,P01860,P01861,P01871,P01876,P01877,P06331,P0DOY2,P0DOY3,P0DP01,P15814,P35579,…	0.00792711	0.40814	0.0701754
GO:0035914	skeletal muscle cell differentiation	P	2	10	38	2680	0.0526316	0.00373134	over	Q96KG7,Q8NC56	Q4KMG0,Q96KG7,O14793,P17844,Q92841,P35052,P13639,P50402,P61201,Q8NC56	0.00820177	0.40814	0.2
GO:0010324	membrane invagination	P	4	58	38	2680	0.105263	0.0216418	over	P01762,P01764,P0DP04,Q96KG7	A0A075B6R2,A0A0A0MS14,A0A0A0MS15,A0A0B4J1V0,A0A0B4J1V1,A0A0B4J1V2,A0A0B4J1X5,A0A0B4J1X8,A0A0B4J1Y9,A0A0B4J2H0,A0A0C4DH29,A0A0C4DH31,A0A0C4DH32,A0A0C4DH33,A0A0C4DH34,A0A0C4DH35,A0A0C4DH36,A0A0C4DH38,A0A0C4DH43,A0A0J9YX35,A0A0J9YXX1,A0M8Q6,P01742,P01743,P01762,P01764,P01766,P01767,P01772,P01780,P0DP04,P01817,P01834,P01859,P01860,P01861,P01871,P01876,P01877,P06331,P0DOY2,P0DOY3,P0DP01,P15814,P35579,…	0.00842848	0.40814	0.0689655
GO:1903214	regulation of protein targeting to mitochondrion	P	2	11	38	2680	0.0526316	0.00410448	over	P19784,P55786	O95817,P49257,P19784,P34931,P55786,P68036,Q13131,Q7Z6Z7,Q9UBE0,Q9Y371,O60238	0.00993517	0.40814	0.181818
GO:0048522	positive regulation of cellular process	P	21	977	38	2680	0.552632	0.364552	over	O00267,Q9UL62,P31949,O43598,Q9HCE6,P61224,O15143,O95786,Q15185,Q15287,Q8IXL6,P10451,P01762,P01764,P0DP04,P28072,P02745,P19784,P55786,P63208,Q96KG7	P05067,P27361,P28482,P46108,P46109,Q9NYL2,Q9UHA4,P00441,P01019,P01031,P62987,P0DJI8,P30040,P32119,P36507,P49407,P61088,Q06124,Q13131,Q13404,Q15046,Q15121,Q16539,Q16644,Q6UVK1,Q99572,Q9Y6K9,P07355,P37840,P42566,P46459,Q14160,O60658,P00533,P00734,P01024,P01344,P02786,P07333,P07900,P11234,P14780,P15692,P20827,P31751,P35968,P41159,P48730,P49763,P54652,P63000,P63244,Q13526,Q14393,Q14956,Q15848,Q8TDY2,…	0.0133003	0.40814	0.0214944
GO:0050686	negative regulation of mRNA processing	P	2	13	38	2680	0.0526316	0.00485075	over	Q15287,O00267	O95758,P14866,P22626,P26368,P26599,P38159,P61978,Q07021,Q08170,Q13242,Q15287,Q9UKV3,O00267	0.0138405	0.40814	0.153846
GO:0072501	cellular divalent inorganic anion homeostasis	P	1	1	38	2680	0.0263158	0.000373134	over	O75603	O75603	0.0141791	0.40814	1
GO:0034061	DNA polymerase activity	F	1	1	38	2680	0.0263158	0.000373134	over	Q15185	Q15185	0.0141791	0.40814	1
GO:0009032	thymidine phosphorylase activity	F	1	1	38	2680	0.0263158	0.000373134	over	P19971	P19971	0.0141791	0.40814	1
GO:0000968	tRNA exon ligation	P	1	1	38	2680	0.0263158	0.000373134	over	Q9Y3I0	Q9Y3I0	0.0141791	0.40814	1
GO:0005090	Sar guanyl-nucleotide exchange factor activity	F	1	1	38	2680	0.0263158	0.000373134	over	Q9HCU5	Q9HCU5	0.0141791	0.40814	1
GO:0070694	deoxyribonucleoside 5'-monophosphate N-glycosidase activity	F	1	1	38	2680	0.0263158	0.000373134	over	O43598	O43598	0.0141791	0.40814	1
GO:0014719	skeletal muscle satellite cell activation	P	1	1	38	2680	0.0263158	0.000373134	over	Q96KG7	Q96KG7	0.0141791	0.40814	1
GO:1902804	negative regulation of synaptic vesicle transport	P	1	1	38	2680	0.0263158	0.000373134	over	P61224	P61224	0.0141791	0.40814	1
GO:0072502	cellular trivalent inorganic anion homeostasis	P	1	1	38	2680	0.0263158	0.000373134	over	O75603	O75603	0.0141791	0.40814	1
GO:0031441	negative regulation of mRNA 3'-end processing	P	1	1	38	2680	0.0263158	0.000373134	over	O00267	O00267	0.0141791	0.40814	1
GO:0003400	regulation of COPII vesicle coating	P	1	1	38	2680	0.0263158	0.000373134	over	Q9HCU5	Q9HCU5	0.0141791	0.40814	1
GO:0034596	phosphatidylinositol phosphate 4-phosphatase activity	F	1	1	38	2680	0.0263158	0.000373134	over	Q9NTJ5	Q9NTJ5	0.0141791	0.40814	1
GO:0036179	osteoclast maturation	P	1	1	38	2680	0.0263158	0.000373134	over	Q8IXL6	Q8IXL6	0.0141791	0.40814	1
GO:0015279	store-operated calcium channel activity	F	1	1	38	2680	0.0263158	0.000373134	over	Q9UL62	Q9UL62	0.0141791	0.40814	1
GO:0035938	estradiol secretion	P	1	1	38	2680	0.0263158	0.000373134	over	P10451	P10451	0.0141791	0.40814	1
GO:0000971	tRNA exon ligation utilizing 2',3' cyclic phosphate of 5'-exon as source of linkage phosphate	P	1	1	38	2680	0.0263158	0.000373134	over	Q9Y3I0	Q9Y3I0	0.0141791	0.40814	1
GO:0033625	positive regulation of integrin activation	P	1	1	38	2680	0.0263158	0.000373134	over	P61224	P61224	0.0141791	0.40814	1
GO:1990444	F-box domain binding	F	1	1	38	2680	0.0263158	0.000373134	over	P63208	P63208	0.0141791	0.40814	1
GO:0000378	RNA exon ligation	P	1	1	38	2680	0.0263158	0.000373134	over	Q9Y3I0	Q9Y3I0	0.0141791	0.40814	1
GO:0009159	deoxyribonucleoside monophosphate catabolic process	P	1	1	38	2680	0.0263158	0.000373134	over	O43598	O43598	0.0141791	0.40814	1
GO:0003972	RNA ligase (ATP) activity	F	1	1	38	2680	0.0263158	0.000373134	over	Q9Y3I0	Q9Y3I0	0.0141791	0.40814	1
GO:0030643	cellular phosphate ion homeostasis	P	1	1	38	2680	0.0263158	0.000373134	over	O75603	O75603	0.0141791	0.40814	1
GO:0048683	regulation of collateral sprouting of intact axon in response to injury	P	1	1	38	2680	0.0263158	0.000373134	over	P10451	P10451	0.0141791	0.40814	1
GO:0035482	gastric motility	P	1	1	38	2680	0.0263158	0.000373134	over	P19971	P19971	0.0141791	0.40814	1
GO:0034343	type III interferon production	P	1	1	38	2680	0.0263158	0.000373134	over	O95786	O95786	0.0141791	0.40814	1
GO:0003964	RNA-directed DNA polymerase activity	F	1	1	38	2680	0.0263158	0.000373134	over	Q15185	Q15185	0.0141791	0.40814	1
GO:2000866	positive regulation of estradiol secretion	P	1	1	38	2680	0.0263158	0.000373134	over	P10451	P10451	0.0141791	0.40814	1
GO:0048673	collateral sprouting of intact axon in response to injury	P	1	1	38	2680	0.0263158	0.000373134	over	P10451	P10451	0.0141791	0.40814	1
GO:2000864	regulation of estradiol secretion	P	1	1	38	2680	0.0263158	0.000373134	over	P10451	P10451	0.0141791	0.40814	1
GO:0033623	regulation of integrin activation	P	1	1	38	2680	0.0263158	0.000373134	over	P61224	P61224	0.0141791	0.40814	1
GO:0046929	negative regulation of neurotransmitter secretion	P	1	1	38	2680	0.0263158	0.000373134	over	P61224	P61224	0.0141791	0.40814	1
GO:0004853	uroporphyrinogen decarboxylase activity	F	1	1	38	2680	0.0263158	0.000373134	over	P06132	P06132	0.0141791	0.40814	1
GO:0097210	response to gonadotropin-releasing hormone	P	1	1	38	2680	0.0263158	0.000373134	over	P61224	P61224	0.0141791	0.40814	1
GO:0008452	RNA ligase activity	F	1	1	38	2680	0.0263158	0.000373134	over	Q9Y3I0	Q9Y3I0	0.0141791	0.40814	1
GO:0009597	detection of virus	P	1	1	38	2680	0.0263158	0.000373134	over	O95786	O95786	0.0141791	0.40814	1
GO:0032044	DSIF complex	C	1	1	38	2680	0.0263158	0.000373134	over	O00267	O00267	0.0141791	0.40814	1
GO:0034344	regulation of type III interferon production	P	1	1	38	2680	0.0263158	0.000373134	over	O95786	O95786	0.0141791	0.40814	1
GO:0050220	prostaglandin-E synthase activity	F	1	1	38	2680	0.0263158	0.000373134	over	Q15185	Q15185	0.0141791	0.40814	1
GO:1900364	negative regulation of mRNA polyadenylation	P	1	1	38	2680	0.0263158	0.000373134	over	O00267	O00267	0.0141791	0.40814	1
GO:0016154	pyrimidine-nucleoside phosphorylase activity	F	1	1	38	2680	0.0263158	0.000373134	over	P19971	P19971	0.0141791	0.40814	1
GO:0090113	regulation of ER to Golgi vesicle-mediated transport by GTP hydrolysis	P	1	1	38	2680	0.0263158	0.000373134	over	Q9HCU5	Q9HCU5	0.0141791	0.40814	1
GO:0006710	androgen catabolic process	P	1	1	38	2680	0.0263158	0.000373134	over	P10451	P10451	0.0141791	0.40814	1
GO:2000288	positive regulation of myoblast proliferation	P	1	1	38	2680	0.0263158	0.000373134	over	Q96KG7	Q96KG7	0.0141791	0.40814	1
GO:0008843	endochitinase activity	F	1	1	38	2680	0.0263158	0.000373134	over	Q13231	Q13231	0.0141791	0.40814	1
GO:0043812	phosphatidylinositol-4-phosphate phosphatase activity	F	1	1	38	2680	0.0263158	0.000373134	over	Q9NTJ5	Q9NTJ5	0.0141791	0.40814	1
GO:1905333	regulation of gastric motility	P	1	1	38	2680	0.0263158	0.000373134	over	P19971	P19971	0.0141791	0.40814	1
GO:0044245	polysaccharide digestion	P	1	1	38	2680	0.0263158	0.000373134	over	Q13231	Q13231	0.0141791	0.40814	1
GO:0036284	tubulobulbar complex	C	1	1	38	2680	0.0263158	0.000373134	over	O15143	O15143	0.0141791	0.40814	1
GO:0003720	telomerase activity	F	1	1	38	2680	0.0263158	0.000373134	over	Q15185	Q15185	0.0141791	0.40814	1
GO:0048685	negative regulation of collateral sprouting of intact axon in response to injury	P	1	1	38	2680	0.0263158	0.000373134	over	P10451	P10451	0.0141791	0.40814	1
GO:0097211	cellular response to gonadotropin-releasing hormone	P	1	1	38	2680	0.0263158	0.000373134	over	P61224	P61224	0.0141791	0.40814	1
GO:2000301	negative regulation of synaptic vesicle exocytosis	P	1	1	38	2680	0.0263158	0.000373134	over	P61224	P61224	0.0141791	0.40814	1
GO:0050851	antigen receptor-mediated signaling pathway	P	5	111	38	2680	0.131579	0.0414179	over	P28072,P63208,P01762,P01764,P0DP04	O00231,O00232,O00487,O14818,O43242,O75144,P01903,P04440,P04216,P04439,P16333,P17980,P19838,P20036,P20618,P25786,P25787,P25788,P25789,P28062,P28066,P28070,P28072,P28074,P28482,P35998,P41240,P43686,P46109,P48556,P49720,P49721,P49770,P51665,P55036,P60900,P61088,P61289,P62191,P62195,P62333,P63208,Q06323,Q12913,Q13177,Q13200,Q13616,Q14232,Q15008,Q16401,Q92530,Q99460,Q9H4A3,Q9UJZ1,Q9UL46,Q9UNM6,Q9Y6K9,…	0.0187558	0.45424	0.045045
GO:0006909	phagocytosis	P	6	153	38	2680	0.157895	0.0570896	over	P01762,P01764,P0DP04,O15143,Q8NBS9,Q96KG7	P31146,Q99572,A0A075B6R2,A0A0A0MS14,A0A0A0MS15,A0A0B4J1V0,A0A0B4J1V1,A0A0B4J1V2,A0A0B4J1X5,A0A0B4J1X8,A0A0B4J1Y9,A0A0B4J2H0,A0A0C4DH29,A0A0C4DH31,A0A0C4DH32,A0A0C4DH33,A0A0C4DH34,A0A0C4DH35,A0A0C4DH36,A0A0C4DH38,A0A0C4DH43,A0A0J9YX35,A0A0J9YXX1,A0M8Q6,P01742,P01743,P01762,P01764,P01766,P01767,P01772,P01780,P0DP04,P01817,P01834,P01859,P01860,P01861,P01871,P01876,P01877,P06331,P0DOY2,P0DOY3,P0DP01,…	0.018953	0.45424	0.0392157
GO:0034987	immunoglobulin receptor binding	F	3	43	38	2680	0.0789474	0.0160448	over	P01762,P01764,P0DP04	P21333,A0A075B6R2,A0A0A0MS14,A0A0A0MS15,A0A0B4J1V0,A0A0B4J1V1,A0A0B4J1V2,A0A0B4J1X5,A0A0B4J1X8,A0A0B4J1Y9,A0A0B4J2H0,A0A0C4DH29,A0A0C4DH31,A0A0C4DH32,A0A0C4DH33,A0A0C4DH34,A0A0C4DH35,A0A0C4DH36,A0A0C4DH38,A0A0C4DH43,A0A0J9YX35,A0A0J9YXX1,A0M8Q6,P01591,P01742,P01743,P01762,P01764,P01766,P01767,P01772,P01780,P0DP04,P01817,P01834,P01859,P01860,P01861,P06331,P0DOY2,P0DOY3,P0DP01,P15814	0.0219709	0.45424	0.0697674
GO:0002757	immune response-activating signal transduction	P	7	204	38	2680	0.184211	0.0761194	over	P28072,P63208,O15143,P01762,P01764,O95786,P0DP04	O00231,O00232,O00487,O14818,O43242,P13598,P17980,P19838,P20618,P25786,P25787,P25788,P25789,P28062,P28066,P28070,P28072,P28074,P35998,P43405,P43686,P48556,P49720,P49721,P51665,P55036,P60900,P61289,P62191,P62195,P62333,P63208,P98088,Q05655,Q06323,Q13177,Q13200,Q13616,Q15008,Q16401,Q92530,Q99460,Q9UL46,Q9UNM6,Q9Y6K9,P02671,P02675,P02679,P04114,P05109,P06702,P07711,P07858,P08571,P09429,P14625,P18428,…	0.0221354	0.45424	0.0343137
GO:0038093	Fc receptor signaling pathway	P	5	116	38	2680	0.131579	0.0432836	over	P01762,P01764,P28072,P63208,O15143	P01615,A0A075B6S6,P01614,P04433,A0A0C4DH25,A0M8Q6,A2NJV5,O00231,O00232,O00487,O14818,O43242,P01594,P04432,P01599,P01601,P01602,P01619,P01624,P01699,P01700,P01701,P01703,P01704,P01714,P01715,P01717,P01718,P01721,P01742,P01743,P01762,P01764,P01766,P01767,P01772,P01780,P01817,P01834,P04430,P06312,P06331,P0DOY2,P0DOY3,P17980,P19838,P20618,P25786,P25787,P25788,P25789,P27361,P28062,P28066,P28070,P28072…	0.0222937	0.45424	0.0431034
GO:0002764	immune response-regulating signaling pathway	P	7	206	38	2680	0.184211	0.0768657	over	P28072,P63208,P01762,P01764,O15143,O95786,P0DP04	O00231,O00232,O00487,O14818,O43242,P13598,P17980,P19838,P20618,P25786,P25787,P25788,P25789,P28062,P28066,P28070,P28072,P28074,P35998,P43405,P43686,P48556,P49720,P49721,P51665,P55036,P60900,P61289,P62191,P62195,P62333,P63208,P98088,Q05655,Q06323,Q13177,Q13200,Q13616,Q15008,Q16401,Q92530,Q99460,Q9UL46,Q9UNM6,Q9Y6K9,P02671,P02675,P02679,P04114,P05109,P06702,P07711,P07858,P08571,P09429,P14625,P18428,…	0.0232337	0.45424	0.0339806
GO:1903749	positive regulation of establishment of protein localization to mitochondrion	P	2	17	38	2680	0.0526316	0.00634328	over	P19784,P55786	P27348,P30419,P31946,P31947,P55957,P61981,P62258,P63104,Q04917,P19784,P34931,P55786,P68036,Q13131,Q7Z6Z7,Q9UBE0,Q9Y371	0.0232878	0.45424	0.117647
GO:0043277	apoptotic cell clearance	P	2	18	38	2680	0.0526316	0.00671642	over	Q96KG7,Q8NBS9	P63000,P84095,Q96KG7,O75636,Q15485,P61106,Q9NZC2,P09429,P01024,P06681,P0C0L4,P0C0L5,P21980,P30530,Q07954,Q08431,Q14393,Q8NBS9	0.0259671	0.45424	0.111111
GO:0008037	cell recognition	P	4	81	38	2680	0.105263	0.0302239	over	P01762,P01764,P0DP04,Q96KG7	P26038,A0A075B6R2,A0A0A0MS14,A0A0A0MS15,A0A0B4J1V0,A0A0B4J1V1,A0A0B4J1V2,A0A0B4J1X5,A0A0B4J1X8,A0A0B4J1Y9,A0A0B4J2H0,A0A0C4DH29,A0A0C4DH31,A0A0C4DH32,A0A0C4DH33,A0A0C4DH34,A0A0C4DH35,A0A0C4DH36,A0A0C4DH38,A0A0C4DH43,A0A0J9YX35,A0A0J9YXX1,A0M8Q6,P01742,P01743,P01762,P01764,P01766,P01767,P01772,P01780,P0DP04,P01817,P01834,P01859,P01860,P01861,P01871,P01876,P01877,P06331,P0DOY2,P0DOY3,P0DP01,P15814,…	0.0261971	0.45424	0.0493827
GO:0042571	immunoglobulin complex, circulating	C	3	46	38	2680	0.0789474	0.0171642	over	P01762,P01764,P0DP04	P01591,P01619,P01876,P01877,P01871,A0A075B6R2,A0A0A0MS14,A0A0A0MS15,A0A0B4J1V0,A0A0B4J1V1,A0A0B4J1V2,A0A0B4J1X5,A0A0B4J1X8,A0A0B4J1Y9,A0A0B4J2H0,A0A0C4DH29,A0A0C4DH31,A0A0C4DH32,A0A0C4DH33,A0A0C4DH34,A0A0C4DH35,A0A0C4DH36,A0A0C4DH38,A0A0C4DH43,A0A0J9YX35,A0A0J9YXX1,A0M8Q6,P01742,P01743,P01762,P01764,P01766,P01767,P01772,P01780,P0DP04,P01817,P01834,P01859,P01860,P01861,P06331,P0DOY2,P0DOY3,P0DP01,…	0.0262511	0.45424	0.0652174
GO:0048209	regulation of vesicle targeting, to, from or within Golgi	P	1	2	38	2680	0.0263158	0.000746269	over	Q9HCU5	Q9HCU5,O95249	0.0281624	0.45424	0.5
GO:0005089	Rho guanyl-nucleotide exchange factor activity	F	1	2	38	2680	0.0263158	0.000746269	over	Q9HCE6	Q92888,Q9HCE6	0.0281624	0.45424	0.5
GO:0010390	histone monoubiquitination	P	1	2	38	2680	0.0263158	0.000746269	over	P63208	P63208,Q16531	0.0281624	0.45424	0.5
GO:0032486	Rap protein signal transduction	P	1	2	38	2680	0.0263158	0.000746269	over	P61224	P16035,P61224	0.0281624	0.45424	0.5
GO:0070679	inositol 1,4,5 trisphosphate binding	F	1	2	38	2680	0.0263158	0.000746269	over	Q9UL62	Q14573,Q9UL62	0.0281624	0.45424	0.5
GO:0035546	interferon-beta secretion	P	1	2	38	2680	0.0263158	0.000746269	over	O95786	O95786,Q08211	0.0281624	0.45424	0.5
GO:0005602	complement component C1 complex	C	1	2	38	2680	0.0263158	0.000746269	over	P02745	P02745,P02746	0.0281624	0.45424	0.5
GO:0048627	myoblast development	P	1	2	38	2680	0.0263158	0.000746269	over	Q96KG7	P18827,Q96KG7	0.0281624	0.45424	0.5
GO:0030320	cellular monovalent inorganic anion homeostasis	P	1	2	38	2680	0.0263158	0.000746269	over	O75603	O75603,P12277	0.0281624	0.45424	0.5
GO:0071895	odontoblast differentiation	P	1	2	38	2680	0.0263158	0.000746269	over	Q8IXL6	P05121,Q8IXL6	0.0281624	0.45424	0.5
GO:0060017	parathyroid gland development	P	1	2	38	2680	0.0263158	0.000746269	over	O75603	O75603,P46109	0.0281624	0.45424	0.5
GO:0002735	positive regulation of myeloid dendritic cell cytokine production	P	1	2	38	2680	0.0263158	0.000746269	over	O95786	O95786,Q92499	0.0281624	0.45424	0.5
GO:1902630	regulation of membrane hyperpolarization	P	1	2	38	2680	0.0263158	0.000746269	over	Q9UL62	P01019,Q9UL62	0.0281624	0.45424	0.5
GO:0051589	negative regulation of neurotransmitter transport	P	1	2	38	2680	0.0263158	0.000746269	over	P61224	P37840,P61224	0.0281624	0.45424	0.5
GO:0006782	protoporphyrinogen IX biosynthetic process	P	1	2	38	2680	0.0263158	0.000746269	over	P06132	P06132,P13716	0.0281624	0.45424	0.5
GO:0035547	regulation of interferon-beta secretion	P	1	2	38	2680	0.0263158	0.000746269	over	O95786	O95786,Q08211	0.0281624	0.45424	0.5
GO:0004438	phosphatidylinositol-3-phosphatase activity	F	1	2	38	2680	0.0263158	0.000746269	over	Q9NTJ5	Q13613,Q9NTJ5	0.0281624	0.45424	0.5
GO:0009162	deoxyribonucleoside monophosphate metabolic process	P	1	2	38	2680	0.0263158	0.000746269	over	O43598	O43598,Q16774	0.0281624	0.45424	0.5
GO:0031467	Cul7-RING ubiquitin ligase complex	C	1	2	38	2680	0.0263158	0.000746269	over	P63208	P62877,P63208	0.0281624	0.45424	0.5
GO:0030002	cellular anion homeostasis	P	1	2	38	2680	0.0263158	0.000746269	over	O75603	O75603,P12277	0.0281624	0.45424	0.5
GO:0150064	vertebrate eye-specific patterning	P	1	2	38	2680	0.0263158	0.000746269	over	P02745	P01024,P02745	0.0281624	0.45424	0.5
GO:0016886	ligase activity, forming phosphoric ester bonds	F	1	2	38	2680	0.0263158	0.000746269	over	Q9Y3I0	O00442,Q9Y3I0	0.0281624	0.45424	0.5
GO:0060736	prostate gland growth	P	1	2	38	2680	0.0263158	0.000746269	over	Q6NUJ1	P07602,Q6NUJ1	0.0281624	0.45424	0.5
GO:0035549	positive regulation of interferon-beta secretion	P	1	2	38	2680	0.0263158	0.000746269	over	O95786	O95786,Q08211	0.0281624	0.45424	0.5
GO:0045955	negative regulation of calcium ion-dependent exocytosis	P	1	2	38	2680	0.0263158	0.000746269	over	P61224	P61224,P04899	0.0281624	0.45424	0.5
GO:0002733	regulation of myeloid dendritic cell cytokine production	P	1	2	38	2680	0.0263158	0.000746269	over	O95786	O95786,Q92499	0.0281624	0.45424	0.5
GO:0008156	negative regulation of DNA replication	P	1	2	38	2680	0.0263158	0.000746269	over	P31949	P31949,Q9BZE4	0.0281624	0.45424	0.5
GO:0072505	divalent inorganic anion homeostasis	P	1	2	38	2680	0.0263158	0.000746269	over	O75603	O75603,Q6FHJ7	0.0281624	0.45424	0.5
GO:0002371	dendritic cell cytokine production	P	1	2	38	2680	0.0263158	0.000746269	over	O95786	O95786,Q92499	0.0281624	0.45424	0.5
GO:0072506	trivalent inorganic anion homeostasis	P	1	2	38	2680	0.0263158	0.000746269	over	O75603	O75603,Q6FHJ7	0.0281624	0.45424	0.5
GO:0002372	myeloid dendritic cell cytokine production	P	1	2	38	2680	0.0263158	0.000746269	over	O95786	O95786,Q92499	0.0281624	0.45424	0.5
GO:0046501	protoporphyrinogen IX metabolic process	P	1	2	38	2680	0.0263158	0.000746269	over	P06132	P06132,P13716	0.0281624	0.45424	0.5
GO:2000291	regulation of myoblast proliferation	P	1	2	38	2680	0.0263158	0.000746269	over	Q96KG7	Q96KG7,O14793	0.0281624	0.45424	0.5
GO:0002730	regulation of dendritic cell cytokine production	P	1	2	38	2680	0.0263158	0.000746269	over	O95786	O95786,Q92499	0.0281624	0.45424	0.5
GO:0070166	enamel mineralization	P	1	2	38	2680	0.0263158	0.000746269	over	Q8IXL6	Q13586,Q8IXL6	0.0281624	0.45424	0.5
GO:0055062	phosphate ion homeostasis	P	1	2	38	2680	0.0263158	0.000746269	over	O75603	O75603,Q6FHJ7	0.0281624	0.45424	0.5
GO:0052744	phosphatidylinositol monophosphate phosphatase activity	F	1	2	38	2680	0.0263158	0.000746269	over	Q9NTJ5	Q13613,Q9NTJ5	0.0281624	0.45424	0.5
GO:0004568	chitinase activity	F	1	2	38	2680	0.0263158	0.000746269	over	Q13231	Q13231,Q01459	0.0281624	0.45424	0.5
GO:0035518	histone H2A monoubiquitination	P	1	2	38	2680	0.0263158	0.000746269	over	P63208	P63208,Q16531	0.0281624	0.45424	0.5
GO:0006828	manganese ion transport	P	1	2	38	2680	0.0263158	0.000746269	over	Q9UL62	Q9HC07,Q9UL62	0.0281624	0.45424	0.5
GO:0002732	positive regulation of dendritic cell cytokine production	P	1	2	38	2680	0.0263158	0.000746269	over	O95786	O95786,Q92499	0.0281624	0.45424	0.5
GO:0002253	activation of immune response	P	8	264	38	2680	0.210526	0.0985075	over	P28072,P63208,P01762,P01764,P02745,P0DP04,O15143,O95786	O00187,O75636,P04264,P11226,P48740,Q15485,Q9BWP8,P01023,P05155,P01024,P13671,P13987,O94992,P09429,P12956,P13010,P23246,P43243,P78527,Q15233,Q16666,Q8WXF1,Q96PK6,Q9UHD2,Q9ULZ3,O00231,O00232,O00487,O14818,O43242,P13598,P17980,P19838,P20618,P25786,P25787,P25788,P25789,P28062,P28066,P28070,P28072,P28074,P35998,P43405,P43686,P48556,P49720,P49721,P51665,P55036,P60900,P61289,P62191,P62195,P62333,P63208,…	0.028415	0.454396	0.030303
GO:0002429	immune response-activating cell surface receptor signaling pathway	P	6	168	38	2680	0.157895	0.0626866	over	P28072,P63208,O15143,P01762,P01764,P0DP04	O00231,O00232,O00487,O14818,O43242,P13598,P17980,P19838,P20618,P25786,P25787,P25788,P25789,P28062,P28066,P28070,P28072,P28074,P35998,P43405,P43686,P48556,P49720,P49721,P51665,P55036,P60900,P61289,P62191,P62195,P62333,P63208,P98088,Q05655,Q06323,Q13177,Q13200,Q13616,Q15008,Q16401,Q92530,Q99460,Q9UL46,Q9UNM6,Q9Y6K9,P80108,O75144,P01903,P04440,P04216,P04439,P16333,P20036,P28482,P41240,P46109,P49770,…	0.0286766	0.454694	0.0357143
GO:0002768	immune response-regulating cell surface receptor signaling pathway	P	6	169	38	2680	0.157895	0.0630597	over	P28072,P63208,P01762,P01764,O15143,P0DP04	O00231,O00232,O00487,O14818,O43242,P13598,P17980,P19838,P20618,P25786,P25787,P25788,P25789,P28062,P28066,P28070,P28072,P28074,P35998,P43405,P43686,P48556,P49720,P49721,P51665,P55036,P60900,P61289,P62191,P62195,P62333,P63208,P98088,Q05655,Q06323,Q13177,Q13200,Q13616,Q15008,Q16401,Q92530,Q99460,Q9UL46,Q9UNM6,Q9Y6K9,P46379,P80108,O75144,P01903,P04440,P04216,P04439,P16333,P20036,P28482,P41240,P46109,…	0.0294246	0.462634	0.035503
GO:0038095	Fc-epsilon receptor signaling pathway	P	4	85	38	2680	0.105263	0.0317164	over	P01762,P01764,P28072,P63208	P01615,A0A075B6S6,P01614,P04433,A0A0C4DH25,A0M8Q6,A2NJV5,O00231,O00232,O00487,O14818,O43242,P01594,P04432,P01599,P01601,P01602,P01619,P01624,P01699,P01700,P01701,P01703,P01704,P01714,P01715,P01717,P01718,P01721,P01742,P01743,P01762,P01764,P01766,P01767,P01772,P01780,P01817,P01834,P04430,P06312,P06331,P0DOY2,P0DOY3,P17980,P19838,P20618,P25786,P25787,P25788,P25789,P27361,P28062,P28066,P28070,P28072…	0.030623	0.470018	0.0470588
GO:0050853	B cell receptor signaling pathway	P	3	49	38	2680	0.0789474	0.0182836	over	P01762,P01764,P0DP04	P51451,Q13951,Q07812,A0A075B6R2,A0A0A0MS14,A0A0A0MS15,A0A0B4J1V0,A0A0B4J1V1,A0A0B4J1V2,A0A0B4J1X5,A0A0B4J1X8,A0A0B4J1Y9,A0A0B4J2H0,A0A0C4DH29,A0A0C4DH31,A0A0C4DH32,A0A0C4DH33,A0A0C4DH34,A0A0C4DH35,A0A0C4DH36,A0A0C4DH38,A0A0C4DH43,A0A0J9YX35,A0A0J9YXX1,A0M8Q6,P01742,P01743,P01762,P01764,P01766,P01767,P01772,P01780,P0DP04,P01817,P01834,P01859,P01860,P01861,P01871,P01876,P01877,P06331,P0DOY2,P0DOY3,…	0.0309496	0.470018	0.0612245
GO:0023052	signaling	P	21	1050	38	2680	0.552632	0.391791	over	P28072,P63208,P02745,P19784,P31949,Q15185,Q9H190,Q15084,Q9HCU5,Q6NUJ1,Q8NC56,P61224,Q9HCE6,P01762,P01764,O15143,O95786,Q8IXL6,P0DP04,P19971,P10451	O00231,O00232,O00487,O14818,O14827,O15020,O43242,O95294,P00533,P02549,P02686,P04085,P08581,P09619,P11277,P13591,P17980,P20618,P25786,P25787,P25788,P25789,P27361,P28062,P28066,P28070,P28072,P28074,P28482,P30086,P31946,P35609,P35998,P36507,P43686,P48556,P49720,P49721,P51665,P53041,P55036,P60900,P61289,P62191,P62195,P62258,P62333,P62877,Q01082,Q06323,Q13200,Q13618,Q13813,Q14116,Q15008,Q15121,Q16401,…	0.0314783	0.470018	0.02
GO:0036498	IRE1-mediated unfolded protein response	P	2	20	38	2680	0.0526316	0.00746269	over	Q15084,Q9HCU5	P11021,P57088,Q07812,O14773,O94979,O95292,P02545,P08240,P0C869,P35611,P49748,Q06210,Q14203,Q15084,Q969H8,Q9HCU5,Q9UBS4,Q9Y490,Q9Y4L1,Q9Y5M8	0.0316796	0.470018	0.1
GO:1903533	regulation of protein targeting	P	2	20	38	2680	0.0526316	0.00746269	over	P19784,P55786	O00159,P04156,P27105,P31751,Q12955,Q99653,Q9Y3D6,P31150,O60238,O95817,P49257,P19784,P34931,P55786,P68036,Q13131,Q7Z6Z7,Q9UBE0,Q9Y371,Q02818	0.0316796	0.470018	0.1
GO:0050871	positive regulation of B cell activation	P	3	51	38	2680	0.0789474	0.0190299	over	P01762,P01764,P0DP04	P02786,P14174,Q10588,Q9Y275,P43405,P42226,O75888,A0A075B6R2,A0A0A0MS14,A0A0A0MS15,A0A0B4J1V0,A0A0B4J1V1,A0A0B4J1V2,A0A0B4J1X5,A0A0B4J1X8,A0A0B4J1Y9,A0A0B4J2H0,A0A0C4DH29,A0A0C4DH31,A0A0C4DH32,A0A0C4DH33,A0A0C4DH34,A0A0C4DH35,A0A0C4DH36,A0A0C4DH38,A0A0C4DH43,A0A0J9YX35,A0A0J9YXX1,A0M8Q6,P01742,P01743,P01762,P01764,P01766,P01767,P01772,P01780,P0DP04,P01817,P01834,P01859,P01860,P01861,P01871,P01876,…	0.0343133	0.470018	0.0588235
GO:0007154	cell communication	P	21	1059	38	2680	0.552632	0.395149	over	P28072,P63208,P02745,P19784,P31949,Q15185,Q9H190,Q15084,Q9HCU5,Q6NUJ1,Q8NC56,P61224,Q9HCE6,P01762,P01764,O15143,O95786,Q8IXL6,P0DP04,P19971,P10451	O00231,O00232,O00487,O14818,O14827,O15020,O43242,O95294,P00533,P02549,P02686,P04085,P08581,P09619,P11277,P13591,P17980,P20618,P25786,P25787,P25788,P25789,P27361,P28062,P28066,P28070,P28072,P28074,P28482,P30086,P31946,P35609,P35998,P36507,P43686,P48556,P49720,P49721,P51665,P53041,P55036,P60900,P61289,P62191,P62195,P62258,P62333,P62877,Q01082,Q06323,Q13200,Q13618,Q13813,Q14116,Q15008,Q15121,Q16401,…	0.0346923	0.470018	0.01983
GO:0005085	guanyl-nucleotide exchange factor activity	F	2	21	38	2680	0.0526316	0.00783582	over	Q9HCE6,Q9HCU5	P18085,Q92538,Q9Y6D5,Q9Y6D6,O14827,Q8WZA2,Q92888,Q9HCE6,Q9HCU5,O95248,O75592,P24534,P29692,P80303,Q02818,Q6ZSZ5,Q6ZV73,Q9BZ29,Q9NZM3,Q9P258,Q9Y2L1	0.0347055	0.470018	0.0952381
GO:0018210	peptidyl-threonine modification	P	2	21	38	2680	0.0526316	0.00783582	over	Q9UL62,P19784	P05067,P0DP25,P28482,P36222,Q9C0C2,Q9UL62,Q9Y376,Q04637,Q8NFZ8,O95747,P19784,P27708,P49841,P67870,P68400,Q05655,Q13557,Q7KZI7,Q9H4A3,Q9UHD2,Q9Y5S2	0.0347055	0.470018	0.0952381
GO:1903747	regulation of establishment of protein localization to mitochondrion	P	2	21	38	2680	0.0526316	0.00783582	over	P19784,P55786	P27348,P30419,P31946,P31947,P55957,P61981,P62258,P63104,Q04917,O60238,O95817,P49257,P31689,P19784,P34931,P55786,P68036,Q13131,Q7Z6Z7,Q9UBE0,Q9Y371	0.0347055	0.470018	0.0952381
GO:0018107	peptidyl-threonine phosphorylation	P	2	21	38	2680	0.0526316	0.00783582	over	Q9UL62,P19784	P05067,P0DP25,P28482,P36222,Q9C0C2,Q9UL62,Q9Y376,Q04637,Q8NFZ8,O95747,P19784,P27708,P49841,P67870,P68400,Q05655,Q13557,Q7KZI7,Q9H4A3,Q9UHD2,Q9Y5S2	0.0347055	0.470018	0.0952381
GO:0031124	mRNA 3'-end processing	P	2	22	38	2680	0.0526316	0.00820896	over	O00267,Q15287	O43809,P05067,P11940,Q4VXU2,Q09161,O15514,Q8N684,P09012,O00267,P26368,P38919,P82979,P84103,Q01130,Q07955,Q08170,Q13242,Q13838,Q15287,Q8IYB3,Q9NQG5,Q9Y5S9	0.0378397	0.470018	0.0909091
GO:0050864	regulation of B cell activation	P	3	53	38	2680	0.0789474	0.0197761	over	P01762,P01764,P0DP04	Q96IZ0,P02786,P14174,Q10588,Q9Y275,Q8N474,P43405,P42226,O75888,A0A075B6R2,A0A0A0MS14,A0A0A0MS15,A0A0B4J1V0,A0A0B4J1V1,A0A0B4J1V2,A0A0B4J1X5,A0A0B4J1X8,A0A0B4J1Y9,A0A0B4J2H0,A0A0C4DH29,A0A0C4DH31,A0A0C4DH32,A0A0C4DH33,A0A0C4DH34,A0A0C4DH35,A0A0C4DH36,A0A0C4DH38,A0A0C4DH43,A0A0J9YX35,A0A0J9YXX1,A0M8Q6,P01742,P01743,P01762,P01764,P01766,P01767,P01772,P01780,P0DP04,P01817,P01834,P01859,P01860,P01861,…	0.0378609	0.470018	0.0566038
GO:0043687	post-translational protein modification	P	5	136	38	2680	0.131579	0.0507463	over	P10451,P28072,P63208,Q15084,Q8IXL6	P80108,Q9Y4P8,O00231,O00232,O00391,O00487,O14791,O14818,O15240,O43242,O43852,O76061,O95084,O95633,P00450,P01008,P01009,P01024,P01033,P01034,P01042,P02647,P02649,P02652,P02671,P02679,P02751,P02765,P02771,P02787,P04070,P04114,P05060,P05067,P05546,P07237,P07942,P09382,P0C0L4,P10451,P11047,P12259,P13611,P14314,P14625,P15374,P17936,P17980,P19022,P19823,P20339,P20618,P22692,P24593,P24821,P25786,P25787,…	0.0407296	0.470018	0.0367647
GO:0007519	skeletal muscle tissue development	P	2	23	38	2680	0.0526316	0.00858209	over	Q96KG7,Q8NC56	Q4KMG0,Q96KG7,P13639,P50402,P61201,Q8NC56,O14793,P16989,P35222,Q13131,P07203,P68133,Q8NFT8,Q96TA1,P17844,Q92841,P35052,O75369,O95425,P60660,P61586,Q16539,Q7Z406	0.0410786	0.470018	0.0869565
GO:1990756	protein binding, bridging involved in substrate recognition for ubiquitination	F	1	3	38	2680	0.0263158	0.0011194	over	P63208	O75340,P63208,Q9UBV8	0.0419525	0.470018	0.333333
GO:0006991	response to sterol depletion	P	1	3	38	2680	0.0263158	0.0011194	over	Q9HCE6	O94905,Q9BY44,Q9HCE6	0.0419525	0.470018	0.333333
GO:0032785	negative regulation of DNA-templated transcription, elongation	P	1	3	38	2680	0.0263158	0.0011194	over	O00267	Q00839,Q8WX92,O00267	0.0419525	0.470018	0.333333
GO:0150062	complement-mediated synapse pruning	P	1	3	38	2680	0.0263158	0.0011194	over	P02745	P01024,P02745,Q9NZC2	0.0419525	0.470018	0.333333
GO:0060081	membrane hyperpolarization	P	1	3	38	2680	0.0263158	0.0011194	over	Q9UL62	Q9UL62,P01019,Q99497	0.0419525	0.470018	0.333333
GO:1902739	regulation of interferon-alpha secretion	P	1	3	38	2680	0.0263158	0.0011194	over	O95786	O95786,P09429,Q08211	0.0419525	0.470018	0.333333
GO:0046856	phosphatidylinositol dephosphorylation	P	1	3	38	2680	0.0263158	0.0011194	over	Q9NTJ5	Q13613,Q15735,Q9NTJ5	0.0419525	0.470018	0.333333
GO:0097602	cullin family protein binding	F	1	3	38	2680	0.0263158	0.0011194	over	P63208	P62877,P63208,Q16531	0.0419525	0.470018	0.333333
GO:0052866	phosphatidylinositol phosphate phosphatase activity	F	1	3	38	2680	0.0263158	0.0011194	over	Q9NTJ5	Q13613,Q9NTJ5,Q15735	0.0419525	0.470018	0.333333
GO:0033622	integrin activation	P	1	3	38	2680	0.0263158	0.0011194	over	P61224	P61224,P02751,Q9Y490	0.0419525	0.470018	0.333333
GO:1902741	positive regulation of interferon-alpha secretion	P	1	3	38	2680	0.0263158	0.0011194	over	O95786	O95786,P09429,Q08211	0.0419525	0.470018	0.333333
GO:0034505	tooth mineralization	P	1	3	38	2680	0.0263158	0.0011194	over	Q8IXL6	Q13586,Q8IXL6,P02452	0.0419525	0.470018	0.333333
GO:0072641	type I interferon secretion	P	1	3	38	2680	0.0263158	0.0011194	over	O95786	O95786,Q08211,P09429	0.0419525	0.470018	0.333333
GO:0032725	positive regulation of granulocyte macrophage colony-stimulating factor production	P	1	3	38	2680	0.0263158	0.0011194	over	O95786	P43405,O95786,Q14116	0.0419525	0.470018	0.333333
GO:0014841	skeletal muscle satellite cell proliferation	P	1	3	38	2680	0.0263158	0.0011194	over	Q96KG7	O14793,P40763,Q96KG7	0.0419525	0.470018	0.333333
GO:0008655	pyrimidine-containing compound salvage	P	1	3	38	2680	0.0263158	0.0011194	over	P19971	P19971,P32320,Q16831	0.0419525	0.470018	0.333333
GO:0048671	negative regulation of collateral sprouting	P	1	3	38	2680	0.0263158	0.0011194	over	P10451	P10451,Q13332,Q6MZW2	0.0419525	0.470018	0.333333
GO:0071501	cellular response to sterol depletion	P	1	3	38	2680	0.0263158	0.0011194	over	Q9HCE6	O94905,Q9BY44,Q9HCE6	0.0419525	0.470018	0.333333
GO:0043654	recognition of apoptotic cell	P	1	3	38	2680	0.0263158	0.0011194	over	Q96KG7	O75636,Q15485,Q96KG7	0.0419525	0.470018	0.333333
GO:0043097	pyrimidine nucleoside salvage	P	1	3	38	2680	0.0263158	0.0011194	over	P19971	Q16831,P19971,P32320	0.0419525	0.470018	0.333333
GO:0014816	skeletal muscle satellite cell differentiation	P	1	3	38	2680	0.0263158	0.0011194	over	Q96KG7	O14793,Q4KMG0,Q96KG7	0.0419525	0.470018	0.333333
GO:1904668	positive regulation of ubiquitin protein ligase activity	P	1	3	38	2680	0.0263158	0.0011194	over	P63208	P62820,P63208,Q08379	0.0419525	0.470018	0.333333
GO:0014856	skeletal muscle cell proliferation	P	1	3	38	2680	0.0263158	0.0011194	over	Q96KG7	Q96KG7,O14793,P40763	0.0419525	0.470018	0.333333
GO:0048681	negative regulation of axon regeneration	P	1	3	38	2680	0.0263158	0.0011194	over	P10451	P10451,Q92752,Q13332	0.0419525	0.470018	0.333333
GO:0055083	monovalent inorganic anion homeostasis	P	1	3	38	2680	0.0263158	0.0011194	over	O75603	O75603,P12277,Q6FHJ7	0.0419525	0.470018	0.333333
GO:0032933	SREBP signaling pathway	P	1	3	38	2680	0.0263158	0.0011194	over	Q9HCE6	O94905,Q9BY44,Q9HCE6	0.0419525	0.470018	0.333333
GO:1905323	telomerase holoenzyme complex assembly	P	1	3	38	2680	0.0263158	0.0011194	over	Q15185	P07900,P08238,Q15185	0.0419525	0.470018	0.333333
GO:0003197	endocardial cushion development	P	1	3	38	2680	0.0263158	0.0011194	over	Q96HD1	P61812,Q9Y6N7,Q96HD1	0.0419525	0.470018	0.333333
GO:0051450	myoblast proliferation	P	1	3	38	2680	0.0263158	0.0011194	over	Q96KG7	Q96KG7,O14793,P07203	0.0419525	0.470018	0.333333
GO:0006783	heme biosynthetic process	P	1	3	38	2680	0.0263158	0.0011194	over	P06132	P06132,P13716,O00264	0.0419525	0.470018	0.333333
GO:0072642	interferon-alpha secretion	P	1	3	38	2680	0.0263158	0.0011194	over	O95786	O95786,P09429,Q08211	0.0419525	0.470018	0.333333
GO:0061574	ASAP complex	C	1	3	38	2680	0.0263158	0.0011194	over	Q15287	Q15020,Q15287,Q9UKV3	0.0419525	0.470018	0.333333
GO:0071394	cellular response to testosterone stimulus	P	1	3	38	2680	0.0263158	0.0011194	over	P10451	P10451,P26038,Q86V21	0.0419525	0.470018	0.333333
GO:0060538	skeletal muscle organ development	P	2	24	38	2680	0.0526316	0.00895522	over	Q96KG7,Q8NC56	O75369,O95425,P60660,P61586,Q16539,Q7Z406,Q4KMG0,Q96KG7,P13639,P50402,P61201,Q8NC56,O14793,P16989,P35222,Q13131,P07203,P68133,Q8NFT8,Q96TA1,P17844,Q92841,P35052,P26992	0.0444188	0.485655	0.0833333
GO:0007586	digestion	P	2	24	38	2680	0.0526316	0.00895522	over	Q13231,P19971	P15311,P53621,P01011,P02753,Q9Y3F4,Q04828,Q9UHB6,P02647,P02652,P06727,P41159,Q13231,P07148,P21399,Q9UDY2,O75146,Q16739,P13866,P11171,P19971,P35030,Q02747,Q16661,Q9NS71	0.0444188	0.485655	0.0833333
GO:0006958	complement activation, classical pathway	P	4	97	38	2680	0.105263	0.036194	over	P01762,P01764,P0DP04,P02745	P04003,P20851,P01615,A0A075B6R2,A0A075B6S6,P01614,P04433,A0A0A0MS14,A0A0A0MS15,A0A0B4J1V0,A0A0B4J1V1,A0A0B4J1V2,A0A0B4J1X5,A0A0B4J1X8,A0A0B4J1Y9,A0A0B4J2H0,A0A0C4DH25,A0A0C4DH29,A0A0C4DH31,A0A0C4DH32,A0A0C4DH33,A0A0C4DH34,A0A0C4DH35,A0A0C4DH36,A0A0C4DH38,A0A0C4DH43,A0A0J9YX35,A0A0J9YXX1,A0M8Q6,A2NJV5,O00187,P00736,P01024,P01031,P01594,P04432,P01599,P01601,P01602,P01619,P01624,P01699,P01700,P01701…	0.0464473	0.485655	0.0412371
GO:0002455	humoral immune response mediated by circulating immunoglobulin	P	4	98	38	2680	0.105263	0.0365672	over	P01762,P01764,P0DP04,P02745	P02790,P01615,A0A075B6R2,A0A075B6S6,P01614,P04433,A0A0A0MS14,A0A0A0MS15,A0A0B4J1V0,A0A0B4J1V1,A0A0B4J1V2,A0A0B4J1X5,A0A0B4J1X8,A0A0B4J1Y9,A0A0B4J2H0,A0A0C4DH25,A0A0C4DH29,A0A0C4DH31,A0A0C4DH32,A0A0C4DH33,A0A0C4DH34,A0A0C4DH35,A0A0C4DH36,A0A0C4DH38,A0A0C4DH43,A0A0J9YX35,A0A0J9YXX1,A0M8Q6,A2NJV5,O00187,P00736,P01024,P01031,P01594,P04432,P01599,P01601,P01602,P01619,P01624,P01699,P01700,P01701,P01703…	0.0479402	0.485655	0.0408163
GO:0050778	positive regulation of immune response	P	8	296	38	2680	0.210526	0.110448	over	P28072,P63208,O95786,P01762,P01764,P02745,P0DP04,O15143	P01024,O00187,O75636,P04264,P11226,P48740,Q15485,Q9BWP8,P01023,P05155,O15400,P01889,P04439,P25311,P61769,Q99572,Q9NUQ9,P13671,P13987,O94992,P09429,P12956,P13010,P23246,P43243,P78527,Q15233,Q16666,Q8WXF1,Q96PK6,Q9UHD2,Q9ULZ3,O00231,O00232,O00487,O14818,O43242,P13598,P17980,P19838,P20618,P25786,P25787,P25788,P25789,P28062,P28066,P28070,P28072,P28074,P35998,P43405,P43686,P48556,P49720,P49721,P51665,…	0.0513486	0.485655	0.027027
GO:0019814	immunoglobulin complex	C	4	101	38	2680	0.105263	0.0376866	over	P01762,P01764,P0DP04,A0A075B6H7	P43405,A0A075B6R2,A0A0A0MS14,A0A0A0MS15,A0A0B4J1V0,A0A0B4J1V1,A0A0B4J1V2,A0A0B4J1X5,A0A0B4J1X8,A0A0B4J1Y9,A0A0B4J2H0,A0A0C4DH29,A0A0C4DH31,A0A0C4DH32,A0A0C4DH33,A0A0C4DH34,A0A0C4DH35,A0A0C4DH36,A0A0C4DH38,A0A0C4DH43,A0A0J9YX35,A0A0J9YXX1,A0M8Q6,P01742,P01743,P01762,P01764,P01766,P01767,P01772,P01780,P0DP04,P01817,P01834,P01859,P01860,P01861,P01871,P01876,P01877,P06331,P0DOY2,P0DOY3,P0DP01,P15814,…	0.0525802	0.485655	0.039604
GO:0031214	biomineral tissue development	P	2	27	38	2680	0.0526316	0.0100746	over	Q8IXL6,P10451	O75844,P05452,P07307,P08123,P21246,P28300,P49747,Q14956,Q9NNX1,Q9NY59,Q9UNW1,Q9Y3A5,P02765,P08493,P35556,Q8IXL6,Q99572,P10124,Q16610,Q9NS15,P02452,P41159,Q13586,Q14393,P02788,P10451,Q6ZRV2	0.0550145	0.485655	0.0740741
GO:0033522	histone H2A ubiquitination	P	1	4	38	2680	0.0263158	0.00149254	over	P63208	P63208,Q16531,Q14669,Q96FW1	0.0555519	0.485655	0.25
GO:0031229	intrinsic component of nuclear inner membrane	C	1	4	38	2680	0.0263158	0.00149254	over	Q8NC56	Q8NC56,Q99572,Q9BTV4,Q9UH99	0.0555519	0.485655	0.25
GO:0008061	chitin binding	F	1	4	38	2680	0.0263158	0.00149254	over	Q13231	P36222,Q01459,Q13231,Q15782	0.0555519	0.485655	0.25
GO:0006706	steroid catabolic process	P	1	4	38	2680	0.0263158	0.00149254	over	P10451	P02649,P10451,Q04917,P08842	0.0555519	0.485655	0.25
GO:0060742	epithelial cell differentiation involved in prostate gland development	P	1	4	38	2680	0.0263158	0.00149254	over	Q6NUJ1	Q9BQA1,P07602,P35222,Q6NUJ1	0.0555519	0.485655	0.25
GO:0006032	chitin catabolic process	P	1	4	38	2680	0.0263158	0.00149254	over	Q13231	P36222,Q01459,Q13231,Q15782	0.0555519	0.485655	0.25
GO:1903306	negative regulation of regulated secretory pathway	P	1	4	38	2680	0.0263158	0.00149254	over	P61224	P09601,Q9UIB8,P04899,P61224	0.0555519	0.485655	0.25
GO:0060628	regulation of ER to Golgi vesicle-mediated transport	P	1	4	38	2680	0.0263158	0.00149254	over	Q9HCU5	Q9HCU5,P84077,Q92673,Q8WVM8	0.0555519	0.485655	0.25
GO:0097186	amelogenesis	P	1	4	38	2680	0.0263158	0.00149254	over	Q8IXL6	Q13586,Q8IXL6,Q96FX8,Q9Y337	0.0555519	0.485655	0.25
GO:0050774	negative regulation of dendrite morphogenesis	P	1	4	38	2680	0.0263158	0.00149254	over	Q9UL62	P20827,Q8N2Q7,Q04917,Q9UL62	0.0555519	0.485655	0.25
GO:0046839	phospholipid dephosphorylation	P	1	4	38	2680	0.0263158	0.00149254	over	Q9NTJ5	Q13613,Q15735,Q9NTJ5,P34913	0.0555519	0.485655	0.25
GO:0002230	positive regulation of defense response to virus by host	P	1	4	38	2680	0.0263158	0.00149254	over	O95786	O95786,P29590,P42224,Q9ULZ3	0.0555519	0.485655	0.25
GO:0040036	regulation of fibroblast growth factor receptor signaling pathway	P	1	4	38	2680	0.0263158	0.00149254	over	Q8IXL6	P08138,P35052,P35222,Q8IXL6	0.0555519	0.485655	0.25
GO:0019371	cyclooxygenase pathway	P	1	4	38	2680	0.0263158	0.00149254	over	Q15185	P16152,P23219,P41222,Q15185	0.0555519	0.485655	0.25
GO:0046135	pyrimidine nucleoside catabolic process	P	1	4	38	2680	0.0263158	0.00149254	over	P19971	Q16831,P32320,P19971,Q9H0P0	0.0555519	0.485655	0.25
GO:0010265	SCF complex assembly	P	1	4	38	2680	0.0263158	0.00149254	over	P63208	P62877,P63208,Q13616,Q86VP6	0.0555519	0.485655	0.25
GO:0097187	dentinogenesis	P	1	4	38	2680	0.0263158	0.00149254	over	Q8IXL6	P05121,Q8IXL6,Q92743,Q9NY59	0.0555519	0.485655	0.25
GO:1900363	regulation of mRNA polyadenylation	P	1	4	38	2680	0.0263158	0.00149254	over	O00267	O43809,Q8N684,O00267,P09012	0.0555519	0.485655	0.25
GO:0009125	nucleoside monophosphate catabolic process	P	1	4	38	2680	0.0263158	0.00149254	over	O43598	Q01432,O43598,P00492,Q9NZJ9	0.0555519	0.485655	0.25
GO:0044453	nuclear membrane part	C	1	4	38	2680	0.0263158	0.00149254	over	Q8NC56	Q8NC56,Q99572,Q9BTV4,Q9UH99	0.0555519	0.485655	0.25
GO:0008209	androgen metabolic process	P	1	4	38	2680	0.0263158	0.00149254	over	P10451	P10451,O95470,P51659,Q9BPW9	0.0555519	0.485655	0.25
GO:0004645	phosphorylase activity	F	1	4	38	2680	0.0263158	0.00149254	over	P19971	P06737,P11216,P19971,Q13126	0.0555519	0.485655	0.25
GO:0019005	SCF ubiquitin ligase complex	C	1	4	38	2680	0.0263158	0.00149254	over	P63208	P62877,P63208,Q13616,Q6ZVX7	0.0555519	0.485655	0.25
GO:0071360	cellular response to exogenous dsRNA	P	1	4	38	2680	0.0263158	0.00149254	over	O95786	O95786,P11234,Q08211,Q5KU26	0.0555519	0.485655	0.25
GO:0009452	7-methylguanosine RNA capping	P	1	4	38	2680	0.0263158	0.00149254	over	O00267	O00267,O15514,P30876,Q09161	0.0555519	0.485655	0.25
GO:0006030	chitin metabolic process	P	1	4	38	2680	0.0263158	0.00149254	over	Q13231	P36222,Q01459,Q13231,Q15782	0.0555519	0.485655	0.25
GO:0060914	heart formation	P	1	4	38	2680	0.0263158	0.00149254	over	Q8NC56	P98164,P35222,Q9Y6N7,Q8NC56	0.0555519	0.485655	0.25
GO:0070571	negative regulation of neuron projection regeneration	P	1	4	38	2680	0.0263158	0.00149254	over	P10451	Q13332,P10451,Q92752,P04216	0.0555519	0.485655	0.25
GO:0005639	integral component of nuclear inner membrane	C	1	4	38	2680	0.0263158	0.00149254	over	Q8NC56	Q8NC56,Q99572,Q9BTV4,Q9UH99	0.0555519	0.485655	0.25
GO:0043652	engulfment of apoptotic cell	P	1	4	38	2680	0.0263158	0.00149254	over	Q96KG7	Q9NZC2,P63000,P84095,Q96KG7	0.0555519	0.485655	0.25
GO:0032604	granulocyte macrophage colony-stimulating factor production	P	1	4	38	2680	0.0263158	0.00149254	over	O95786	Q9UIB8,O95786,Q14116,P43405	0.0555519	0.485655	0.25
GO:0032645	regulation of granulocyte macrophage colony-stimulating factor production	P	1	4	38	2680	0.0263158	0.00149254	over	O95786	Q9UIB8,O95786,Q14116,P43405	0.0555519	0.485655	0.25
GO:0032786	positive regulation of DNA-templated transcription, elongation	P	1	4	38	2680	0.0263158	0.00149254	over	O00267	Q15369,Q9GZS3,O00267,Q13838	0.0555519	0.485655	0.25
GO:0036260	RNA capping	P	1	4	38	2680	0.0263158	0.00149254	over	O00267	O00267,O15514,P30876,Q09161	0.0555519	0.485655	0.25
GO:0006388	tRNA splicing, via endonucleolytic cleavage and ligation	P	1	4	38	2680	0.0263158	0.00149254	over	Q9Y3I0	Q9Y3I0,Q52LJ0,Q92499,Q9Y224	0.0555519	0.485655	0.25
GO:0051451	myoblast migration	P	1	4	38	2680	0.0263158	0.00149254	over	Q96KG7	O14793,P04083,P35443,Q96KG7	0.0555519	0.485655	0.25
GO:0000394	RNA splicing, via endonucleolytic cleavage and ligation	P	1	4	38	2680	0.0263158	0.00149254	over	Q9Y3I0	Q9Y3I0,Q52LJ0,Q92499,Q9Y224	0.0555519	0.485655	0.25
GO:0016322	neuron remodeling	P	1	4	38	2680	0.0263158	0.00149254	over	P02745	O75973,P01024,P02745,P05067	0.0555519	0.485655	0.25
GO:0006370	7-methylguanosine mRNA capping	P	1	4	38	2680	0.0263158	0.00149254	over	O00267	O00267,O15514,P30876,Q09161	0.0555519	0.485655	0.25
GO:0016064	immunoglobulin mediated immune response	P	4	103	38	2680	0.105263	0.0384328	over	P01762,P01764,P0DP04,P02745	P01024,P02790,P01615,A0A075B6R2,A0A075B6S6,P01614,P04433,A0A0A0MS14,A0A0A0MS15,A0A0B4J1V0,A0A0B4J1V1,A0A0B4J1V2,A0A0B4J1X5,A0A0B4J1X8,A0A0B4J1Y9,A0A0B4J2H0,A0A0C4DH25,A0A0C4DH29,A0A0C4DH31,A0A0C4DH32,A0A0C4DH33,A0A0C4DH34,A0A0C4DH35,A0A0C4DH36,A0A0C4DH38,A0A0C4DH43,A0A0J9YX35,A0A0J9YXX1,A0M8Q6,A2NJV5,O00187,P00736,P01031,P01594,P04432,P01599,P01601,P01602,P01619,P01624,P01699,P01700,P01701,P01703…	0.0558075	0.485655	0.038835
GO:0019724	B cell mediated immunity	P	4	103	38	2680	0.105263	0.0384328	over	P01762,P01764,P0DP04,P02745	P01024,P10809,P02790,P01615,A0A075B6R2,A0A075B6S6,P01614,P04433,A0A0A0MS14,A0A0A0MS15,A0A0B4J1V0,A0A0B4J1V1,A0A0B4J1V2,A0A0B4J1X5,A0A0B4J1X8,A0A0B4J1Y9,A0A0B4J2H0,A0A0C4DH25,A0A0C4DH29,A0A0C4DH31,A0A0C4DH32,A0A0C4DH33,A0A0C4DH34,A0A0C4DH35,A0A0C4DH36,A0A0C4DH38,A0A0C4DH43,A0A0J9YX35,A0A0J9YXX1,A0M8Q6,A2NJV5,O00187,P00736,P01031,P01594,P04432,P01599,P01601,P01602,P01619,P01624,P01699,P01700,P01701…	0.0558075	0.485655	0.038835
GO:0042113	B cell activation	P	3	63	38	2680	0.0789474	0.0235075	over	P01762,P01764,P0DP04	P09382,P78527,Q07812,P19320,P55327,Q12913,Q96IZ0,P02786,P14174,Q10588,Q9Y275,P10809,P17812,Q05655,Q8N474,P43405,P42226,O75888,A0A075B6R2,A0A0A0MS14,A0A0A0MS15,A0A0B4J1V0,A0A0B4J1V1,A0A0B4J1V2,A0A0B4J1X5,A0A0B4J1X8,A0A0B4J1Y9,A0A0B4J2H0,A0A0C4DH29,A0A0C4DH31,A0A0C4DH32,A0A0C4DH33,A0A0C4DH34,A0A0C4DH35,A0A0C4DH36,A0A0C4DH38,A0A0C4DH43,A0A0J9YX35,A0A0J9YXX1,A0M8Q6,P01742,P01743,P01762,P01764,P01766,…	0.0582912	0.499449	0.047619
GO:0000981	DNA-binding transcription factor activity, RNA polymerase II-specific	F	2	28	38	2680	0.0526316	0.0104478	over	O75603,Q6PJG2	O75603,P19838,P40763,P42224,P42226,P52630,P61978,P67809,Q00653,Q04864,Q96I24,Q9H1E3,Q9NZC4,O75626,P06733,P16989,P82979,Q16666,Q32MZ4,Q6P1N0,Q8IUX7,Q96K62,Q9NX63,Q9UFW8,P35232,Q13951,Q15365,Q6PJG2	0.0587273	0.499449	0.0714286
GO:0001890	placenta development	P	2	28	38	2680	0.0526316	0.0104478	over	P10451,Q9Y3I0	P00533,P01344,O75626,P30048,Q15363,O60911,O76061,P07858,P10451,P21246,P27361,P28482,P29033,P52823,Q9BW30,Q13263,P00747,Q9NPG4,P51178,Q15738,P00441,P03950,P08238,P37059,P41159,Q16539,Q92743,Q9Y3I0	0.0587273	0.499449	0.0714286
GO:0014812	muscle cell migration	P	2	28	38	2680	0.0526316	0.0104478	over	P31949,Q96KG7	O14793,P04083,Q08345,Q13685,P04085,Q92673,O14786,P04004,P09619,P17301,P31949,P46108,Q8NFY4,P05121,P17936,P24593,P27695,Q07954,P35443,Q96KG7,P09211,Q9BR76,P21741,P09493,Q15848,P01019,P46940,Q9UHI8	0.0587273	0.499449	0.0714286
GO:0006626	protein targeting to mitochondrion	P	2	28	38	2680	0.0526316	0.0104478	over	P19784,P55786	P22695,Q5SRD1,Q3ZCQ8,Q9HAV7,Q9P0J0,Q9Y5L4,P07900,P34932,Q9NS69,O95831,P10809,O60238,O95817,P49257,P19784,P34931,P55786,P68036,Q13131,Q7Z6Z7,Q9UBE0,Q9Y371,O94826,P12236,P55957,Q15785,Q9Y3D6,Q9Y5J9	0.0587273	0.499449	0.0714286
GO:0032386	regulation of intracellular transport	P	4	105	38	2680	0.105263	0.0391791	over	Q9HCU5,P19784,P55786,P61224	Q7Z3B4,Q9HCU5,Q08J23,P54920,P02489,P02511,Q14204,Q14980,P13796,Q92599,Q9UMY4,O00410,O95817,P08238,P12270,P12830,P14923,P21333,P28482,P41159,P61970,P62826,Q05655,Q13148,Q13263,Q16539,P05090,Q99653,Q9BQL6,Q15833,P09601,Q9UIB8,P43405,O14980,Q06124,Q9HAV4,P10599,P46060,Q99497,P31947,P35813,P49841,P50402,P62258,Q14393,Q92688,Q07666,Q08211,Q8WVM8,Q92673,O00159,P04156,P27105,P31751,Q12955,Q9Y3D6,P31150,…	0.0591416	0.500697	0.0380952
GO:0000209	protein polyubiquitination	P	3	64	38	2680	0.0789474	0.0238806	over	P28072,P55786,P63208	Q9Y2X8,P61088,Q13404,Q9ULT8,Q9UMS4,P49427,P62256,P68036,Q9Y263,Q14669,Q96FW1,O00571,O00231,O00232,O00487,O14818,O43242,P62987,P17980,P20618,P25786,P25787,P25788,P25789,P28062,P28066,P28070,P28072,P28074,P29144,P35222,P35998,P43686,P48556,P49720,P49721,P51665,P55036,P55786,P60900,P61289,P62191,P62195,P62333,P62877,P63208,Q06323,Q13200,Q13616,Q13618,Q13867,Q13951,Q15008,Q16401,Q5JS37,Q6UWE0,Q7Z6Z7,…	0.0605738	0.510511	0.046875
GO:0031123	RNA 3'-end processing	P	2	29	38	2680	0.0526316	0.0108209	over	Q15287,O00267	P63220,Q96B26,P22087,O43809,P05067,P11940,Q4VXU2,P26368,P38919,P82979,P84103,Q01130,Q07955,Q08170,Q09161,Q13242,Q13838,Q15287,Q8IYB3,Q8N684,Q9NQG5,Q9Y5S9,O15514,Q6P9B9,P05455,Q5VYS8,P09012,O00267,Q99714	0.0625253	0.524595	0.0689655
GO:0046474	glycerophospholipid biosynthetic process	P	2	30	38	2680	0.0526316	0.011194	over	P19784,Q9NTJ5	Q9H720,P0C869,P23743,Q86XP0,P02647,P02652,P04180,P19784,P49585,P67870,P68400,Q01469,Q9Y365,O95248,P20339,P29218,P61106,P84077,Q08AM6,Q13613,Q15735,Q9BTU6,Q9NTJ5,P04085,Q96S52,P05067,O95573,P57729,O75131,Q99829	0.0664055	0.526655	0.0666667
GO:1903312	negative regulation of mRNA metabolic process	P	2	30	38	2680	0.0526316	0.011194	over	Q15287,O00267	O95758,P14866,P22626,P26368,P26599,P38159,P61978,Q07021,Q08170,Q13242,Q15287,Q9UKV3,P11940,P35637,P67809,Q00839,Q14011,Q14103,Q6PKG0,Q9Y2W1,O60506,Q08211,P07910,P16989,Q13148,Q13151,Q16539,O00267,Q13835,Q9Y446	0.0664055	0.526655	0.0666667
GO:0018130	heterocycle biosynthetic process	P	12	544	38	2680	0.315789	0.202985	over	O00267,O75603,O43598,Q15287,P06132,Q15185,Q8NC56,Q9HCE6,P19971,P10451,O95786,P28072	P12004,P11586,O00267,O14980,O75367,O75604,O75626,O94992,P01344,P02008,P05067,P06733,P07305,P09429,P09467,P62987,P10412,P10599,P11684,P12270,P15311,P15692,P16401,P16403,P16989,P17844,P19838,P20827,P22626,P23246,P27635,P27797,P35222,P35232,P35813,P37840,P40763,P41159,P42224,P42226,P49591,P61201,P62263,P62829,P67809,Q00653,Q00839,Q04864,Q07021,Q07666,Q13033,Q13263,Q13363,Q13547,Q13618,Q13951,Q14134,…	0.0671108	0.526655	0.0220588
GO:0050794	regulation of cellular process	P	28	1630	38	2680	0.736842	0.608209	over	O00267,P28072,Q15287,P63208,Q9HCU5,P19784,P31949,Q15185,Q9H190,Q15084,Q8NBS9,Q6NUJ1,Q9UL62,O43598,O95786,Q8NC56,P19971,P61224,Q9HCE6,O15143,P01762,P01764,Q8IXL6,P10451,P0DP04,Q96KG7,P02745,P55786	P52292,P52294,Q92878,P16104,Q06124,Q15121,Q16539,Q9NYL2,P31947,P60709,Q16543,Q96JB5,Q9BZE4,P12004,O00267,O14980,O75367,O75604,O75626,O94992,P01344,P02008,P05067,P06733,P07305,P09429,P09467,P62987,P10412,P10599,P11684,P12270,P15311,P15692,P16401,P16403,P16989,P17844,P19838,P20827,P22626,P23246,P27635,P27797,P35222,P35232,P35813,P37840,P40763,P41159,P42224,P42226,P49591,P61201,P62263,P62829,P67809,…	0.0684753	0.526655	0.0171779
GO:0000002	mitochondrial genome maintenance	P	1	5	38	2680	0.0263158	0.00186567	over	P19971	Q04837,P36776,P58004,Q9UJZ1,P19971	0.0689634	0.526655	0.2
GO:0005112	Notch binding	F	1	5	38	2680	0.0263158	0.00186567	over	Q96KG7	Q7Z3S9,Q13618,Q8NFT8,Q8TER0,Q96KG7	0.0689634	0.526655	0.2
GO:0030501	positive regulation of bone mineralization	P	1	5	38	2680	0.0263158	0.00186567	over	Q8IXL6	P02788,P21246,P35556,Q8IXL6,Q99572	0.0689634	0.526655	0.2
GO:0033014	tetrapyrrole biosynthetic process	P	1	5	38	2680	0.0263158	0.00186567	over	P06132	P02549,Q9P2R7,P06132,P13716,O00264	0.0689634	0.526655	0.2
GO:0072529	pyrimidine-containing compound catabolic process	P	1	5	38	2680	0.0263158	0.00186567	over	P19971	Q16831,Q9H773,P32320,P19971,Q9H0P0	0.0689634	0.526655	0.2
GO:0006779	porphyrin-containing compound biosynthetic process	P	1	5	38	2680	0.0263158	0.00186567	over	P06132	Q9P2R7,P06132,P13716,O00264,P02549	0.0689634	0.526655	0.2
GO:0061081	positive regulation of myeloid leukocyte cytokine production involved in immune response	P	1	5	38	2680	0.0263158	0.00186567	over	O95786	O95786,Q92499,O75326,Q9NQC3,P14174	0.0689634	0.526655	0.2
GO:0017166	vinculin binding	F	1	5	38	2680	0.0263158	0.00186567	over	Q9Y3I0	P12814,P35221,Q14118,Q9Y3I0,Q9Y490	0.0689634	0.526655	0.2
GO:0005088	Ras guanyl-nucleotide exchange factor activity	F	1	5	38	2680	0.0263158	0.00186567	over	Q9HCE6	Q92888,Q9HCE6,O95248,O14827,Q8WZA2	0.0689634	0.526655	0.2
GO:0072669	tRNA-splicing ligase complex	C	1	5	38	2680	0.0263158	0.00186567	over	Q9Y3I0	Q17RN3,Q52LJ0,Q92499,Q9Y224,Q9Y3I0	0.0689634	0.526655	0.2
GO:0051969	regulation of transmission of nerve impulse	P	1	5	38	2680	0.0263158	0.00186567	over	P19971	P17301,Q92752,P04062,P01019,P19971	0.0689634	0.526655	0.2
GO:0042447	hormone catabolic process	P	1	5	38	2680	0.0263158	0.00186567	over	P10451	P10451,Q04917,P09110,Q15166,P14735	0.0689634	0.526655	0.2
GO:0050691	regulation of defense response to virus by host	P	1	5	38	2680	0.0263158	0.00186567	over	O95786	O95786,P29590,P42224,Q9ULZ3,Q08211	0.0689634	0.526655	0.2
GO:0048143	astrocyte activation	P	1	5	38	2680	0.0263158	0.00186567	over	P02745	P05067,Q07954,P00533,P02745,Q9NZC2	0.0689634	0.526655	0.2
GO:0031440	regulation of mRNA 3'-end processing	P	1	5	38	2680	0.0263158	0.00186567	over	O00267	Q09161,O43809,Q8N684,P09012,O00267	0.0689634	0.526655	0.2
GO:0098883	synapse pruning	P	1	5	38	2680	0.0263158	0.00186567	over	P02745	P01024,P02745,Q9NZC2,P02746,P02747	0.0689634	0.526655	0.2
GO:0002888	positive regulation of myeloid leukocyte mediated immunity	P	1	5	38	2680	0.0263158	0.00186567	over	O95786	P01024,O95786,Q92499,P43405,P05089	0.0689634	0.526655	0.2
GO:0070169	positive regulation of biomineral tissue development	P	1	5	38	2680	0.0263158	0.00186567	over	Q8IXL6	P21246,P35556,Q8IXL6,Q99572,P02788	0.0689634	0.526655	0.2
GO:0019438	aromatic compound biosynthetic process	P	12	547	38	2680	0.315789	0.204104	over	O00267,O75603,O43598,Q15287,P06132,Q15185,Q8NC56,Q9HCE6,P19971,P10451,O95786,P28072	P12004,P11586,O00267,O14980,O75367,O75604,O75626,O94992,P01344,P02008,P05067,P06733,P07305,P09429,P09467,P62987,P10412,P10599,P11684,P12270,P15311,P15692,P16401,P16403,P16989,P17844,P19838,P20827,P22626,P23246,P27635,P27797,P35222,P35232,P35813,P37840,P40763,P41159,P42224,P42226,P49591,P61201,P62263,P62829,P67809,Q00653,Q00839,Q04864,Q07021,Q07666,Q13033,Q13263,Q13363,Q13547,Q13618,Q13951,Q14134,…	0.0695269	0.528727	0.0219378
GO:0030968	endoplasmic reticulum unfolded protein response	P	2	31	38	2680	0.0526316	0.0115672	over	Q15084,Q9HCU5	O14773,O94979,O95292,P02545,P08240,P0C869,P11021,P35611,P49748,Q06210,Q14203,Q15084,Q969H8,Q9HCU5,Q9UBS4,Q9Y490,Q9Y4L1,Q9Y5M8,P05198,P14625,P27797,P63244,Q07812,P57088,P16333,O76061,P27824,P55072,Q5VVQ6,Q96HE7,Q96JB5	0.070365	0.528727	0.0645161
GO:0045454	cell redox homeostasis	P	2	31	38	2680	0.0526316	0.0115672	over	Q15084,Q8NBS9	O00391,O43396,O76003,O95881,P00390,P05164,P07203,P07237,P09622,P10599,P13667,P19878,P27695,P30041,P30044,P30048,P30101,P32119,P35754,P48506,Q06830,Q13162,Q13423,Q15084,Q16881,Q6DKJ4,Q8NBS9,Q96HE7,Q96JJ7,Q9BS26,Q9H299	0.070365	0.528727	0.0645161
GO:0010771	negative regulation of cell morphogenesis involved in differentiation	P	2	31	38	2680	0.0526316	0.0115672	over	P10451,Q9UL62	P11137,Q13332,Q8NFY4,Q9NQC3,Q6MZW2,P10451,Q92752,O14786,O75326,Q13214,Q13275,Q14563,Q92854,Q9H2E6,Q9NPR2,P04216,P08138,P23515,P31150,P52565,P61586,Q04917,Q9UL62,P20827,Q8N2Q7,O43707,P09758,P23142,P32455,Q9P258,Q9ULV4	0.070365	0.528727	0.0645161
GO:0048469	cell maturation	P	2	32	38	2680	0.0526316	0.0119403	over	P02745,Q8IXL6	P03950,Q12768,Q3ZCM7,Q4VXU2,Q5VYS8,O75973,P01024,P02745,P05067,Q8IXL6,P02679,O75503,O95758,P02008,P11413,P16452,Q7L5Y9,O00468,O94856,Q92823,Q99972,Q02246,Q9UHC6,P04279,P09622,P30153,O95390,P15692,P30530,P35222,Q13951,Q14623	0.0744009	0.556816	0.0625
GO:0002443	leukocyte mediated immunity	P	9	378	38	2680	0.236842	0.141045	over	O95786,P01762,P01764,P0DP04,P02745,P31949,P61224,Q13231,Q8NBS9	P01024,P00492,P04439,P09668,P53634,Q13630,O15400,P01889,P25311,P61769,Q99572,Q9NUQ9,P10809,P24390,O75083,P05362,Q9BTU6,O95786,Q92499,P09429,P02790,P01615,A0A075B6R2,A0A075B6S6,P01614,P04433,A0A0A0MS14,A0A0A0MS15,A0A0B4J1V0,A0A0B4J1V1,A0A0B4J1V2,A0A0B4J1X5,A0A0B4J1X8,A0A0B4J1Y9,A0A0B4J2H0,A0A0C4DH25,A0A0C4DH29,A0A0C4DH31,A0A0C4DH32,A0A0C4DH33,A0A0C4DH34,A0A0C4DH35,A0A0C4DH36,A0A0C4DH38,A0A0C4DH43,…	0.076629	0.571207	0.0238095
GO:0009116	nucleoside metabolic process	P	2	33	38	2680	0.0526316	0.0123134	over	P19971,O43598	P00491,Q9NZK5,P00492,P07741,P55263,Q13126,P12268,P15531,P22392,P19971,P84090,Q9H0P0,Q16831,P11172,P27708,P17812,P32320,Q9BV20,P23526,Q9NQX3,O00178,P08754,P27144,P61586,P62826,Q01432,P15309,Q9Y315,Q16774,O43598,P11908,P60891,P31939	0.0785103	0.575941	0.0606061
GO:0048518	positive regulation of biological process	P	21	1146	38	2680	0.552632	0.427612	over	P28072,P63208,O95786,P01762,P01764,P02745,P0DP04,O00267,Q9UL62,P31949,Q96KG7,O43598,Q8IXL6,Q9HCE6,P61224,O15143,Q15185,Q15287,P10451,P19784,P55786	P05067,P27361,P28482,P46108,P46109,Q9NYL2,Q9UHA4,P00441,P01019,P01031,P62987,P0DJI8,P30040,P32119,P36507,P49407,P61088,Q06124,Q13131,Q13404,Q15046,Q15121,Q16539,Q16644,Q6UVK1,Q99572,Q9Y6K9,P01024,Q16666,O00187,O75636,P04264,P11226,P48740,Q15485,Q9BWP8,P01023,P05155,O15400,P01889,P04439,P25311,P61769,Q9NUQ9,P07355,P37840,P42566,P46459,Q14160,O60658,P00533,P00734,P01344,P02786,P07333,P07900,P11234,…	0.0808658	0.575941	0.0183246
GO:0039529	RIG-I signaling pathway	P	1	6	38	2680	0.0263158	0.00223881	over	O95786	Q07021,Q86UT6,Q8TAT6,Q7Z2W4,Q9Y4E8,O95786	0.0821893	0.575941	0.166667
GO:0001891	phagocytic cup	C	1	6	38	2680	0.0263158	0.00223881	over	Q96KG7	P04083,P13796,P31146,P50570,P63244,Q96KG7	0.0821893	0.575941	0.166667
GO:0008023	transcription elongation factor complex	C	1	6	38	2680	0.0263158	0.00223881	over	O00267	Q9GZS3,Q8WX92,O00267,Q08945,Q15369,Q15370	0.0821893	0.575941	0.166667
GO:2000114	regulation of establishment of cell polarity	P	1	6	38	2680	0.0263158	0.00223881	over	P61224	A0MZ66,P33151,P61224,P63244,Q9NUQ9,Q9Y6D6	0.0821893	0.575941	0.166667
GO:1904469	positive regulation of tumor necrosis factor secretion	P	1	6	38	2680	0.0263158	0.00223881	over	O95786	O95786,P02763,P0DOX3,P10809,P19652,Q08211	0.0821893	0.575941	0.166667
GO:0036035	osteoclast development	P	1	6	38	2680	0.0263158	0.00223881	over	Q8IXL6	Q8IXL6,P02788,P35555,Q15904,P07355,P43034	0.0821893	0.575941	0.166667
GO:1902742	apoptotic process involved in development	P	1	6	38	2680	0.0263158	0.00223881	over	Q96KG7	P29590,Q07812,P02511,Q14160,P61812,Q96KG7	0.0821893	0.575941	0.166667
GO:0032728	positive regulation of interferon-beta production	P	1	6	38	2680	0.0263158	0.00223881	over	O95786	O95786,Q08211,Q9UHD2,O00571,Q06124,Q7Z2W4	0.0821893	0.575941	0.166667
GO:0034663	endoplasmic reticulum chaperone complex	C	1	6	38	2680	0.0263158	0.00223881	over	Q15084	P07237,P11021,P14625,P23284,Q15084,Q9Y4L1	0.0821893	0.575941	0.166667
GO:0031641	regulation of myelination	P	1	6	38	2680	0.0263158	0.00223881	over	P19971	P53634,Q14118,P19971,P21246,P23471,P35222	0.0821893	0.575941	0.166667
GO:0070006	metalloaminopeptidase activity	F	1	6	38	2680	0.0263158	0.00223881	over	P55786	P09960,P15144,P50579,P55786,Q9NZ08,Q9UIQ6	0.0821893	0.575941	0.166667
GO:1901072	glucosamine-containing compound catabolic process	P	1	6	38	2680	0.0263158	0.00223881	over	Q13231	P36222,Q01459,Q13231,Q15782,P46926,Q9Y303	0.0821893	0.575941	0.166667
GO:0071168	protein localization to chromatin	P	1	6	38	2680	0.0263158	0.00223881	over	Q8NC56	O75367,P16401,Q9P0M6,Q9Y230,Q86X55,Q8NC56	0.0821893	0.575941	0.166667
GO:0032878	regulation of establishment or maintenance of cell polarity	P	1	6	38	2680	0.0263158	0.00223881	over	P61224	A0MZ66,P33151,P61224,P63244,Q9NUQ9,Q9Y6D6	0.0821893	0.575941	0.166667
GO:0038094	Fc-gamma receptor signaling pathway	P	3	74	38	2680	0.0789474	0.0276119	over	O15143,P01762,P01764	P01615,A0A075B6S6,P01614,P04433,A0A0C4DH25,A0M8Q6,A2NJV5,O00159,O15143,O15144,O15145,P01594,P04432,P01599,P01601,P01602,P01619,P01624,P01699,P01700,P01701,P01703,P01704,P01714,P01715,P01717,P01718,P01721,P01742,P01743,P01762,P01764,P01766,P01767,P01772,P01780,P01817,P01834,P01859,P01860,P01861,P04430,P06312,P06331,P07900,P08238,P08637,P0DOY2,P0DOY3,P16333,P27361,P28482,P43405,P46108,P59998,P60709…	0.0856441	0.582808	0.0405405
GO:0002433	immune response-regulating cell surface receptor signaling pathway involved in phagocytosis	P	3	74	38	2680	0.0789474	0.0276119	over	O15143,P01762,P01764	P01615,A0A075B6S6,P01614,P04433,A0A0C4DH25,A0M8Q6,A2NJV5,O00159,O15143,O15144,O15145,P01594,P04432,P01599,P01601,P01602,P01619,P01624,P01699,P01700,P01701,P01703,P01704,P01714,P01715,P01717,P01718,P01721,P01742,P01743,P01762,P01764,P01766,P01767,P01772,P01780,P01817,P01834,P01859,P01860,P01861,P04430,P06312,P06331,P07900,P08238,P08637,P0DOY2,P0DOY3,P16333,P27361,P28482,P43405,P46108,P59998,P60709…	0.0856441	0.582808	0.0405405
GO:0038096	Fc-gamma receptor signaling pathway involved in phagocytosis	P	3	74	38	2680	0.0789474	0.0276119	over	O15143,P01762,P01764	Q9UKG1,Q12913,Q8NEU8,P01615,A0A075B6S6,P01614,P04433,A0A0C4DH25,A0M8Q6,A2NJV5,O00159,O15143,O15144,O15145,P01594,P04432,P01599,P01601,P01602,P01619,P01624,P01699,P01700,P01701,P01703,P01704,P01714,P01715,P01717,P01718,P01721,P01742,P01743,P01762,P01764,P01766,P01767,P01772,P01780,P01817,P01834,P01859,P01860,P01861,P04430,P06312,P06331,P07900,P08238,P08637,P0DOY2,P0DOY3,P16333,P27361,P28482,P43405…	0.0856441	0.582808	0.0405405
GO:0050776	regulation of immune response	P	8	330	38	2680	0.210526	0.123134	over	P28072,P63208,O95786,P01762,P01764,P02745,P0DP04,O15143	P01024,O00187,O75636,P04264,P11226,P48740,Q15485,Q9BWP8,P01023,P05155,O15400,P01889,P04439,P25311,P61769,Q99572,Q9NUQ9,P13671,P13987,O94992,P09429,P12956,P13010,P23246,P43243,P78527,Q15233,Q16666,Q8WXF1,Q96PK6,Q9UHD2,Q9ULZ3,O00231,O00232,O00487,O14818,O43242,P13598,P17980,P19838,P20618,P25786,P25787,P25788,P25789,P28062,P28066,P28070,P28072,P28074,P35998,P43405,P43686,P48556,P49720,P49721,P51665,…	0.086604	0.582808	0.0242424
GO:0016798	hydrolase activity, acting on glycosyl bonds	F	2	35	38	2680	0.0526316	0.0130597	over	Q13231,O43598	P12004,P61626,Q10588,P35573,Q99519,Q9Y3R4,P54803,P04062,Q9HCG7,Q04446,Q13231,Q9NX46,P17050,P10253,O00754,P49641,Q16706,Q9Y2E5,P04066,Q9BTY2,P54802,P06865,P07686,P07602,O00462,Q01459,P33908,Q9NR34,Q9UKM7,Q13724,P27695,P17900,Q14697,Q9NPH3,O43598	0.0869388	0.582808	0.0571429
GO:0006956	complement activation	P	4	120	38	2680	0.105263	0.0447761	over	P01762,P01764,P0DP04,P02745	O00187,O75636,P04264,P11226,P48740,Q15485,Q9BWP8,P01023,P05155,P01024,P13671,P13987,P00746,P00751,P01031,P02748,P07357,P07358,P07360,P08603,P10643,P27918,Q9Y279,P01615,A0A075B6R2,A0A075B6S6,P01614,P04433,A0A0A0MS14,A0A0A0MS15,A0A0B4J1V0,A0A0B4J1V1,A0A0B4J1V2,A0A0B4J1X5,A0A0B4J1X8,A0A0B4J1Y9,A0A0B4J2H0,A0A0C4DH25,A0A0C4DH29,A0A0C4DH31,A0A0C4DH32,A0A0C4DH33,A0A0C4DH34,A0A0C4DH35,A0A0C4DH36,A0A0C4DH…	0.0874861	0.582808	0.0333333
GO:0002431	Fc receptor mediated stimulatory signaling pathway	P	3	75	38	2680	0.0789474	0.0279851	over	O15143,P01762,P01764	P01615,A0A075B6S6,P01614,P04433,A0A0C4DH25,A0M8Q6,A2NJV5,O00159,O15143,O15144,O15145,P01594,P04432,P01599,P01601,P01602,P01619,P01624,P01699,P01700,P01701,P01703,P01704,P01714,P01715,P01717,P01718,P01721,P01742,P01743,P01762,P01764,P01766,P01767,P01772,P01780,P01817,P01834,P01859,P01860,P01861,P04430,P06312,P06331,P07900,P08238,P08637,P0DOY2,P0DOY3,P16333,P27361,P28482,P43405,P46108,P59998,P60709…	0.0883654	0.582808	0.04
GO:0045017	glycerolipid biosynthetic process	P	2	36	38	2680	0.0526316	0.0134328	over	P19784,Q9NTJ5	Q9H720,P03950,Q8NCC3,P0C869,P23743,Q86XP0,P02647,P02652,P04180,P19784,P49585,P67870,P68400,Q01469,Q9Y365,O95248,P20339,P29218,P61106,P84077,Q08AM6,Q13613,Q15735,Q9BTU6,Q9NTJ5,P04085,P01024,P80108,Q96S52,P32189,P33121,O75131,Q99829,P05067,O95573,P57729	0.0912525	0.582808	0.0555556
GO:0005096	GTPase activator activity	F	2	36	38	2680	0.0526316	0.0134328	over	Q9HCE6,Q9HCU5	Q8IZP1,A7KAX9,O00429,O14786,O95294,P00352,P04216,P31150,P43487,P46060,P46940,P49407,P50395,P52306,P52565,P52566,Q07960,Q14161,Q15057,Q15311,Q15436,Q15437,Q2PPJ7,Q52LW3,Q6ZT62,Q8N336,Q8N6H7,Q8WZ64,Q92888,Q9H2M9,Q9H5N1,Q9HCE6,Q9HCU5,Q9P107,Q9P2J5,Q9Y3P9	0.0912525	0.582808	0.0555556
GO:0010822	positive regulation of mitochondrion organization	P	2	36	38	2680	0.0526316	0.0134328	over	P19784,P55786	O00429,P35968,Q96QK1,Q9Y3D6,P14780,P30405,P55957,Q07812,Q96A26,Q9ULZ3,Q9UJZ1,Q16543,Q7Z6Z7,P27348,P30419,P31946,P31947,P61981,P62258,P63104,Q04917,O75146,P49841,P42858,Q99497,P19784,P34931,P55786,P68036,Q13131,Q9UBE0,Q9Y371,P04062,P52789,Q709C8,Q9NZC2	0.0912525	0.582808	0.0555556
GO:0044058	regulation of digestive system process	P	1	7	38	2680	0.0263158	0.00261194	over	P19971	P02647,P02652,P06727,P41159,O75146,P11171,P19971	0.0952323	0.582808	0.142857
GO:0046457	prostanoid biosynthetic process	P	1	7	38	2680	0.0263158	0.00261194	over	Q15185	P14174,P23219,P41222,Q15185,P16152,Q01469,P04083	0.0952323	0.582808	0.142857
GO:0016574	histone ubiquitination	P	1	7	38	2680	0.0263158	0.00261194	over	P63208	P61088,Q99497,P63208,Q16531,Q14669,Q96FW1,Q7Z6Z7	0.0952323	0.582808	0.142857
GO:0002269	leukocyte activation involved in inflammatory response	P	1	7	38	2680	0.0263158	0.00261194	over	P02745	P02745,P05067,P10909,P37840,P43490,Q9NZC2,P53634	0.0952323	0.582808	0.142857
GO:0043174	nucleoside salvage	P	1	7	38	2680	0.0263158	0.00261194	over	P19971	P00492,P07741,P55263,Q13126,P19971,P32320,Q16831	0.0952323	0.582808	0.142857
GO:0006206	pyrimidine nucleobase metabolic process	P	1	7	38	2680	0.0263158	0.00261194	over	P19971	P11172,P27708,P30085,P17812,P28482,P32320,P19971	0.0952323	0.582808	0.142857
GO:0071359	cellular response to dsRNA	P	1	7	38	2680	0.0263158	0.00261194	over	O95786	P06748,O95786,P11234,Q08211,Q5KU26,P19838,Q99572	0.0952323	0.582808	0.142857
GO:0060563	neuroepithelial cell differentiation	P	1	7	38	2680	0.0263158	0.00261194	over	Q8IXL6	Q9UM54,P00441,Q14160,P43034,Q8IXL6,P05121,P19022	0.0952323	0.582808	0.142857
GO:1904467	regulation of tumor necrosis factor secretion	P	1	7	38	2680	0.0263158	0.00261194	over	O95786	Q9NZH6,O95786,P02763,P0DOX3,P10809,P19652,Q08211	0.0952323	0.582808	0.142857
GO:0043631	RNA polyadenylation	P	1	7	38	2680	0.0263158	0.00261194	over	O00267	O43809,P05067,P11940,Q4VXU2,Q8N684,P09012,O00267	0.0952323	0.582808	0.142857
GO:0001774	microglial cell activation	P	1	7	38	2680	0.0263158	0.00261194	over	P02745	Q9NZC2,P53634,P02745,P05067,P10909,P37840,P43490	0.0952323	0.582808	0.142857
GO:0051898	negative regulation of protein kinase B signaling	P	1	7	38	2680	0.0263158	0.00261194	over	Q8NC56	O14793,O75340,P63244,Q12913,Q13362,Q14118,Q8NC56	0.0952323	0.582808	0.142857
GO:0005697	telomerase holoenzyme complex	C	1	7	38	2680	0.0263158	0.00261194	over	Q15185	Q9NX24,P07910,P62304,P62318,Q00839,Q15185,Q9H0A0	0.0952323	0.582808	0.142857
GO:0010800	positive regulation of peptidyl-threonine phosphorylation	P	1	7	38	2680	0.0263158	0.00261194	over	Q9UL62	P05067,P0DP25,P28482,P36222,Q9C0C2,Q9UL62,Q9Y376	0.0952323	0.582808	0.142857
GO:0016799	hydrolase activity, hydrolyzing N-glycosyl compounds	F	1	7	38	2680	0.0263158	0.00261194	over	O43598	P12004,Q10588,P27695,Q9NPH3,O43598,P49641,Q16706	0.0952323	0.582808	0.142857
GO:0006378	mRNA polyadenylation	P	1	7	38	2680	0.0263158	0.00261194	over	O00267	O43809,Q8N684,P09012,O00267,P05067,P11940,Q4VXU2	0.0952323	0.582808	0.142857
GO:0048679	regulation of axon regeneration	P	1	7	38	2680	0.0263158	0.00261194	over	P10451	P21246,Q13332,P10451,Q07954,Q92752,P10586,Q9Y6E0	0.0952323	0.582808	0.142857
GO:0070182	DNA polymerase binding	F	1	7	38	2680	0.0263158	0.00261194	over	Q15185	P07900,P08238,P09429,P12004,P36776,Q15185,Q9H0A0	0.0952323	0.582808	0.142857
GO:0019774	proteasome core complex, beta-subunit complex	C	1	7	38	2680	0.0263158	0.00261194	over	P28072	P20618,P28062,P28070,P28072,P28074,P49720,P49721	0.0952323	0.582808	0.142857
GO:0051443	positive regulation of ubiquitin-protein transferase activity	P	1	7	38	2680	0.0263158	0.00261194	over	P63208	P62820,P63208,Q08379,P15880,P61088,P68036,Q13526	0.0952323	0.582808	0.142857
GO:0048645	animal organ formation	P	1	7	38	2680	0.0263158	0.00261194	over	Q8NC56	P98164,P35222,Q9Y6N7,Q8IZV5,P27361,P28482,Q8NC56	0.0952323	0.582808	0.142857
GO:0039528	cytoplasmic pattern recognition receptor signaling pathway in response to virus	P	1	7	38	2680	0.0263158	0.00261194	over	O95786	O95786,Q07021,Q3LXA3,Q86UT6,Q8TAT6,Q7Z2W4,Q9Y4E8	0.0952323	0.582808	0.142857
GO:0000118	histone deacetylase complex	C	1	7	38	2680	0.0263158	0.00261194	over	Q6PJG2	P68400,Q09028,Q13547,Q14839,Q16576,P49773,Q6PJG2	0.0952323	0.582808	0.142857
GO:0050434	positive regulation of viral transcription	P	1	7	38	2680	0.0263158	0.00261194	over	O00267	O14646,Q9H1E3,O00267,O15514,P30876,Q08211,Q8WX92	0.0952323	0.582808	0.142857
GO:0051457	maintenance of protein location in nucleus	P	1	7	38	2680	0.0263158	0.00261194	over	P63208	P10599,P46060,Q99497,Q9UH99,P29590,P63208,Q00839	0.0952323	0.582808	0.142857
GO:0001516	prostaglandin biosynthetic process	P	1	7	38	2680	0.0263158	0.00261194	over	Q15185	P16152,P23219,P41222,Q15185,Q01469,P04083,P14174	0.0952323	0.582808	0.142857
GO:0048670	regulation of collateral sprouting	P	1	7	38	2680	0.0263158	0.00261194	over	P10451	Q13332,Q6MZW2,P29373,P53990,Q92854,P10451,Q07954	0.0952323	0.582808	0.142857
GO:0033280	response to vitamin D	P	1	7	38	2680	0.0263158	0.00261194	over	P10451	P21246,P24821,Q8N474,O76061,P10451,P52823,Q14258	0.0952323	0.582808	0.142857
GO:0008654	phospholipid biosynthetic process	P	2	37	38	2680	0.0526316	0.013806	over	P19784,Q9NTJ5	Q9H720,P0C869,P23743,Q86XP0,P02647,P02652,P04180,P19784,P49585,P67870,P68400,Q01469,Q9Y365,O95248,P20339,P29218,P61106,P84077,Q08AM6,Q13613,Q15735,Q9BTU6,Q9NTJ5,O15269,Q01581,P04085,Q96S52,Q15126,P14324,O75131,Q99829,P05067,O75874,O95573,P57729,P07686,Q96N66	0.0956291	0.582808	0.0540541
GO:0003700	DNA-binding transcription factor activity	F	2	37	38	2680	0.0526316	0.013806	over	O75603,Q6PJG2	O75603,P16989,P19838,P35232,P40763,P42224,P42226,P52630,P67809,Q00653,Q04864,Q13951,Q15365,Q6P1N0,Q6PJG2,Q9NZC4,P61978,Q96I24,Q9H1E3,O75626,P06733,P82979,Q16666,Q32MZ4,Q8IUX7,Q96K62,Q9NX63,Q9UFW8,O95218,P35222,P78347,Q13033,Q13148,Q14134,Q7Z5J4,Q96AE4,Q9UQ80	0.0956291	0.582808	0.0540541
GO:0002250	adaptive immune response	P	5	174	38	2680	0.131579	0.0649254	over	P01762,P01764,P0DP04,P02745,A0A075B6H7	P01024,P00492,P04439,P09668,P53634,Q13630,O15400,P01889,P25311,P61769,Q99572,Q9NUQ9,P42226,P10809,P24390,P05362,Q00653,Q9Y275,P40189,Q9ULZ3,Q86W26,P09429,P02790,P01615,A0A075B6R2,A0A075B6S6,P01614,P04433,A0A0A0MS14,A0A0A0MS15,A0A0B4J1V0,A0A0B4J1V1,A0A0B4J1V2,A0A0B4J1X5,A0A0B4J1X8,A0A0B4J1Y9,A0A0B4J2H0,A0A0C4DH25,A0A0C4DH29,A0A0C4DH31,A0A0C4DH32,A0A0C4DH33,A0A0C4DH34,A0A0C4DH35,A0A0C4DH36,A0A0C4DH…	0.0961713	0.584209	0.0287356
GO:0002460	adaptive immune response based on somatic recombination of immune receptors built from immunoglobulin superfamily domains	P	4	125	38	2680	0.105263	0.0466418	over	P01762,P01764,P0DP04,P02745	P01024,P00492,P04439,P09668,P53634,Q13630,O15400,P01889,P25311,P61769,Q99572,Q9NUQ9,P42226,P10809,P24390,P05362,Q00653,Q9Y275,Q86W26,P09429,P02790,P01615,A0A075B6R2,A0A075B6S6,P01614,P04433,A0A0A0MS14,A0A0A0MS15,A0A0B4J1V0,A0A0B4J1V1,A0A0B4J1V2,A0A0B4J1X5,A0A0B4J1X8,A0A0B4J1Y9,A0A0B4J2H0,A0A0C4DH25,A0A0C4DH29,A0A0C4DH31,A0A0C4DH32,A0A0C4DH33,A0A0C4DH34,A0A0C4DH35,A0A0C4DH36,A0A0C4DH38,A0A0C4DH43,…	0.0981999	0.594602	0.032
GO:0048608	reproductive structure development	P	3	79	38	2680	0.0789474	0.0294776	over	Q9Y3I0,P10451,Q6NUJ1	O15240,P00441,P03950,P05362,P09529,P15692,P35221,P49770,Q07812,P02771,P41159,Q9UHI8,P26022,O95470,P11021,P08238,P37059,Q16539,Q92743,Q9Y3I0,P00533,P01344,O75626,P30048,Q15363,Q8IZV5,O75534,O95633,P09619,P16989,P36639,P46109,P61812,P98164,Q01581,Q13162,Q13444,Q14050,Q8N474,Q96HF1,O75874,P57740,P35222,Q15392,P04083,Q02790,Q15637,P49407,O60911,O76061,P07858,P10451,P21246,P27361,P28482,P29033,P52823,…	0.0996154	0.594838	0.0379747
GO:0061458	reproductive system development	P	3	79	38	2680	0.0789474	0.0294776	over	Q9Y3I0,P10451,Q6NUJ1	O15240,P00441,P03950,P05362,P09529,P15692,P35221,P49770,Q07812,P02771,P41159,Q9UHI8,P26022,O95470,P11021,P08238,P37059,Q16539,Q92743,Q9Y3I0,P00533,P01344,O75626,P30048,Q15363,Q8IZV5,O75534,O95633,P09619,P16989,P36639,P46109,P61812,P98164,Q01581,Q13162,Q13444,Q14050,Q8N474,Q96HF1,O75874,P57740,P35222,Q15392,P04083,Q02790,Q15637,P49407,O60911,O76061,P07858,P10451,P21246,P27361,P28482,P29033,P52823,…	0.0996154	0.594838	0.0379747
GO:0003823	antigen binding	F	3	80	38	2680	0.0789474	0.0298507	over	P01762,P01764,P0DP04	P01889,P01903,P04440,P04439,P10321,P20036,Q15392,P07602,P00747,P30153,P01615,A0A075B6R2,P01614,P04433,A0A0A0MS14,A0A0A0MS15,A0A0B4J1V0,A0A0B4J1V1,A0A0B4J1V2,A0A0B4J1X5,A0A0B4J1X8,A0A0B4J1Y9,A0A0B4J2H0,A0A0C4DH29,A0A0C4DH31,A0A0C4DH32,A0A0C4DH33,A0A0C4DH34,A0A0C4DH35,A0A0C4DH36,A0A0C4DH38,A0A0C4DH43,A0A0J9YX35,A0A0J9YXX1,A0M8Q6,O75636,P01591,P01594,P04432,P01599,P01601,P01602,P01619,P01624,P01699,…	0.102516	0.594838	0.0375
GO:0071695	anatomical structure maturation	P	2	39	38	2680	0.0526316	0.0145522	over	P02745,Q8IXL6	P03950,Q12768,Q3ZCM7,Q4VXU2,Q5VYS8,P08253,P33151,O75973,P01024,P02745,P05067,Q14118,P48444,P41159,Q8IXL6,P02679,O75503,O95758,P02008,P11413,P16452,Q7L5Y9,P61586,Q86Y38,Q92854,O00468,O94856,Q92823,Q99972,Q02246,Q9UHC6,Q08J23,Q9Y4I1,P61812,P35222,Q9NQ38,Q9BQL6,P02788,P30153	0.104561	0.594838	0.0512821
GO:0034620	cellular response to unfolded protein	P	2	39	38	2680	0.0526316	0.0145522	over	Q15084,Q9HCU5	O14773,O94979,O95292,P02545,P08240,P0C869,P11021,P35611,P49748,Q06210,Q14203,Q15084,Q969H8,Q9HCU5,Q9UBS4,Q9Y490,Q9Y4L1,Q9Y5M8,O76061,P27797,P27824,P55072,Q5VVQ6,Q96HE7,Q96JB5,P05198,P14625,P63244,Q07812,P57088,P16333,O95817,P0DMV9,P11142,P17066,P34931,P38646,P48723,P54652	0.104561	0.594838	0.0512821
GO:1901362	organic cyclic compound biosynthetic process	P	12	585	38	2680	0.315789	0.218284	over	O00267,O75603,O43598,Q15287,P06132,Q15185,Q8NC56,Q9HCE6,P19971,P10451,O95786,P28072	P12004,P11586,O00267,O14980,O75367,O75604,O75626,O94992,P01344,P02008,P05067,P06733,P07305,P09429,P09467,P62987,P10412,P10599,P11684,P12270,P15311,P15692,P16401,P16403,P16989,P17844,P19838,P20827,P22626,P23246,P27635,P27797,P35222,P35232,P35813,P37840,P40763,P41159,P42224,P42226,P49591,P61201,P62263,P62829,P67809,Q00653,Q00839,Q04864,Q07021,Q07666,Q13033,Q13263,Q13363,Q13547,Q13618,Q13951,Q14134,…	0.105372	0.594838	0.0205128
GO:0002449	lymphocyte mediated immunity	P	4	129	38	2680	0.105263	0.0481343	over	P01762,P01764,P0DP04,P02745	P01024,P00492,P04439,P09668,P53634,Q13630,O15400,P01889,P25311,P61769,Q99572,Q9NUQ9,P10809,P24390,P05362,P09429,P02790,P01615,A0A075B6R2,A0A075B6S6,P01614,P04433,A0A0A0MS14,A0A0A0MS15,A0A0B4J1V0,A0A0B4J1V1,A0A0B4J1V2,A0A0B4J1X5,A0A0B4J1X8,A0A0B4J1Y9,A0A0B4J2H0,A0A0C4DH25,A0A0C4DH29,A0A0C4DH31,A0A0C4DH32,A0A0C4DH33,A0A0C4DH34,A0A0C4DH35,A0A0C4DH36,A0A0C4DH38,A0A0C4DH43,A0A0J9YX35,A0A0J9YXX1,A0M8Q6…	0.107204	0.594838	0.0310078
GO:0043330	response to exogenous dsRNA	P	1	8	38	2680	0.0263158	0.00298507	over	O95786	O95786,P11234,Q08211,Q5KU26,P08195,P27361,P28482,Q92499	0.108095	0.594838	0.125
GO:0014002	astrocyte development	P	1	8	38	2680	0.0263158	0.00298507	over	P02745	P05067,Q07954,P00533,P02745,Q9NZC2,P05109,P08670,P55268	0.108095	0.594838	0.125
GO:0046852	positive regulation of bone remodeling	P	1	8	38	2680	0.0263158	0.00298507	over	P10451	P00533,P00918,P02786,P02787,P10451,P43405,Q15904,Q9NS15	0.108095	0.594838	0.125
GO:0046348	amino sugar catabolic process	P	1	8	38	2680	0.0263158	0.00298507	over	Q13231	P36222,Q01459,Q13231,Q15782,P46926,Q9Y303,P26572,Q9UJ70	0.108095	0.594838	0.125
GO:0032727	positive regulation of interferon-alpha production	P	1	8	38	2680	0.0263158	0.00298507	over	O95786	O95786,P09429,Q08211,O00571,P10809,P42224,Q7Z2W4,Q9UHD2	0.108095	0.594838	0.125
GO:0045780	positive regulation of bone resorption	P	1	8	38	2680	0.0263158	0.00298507	over	P10451	P00533,P00918,P02786,P02787,P10451,P43405,Q15904,Q9NS15	0.108095	0.594838	0.125
GO:0002886	regulation of myeloid leukocyte mediated immunity	P	1	8	38	2680	0.0263158	0.00298507	over	O95786	P01024,O95786,Q92499,Q15833,P09601,Q9UIB8,P43405,P05089	0.108095	0.594838	0.125
GO:0044548	S100 protein binding	F	1	8	38	2680	0.0263158	0.00298507	over	P31949	P06703,P07355,P15311,P16615,P31949,P46940,P50995,Q09666	0.108095	0.594838	0.125
GO:2000778	positive regulation of interleukin-6 secretion	P	1	8	38	2680	0.0263158	0.00298507	over	O95786	O95786,P02686,P09429,P10809,Q08211,Q86W26,Q9NPH3,Q9ULZ3	0.108095	0.594838	0.125
GO:1990774	tumor necrosis factor secretion	P	1	8	38	2680	0.0263158	0.00298507	over	O95786	Q9NZH6,O95786,P02763,P0DOX3,P10809,P19652,Q08211,P09429	0.108095	0.594838	0.125
GO:1904666	regulation of ubiquitin protein ligase activity	P	1	8	38	2680	0.0263158	0.00298507	over	P63208	P46777,P62081,P62829,P62913,P62820,P63208,Q08379,O00429	0.108095	0.594838	0.125
GO:0005885	Arp2/3 protein complex	C	1	8	38	2680	0.0263158	0.00298507	over	O15143	O15143,O15144,O15145,P59998,P61158,P61160,Q92747,Q9BPX5	0.108095	0.594838	0.125
GO:0032784	regulation of DNA-templated transcription, elongation	P	1	8	38	2680	0.0263158	0.00298507	over	O00267	O00267,Q13838,Q15369,Q9GZS3,Q00839,Q8WX92,P43897,Q8N163	0.108095	0.594838	0.125
GO:0001849	complement component C1q binding	F	1	8	38	2680	0.0263158	0.00298507	over	Q96KG7	P02741,P02743,P0C0L4,P26022,P27797,Q07021,Q96KG7,Q9NPY3	0.108095	0.594838	0.125
GO:0071320	cellular response to cAMP	P	1	8	38	2680	0.0263158	0.00298507	over	P61224	P05067,P11021,P15311,P24593,P27695,P52823,P61224,Q15848	0.108095	0.594838	0.125
GO:0005262	calcium channel activity	F	1	8	38	2680	0.0263158	0.00298507	over	Q9UL62	Q14573,P54289,Q5VU97,Q9UL62,O95153,O76027,P07355,P08133	0.108095	0.594838	0.125
GO:0014855	striated muscle cell proliferation	P	1	8	38	2680	0.0263158	0.00298507	over	Q96KG7	Q96KG7,P10644,P61812,P02753,P28482,Q16539,O14793,P40763	0.108095	0.594838	0.125
GO:0048668	collateral sprouting	P	1	8	38	2680	0.0263158	0.00298507	over	P10451	P05067,Q13332,Q6MZW2,P29373,P53990,Q92854,P10451,Q07954	0.108095	0.594838	0.125
GO:0046134	pyrimidine nucleoside biosynthetic process	P	1	8	38	2680	0.0263158	0.00298507	over	P19971	P11172,P15531,P22392,P27708,P17812,P19971,P32320,Q16831	0.108095	0.594838	0.125
GO:0070570	regulation of neuron projection regeneration	P	1	8	38	2680	0.0263158	0.00298507	over	P10451	P10586,Q9Y6E0,P21246,Q13332,P10451,Q07954,Q92752,P04216	0.108095	0.594838	0.125
GO:1901071	glucosamine-containing compound metabolic process	P	1	8	38	2680	0.0263158	0.00298507	over	Q13231	P36222,Q01459,Q13231,Q15782,O95394,P46926,Q9UJ70,Q9Y303	0.108095	0.594838	0.125
GO:0045920	negative regulation of exocytosis	P	1	8	38	2680	0.0263158	0.00298507	over	P61224	P09601,Q9UIB8,P04899,P61224,O75351,P51149,P04083,P37840	0.108095	0.594838	0.125
GO:0016831	carboxy-lyase activity	F	1	8	38	2680	0.0263158	0.00298507	over	P06132	P11172,P17174,P22234,P06132,P48163,Q6P587,P30046,O95470	0.108095	0.594838	0.125
GO:0010039	response to iron ion	P	1	8	38	2680	0.0263158	0.00298507	over	P02745	P21399,P37840,P11413,P09601,P02787,P61769,P02745,P13716	0.108095	0.594838	0.125
GO:0002684	positive regulation of immune system process	P	8	347	38	2680	0.210526	0.129478	over	P28072,P63208,O95786,P01762,P01764,P02745,P0DP04,O15143	P01024,O00187,O75636,P04264,P11226,P48740,Q15485,Q9BWP8,P01023,P05155,O15400,P01889,P04439,P25311,P61769,Q99572,Q9NUQ9,P13671,P13987,O94992,P09429,P12956,P13010,P23246,P43243,P78527,Q15233,Q16666,Q8WXF1,Q96PK6,Q9UHD2,Q9ULZ3,O00231,O00232,O00487,O14818,O43242,P13598,P17980,P19838,P20618,P25786,P25787,P25788,P25789,P28062,P28066,P28070,P28072,P28074,P35998,P43405,P43686,P48556,P49720,P49721,P51665,…	0.108707	0.595178	0.0230548
GO:0031146	SCF-dependent proteasomal ubiquitin-dependent protein catabolic process	P	2	40	38	2680	0.0526316	0.0149254	over	P28072,P63208	O00231,O00232,O00487,O14818,O43242,P17980,P20618,P25786,P25787,P25788,P25789,P28062,P28066,P28070,P28072,P28074,P35998,P43686,P48556,P49720,P49721,P51665,P55036,P60900,P61289,P62191,P62195,P62333,P62877,P63208,Q06323,Q13200,Q13616,Q15008,Q16401,Q6ZVX7,Q92530,Q99460,Q9UL46,Q9UNM6	0.109111	0.595178	0.05
GO:0050684	regulation of mRNA processing	P	2	40	38	2680	0.0526316	0.0149254	over	Q15287,O00267	P09651,P14866,P17844,P26599,P38159,P84103,Q00839,Q01130,Q07666,Q07955,Q08170,Q13242,Q15020,Q15287,Q2TAY7,Q92841,Q9Y2W1,Q9Y5S9,Q09161,Q14498,Q96SB4,O95758,P22626,P26368,P61978,Q07021,Q9UKV3,P08621,P11142,P19338,P30041,P52948,P98179,Q14011,Q9UMS4,O43809,Q8N684,P09012,O00267,Q08211	0.109111	0.595178	0.05
GO:0006955	immune response	P	13	653	38	2680	0.342105	0.243657	over	P28072,P63208,A0A075B6H7,O95786,P01762,P01764,P02745,P0DP04,O15143,P31949,P61224,Q13231,Q8NBS9	P01024,O00187,O75636,P04264,P11226,P48740,Q15485,Q9BWP8,P01023,P05155,P00492,P04439,P09668,P53634,Q13630,O15400,P01889,P25311,P61769,Q99572,Q9NUQ9,P13671,P13987,O94992,P09429,P12956,P13010,P23246,P43243,P78527,Q15233,Q16666,Q8WXF1,Q96PK6,Q9UHD2,Q9ULZ3,O00231,O00232,O00487,O14818,O43242,P13598,P17980,P19838,P20618,P25786,P25787,P25788,P25789,P28062,P28066,P28070,P28072,P28074,P35998,P43405,P43686,…	0.110994	0.601004	0.0199081
GO:0030449	regulation of complement activation	P	3	83	38	2680	0.0789474	0.0309701	over	P01762,P01764,P02745	P01023,P05155,P01024,P13671,P13987,P48740,P35232,Q9Y279,P04003,P20851,P01615,A0A075B6S6,P01614,P04433,A0A0C4DH25,A0M8Q6,A2NJV5,O43866,P00734,P00736,P00751,P01031,P01594,P04432,P01599,P01601,P01602,P01619,P01624,P01699,P01700,P01701,P01703,P01704,P01714,P01715,P01717,P01718,P01721,P01742,P01743,P01762,P01764,P01766,P01767,P01772,P01780,P01817,P01834,P01859,P01860,P01861,P02745,P02746,P02747,P02748…	0.111423	0.601004	0.0361446
GO:0007165	signal transduction	P	18	980	38	2680	0.473684	0.365672	over	P28072,P63208,P19784,Q9H190,Q15084,Q9HCU5,Q6NUJ1,Q8NC56,P61224,Q9HCE6,P01762,P01764,O15143,O95786,Q8IXL6,P0DP04,P31949,Q15185	O00231,O00232,O00487,O14818,O14827,O15020,O43242,O95294,P00533,P02549,P02686,P04085,P08581,P09619,P11277,P13591,P17980,P20618,P25786,P25787,P25788,P25789,P27361,P28062,P28066,P28070,P28072,P28074,P28482,P30086,P31946,P35609,P35998,P36507,P43686,P48556,P49720,P49721,P51665,P53041,P55036,P60900,P61289,P62191,P62195,P62258,P62333,P62877,Q01082,Q06323,Q13200,Q13618,Q13813,Q14116,Q15008,Q15121,Q16401,…	0.111746	0.601004	0.0183673
GO:0010972	negative regulation of G2/M transition of mitotic cell cycle	P	2	41	38	2680	0.0526316	0.0152985	over	P28072,P63208	Q96JB5,Q13564,O00231,O00232,O00487,O14818,O43242,P17980,P20618,P25786,P25787,P25788,P25789,P28062,P28066,P28070,P28072,P28074,P35998,P43686,P48556,P49720,P49721,P51665,P55036,P60900,P61289,P62191,P62195,P62333,P62877,P63208,Q06323,Q13200,Q13616,Q15008,Q16401,Q92530,Q99460,Q9UL46,Q9UNM6	0.113714	0.601004	0.0487805
GO:0010977	negative regulation of neuron projection development	P	2	41	38	2680	0.0526316	0.0152985	over	P10451,Q9UL62	P11137,Q13332,Q8NFY4,Q9NQC3,Q6MZW2,P10451,Q92752,O14786,O75326,Q13214,Q13275,Q14563,Q92854,Q9H2E6,Q9NPR2,P04216,P08138,P23515,P31150,P52565,P61586,Q04917,Q9UL62,P02649,P20827,Q8N2Q7,P62330,Q86X55,O14976,O95295,P08670,P09382,P23470,P43034,P61769,Q02790,Q07954,Q08629,Q15735,Q9UBR2,Q9UL15	0.113714	0.601004	0.0487805
GO:0061387	regulation of extent of cell growth	P	2	41	38	2680	0.0526316	0.0152985	over	Q9UL62,P10451	P02649,P49841,P50570,Q14247,Q16555,Q92823,Q99784,Q9UL25,P11137,Q13332,Q8NFY4,Q9NQC3,A0MZ66,O75326,P02751,P31150,P32004,P43034,P62491,Q13439,Q16643,Q6IBS0,Q7L576,Q9UJU6,Q9UL62,Q9UPN3,Q6MZW2,P29373,P53990,Q92854,P10451,Q07954,Q92752,Q14563,O14786,P15692,Q7Z7M0,Q13214,Q13275,Q9H2E6,Q9NPR2	0.113714	0.601004	0.0487805
GO:0002758	innate immune response-activating signal transduction	P	3	84	38	2680	0.0789474	0.0313433	over	P28072,P63208,O95786	O00231,O00232,O00487,O14818,O43242,P13598,P17980,P19838,P20618,P25786,P25787,P25788,P25789,P28062,P28066,P28070,P28072,P28074,P35998,P43405,P43686,P48556,P49720,P49721,P51665,P55036,P60900,P61289,P62191,P62195,P62333,P63208,P98088,Q05655,Q06323,Q13177,Q13200,Q13616,Q15008,Q16401,Q92530,Q99460,Q9UL46,Q9UNM6,Q9Y6K9,P02671,P02675,P02679,P04114,P05109,P06702,P07711,P07858,P08571,P09429,P14625,P18428,…	0.114458	0.601004	0.0357143
GO:0019725	cellular homeostasis	P	5	184	38	2680	0.131579	0.0686567	over	Q15084,Q8NBS9,O75603,P63208,Q9UL62	P08138,P19367,P52789,Q9H1E3,O14958,P14625,P27797,O00391,O43396,O76003,O95881,P00390,P05164,P07203,P07237,P09622,P10599,P13667,P19878,P27695,P30041,P30044,P30048,P30101,P32119,P35754,P48506,Q06830,Q13162,Q13423,Q15084,Q16881,Q6DKJ4,Q8NBS9,Q96HE7,Q96JJ7,Q9BS26,Q9H299,Q9UBD6,O14983,O75603,O76061,O95292,P02649,P07686,P13693,P16615,P20073,P23634,P33151,P52823,Q13586,Q16627,Q4VNC1,Q9HC07,Q9UJZ1,O95202,…	0.115205	0.601004	0.0271739
GO:0034654	nucleobase-containing compound biosynthetic process	P	11	532	38	2680	0.289474	0.198507	over	O00267,O75603,O43598,Q15287,Q15185,Q8NC56,Q9HCE6,P19971,P10451,O95786,P28072	P12004,O00267,O14980,O75367,O75604,O75626,O94992,P01344,P02008,P05067,P06733,P07305,P09429,P09467,P62987,P10412,P10599,P11684,P12270,P15311,P15692,P16401,P16403,P16989,P17844,P19838,P20827,P22626,P23246,P27635,P27797,P35222,P35232,P35813,P37840,P40763,P41159,P42224,P42226,P49591,P61201,P62263,P62829,P67809,Q00653,Q00839,Q04864,Q07021,Q07666,Q13033,Q13263,Q13363,Q13547,Q13618,Q13951,Q14134,Q14894,…	0.115467	0.601004	0.0206767
GO:2000257	regulation of protein activation cascade	P	3	85	38	2680	0.0789474	0.0317164	over	P01762,P01764,P02745	P01023,P05155,P01024,P13671,P13987,P01615,A0A075B6S6,P01614,P04433,A0A0C4DH25,A0M8Q6,A2NJV5,O43866,P00734,P00736,P00751,P01031,P01594,P04432,P01599,P01601,P01602,P01619,P01624,P01699,P01700,P01701,P01703,P01704,P01714,P01715,P01717,P01718,P01721,P01742,P01743,P01762,P01764,P01766,P01767,P01772,P01780,P01817,P01834,P01859,P01860,P01861,P02745,P02746,P02747,P02748,P04003,P04004,P04430,P05156,P06312…	0.117525	0.601004	0.0352941
GO:0035967	cellular response to topologically incorrect protein	P	2	42	38	2680	0.0526316	0.0156716	over	Q15084,Q9HCU5	O14773,O94979,O95292,P02545,P08240,P0C869,P11021,P35611,P49748,Q06210,Q14203,Q15084,Q969H8,Q9HCU5,Q9UBS4,Q9Y490,Q9Y4L1,Q9Y5M8,O76061,P27797,P27824,P55072,Q5VVQ6,Q96HE7,Q96JB5,O95817,P0DMV9,P11142,P17066,P34931,P38646,P48723,P54652,Q07812,P05198,P14625,Q13618,P46379,Q9NYU2,P63244,P57088,P16333	0.118368	0.601004	0.047619
GO:0030695	GTPase regulator activity	F	2	42	38	2680	0.0526316	0.0156716	over	Q9HCU5,Q9HCE6	Q9HCU5,P31150,P43487,P55010,P58004,Q86YR5,P50395,P52565,P52566,O00410,P46940,Q13576,Q8IZP1,A7KAX9,O00429,O14786,O95294,P00352,P04216,P46060,P49407,P52306,Q07960,Q14161,Q15057,Q15311,Q15436,Q15437,Q2PPJ7,Q52LW3,Q6ZT62,Q8N336,Q8N6H7,Q8WZ64,Q92888,Q9H2M9,Q9H5N1,Q9HCE6,Q9P107,Q9P2J5,Q9Y3P9,O95373	0.118368	0.601004	0.047619
GO:0072655	establishment of protein localization to mitochondrion	P	2	42	38	2680	0.0526316	0.0156716	over	P19784,P55786	Q07812,O94826,P12236,P55957,Q15785,Q9NS69,Q9Y3D6,Q9Y5J9,Q9Y5L4,P22695,Q5SRD1,Q3ZCQ8,Q9HAV7,Q9P0J0,P07900,P34932,O95831,P10809,P0DP25,O00203,P27348,P30419,P31946,P31947,P61981,P62258,P63104,Q04917,O60238,O95817,P49257,P31689,P19784,P34931,P55786,P68036,Q13131,Q7Z6Z7,Q9UBE0,Q9Y371,P19367,P52789	0.118368	0.601004	0.047619
GO:1901657	glycosyl compound metabolic process	P	2	42	38	2680	0.0526316	0.0156716	over	P19971,O43598	P00491,Q9NZK5,P00492,P07741,P55263,Q13126,P12268,P15531,P22392,P19971,P84090,Q9H0P0,Q16831,P11172,P27708,P17812,O43598,P11908,P60891,P31939,P32320,P04066,P17050,Q9BTY2,Q9HCG7,Q9BV20,P23526,Q9NQX3,O43488,O60218,P14550,Q04828,O00178,P08754,P27144,P61586,P62826,Q01432,P15309,Q9Y315,Q16774,P04062	0.118368	0.601004	0.047619
GO:0032647	regulation of interferon-alpha production	P	1	9	38	2680	0.0263158	0.00335821	over	O95786	Q13332,O00571,O95786,P10809,P42224,Q7Z2W4,Q9UHD2,P09429,Q08211	0.120779	0.601004	0.111111
GO:2000171	negative regulation of dendrite development	P	1	9	38	2680	0.0263158	0.00335821	over	Q9UL62	Q04917,Q9UL62,P02649,Q13332,Q6MZW2,P20827,Q8N2Q7,P62330,Q86X55	0.120779	0.601004	0.111111
GO:0046456	icosanoid biosynthetic process	P	1	9	38	2680	0.0263158	0.00335821	over	Q15185	P14174,P23219,P41222,Q15185,P09960,P43405,P16152,Q01469,P04083	0.120779	0.601004	0.111111
GO:0010799	regulation of peptidyl-threonine phosphorylation	P	1	9	38	2680	0.0263158	0.00335821	over	Q9UL62	P05067,P0DP25,P28482,P36222,Q9C0C2,Q9UL62,Q9Y376,Q04637,Q8NFZ8	0.120779	0.601004	0.111111
GO:0015037	peptide disulfide oxidoreductase activity	F	1	9	38	2680	0.0263158	0.00335821	over	Q15084	P00390,P35754,P78417,O95881,P07237,P10599,P13667,P30101,Q15084	0.120779	0.601004	0.111111
GO:0042805	actinin binding	F	1	9	38	2680	0.0263158	0.00335821	over	Q9UL62	O00151,Q8WX93,Q8WZ42,Q96HC4,Q96JY6,Q14118,P19838,P21291,Q9UL62	0.120779	0.601004	0.111111
GO:1905818	regulation of chromosome separation	P	1	9	38	2680	0.0263158	0.00335821	over	P19784	Q9Y6A5,O43264,O43684,P12270,Q13618,Q9Y6G9,Q14980,P19784,P68400	0.120779	0.601004	0.111111
GO:0045669	positive regulation of osteoblast differentiation	P	1	9	38	2680	0.0263158	0.00335821	over	Q8IXL6	O00299,P02788,P35222,P35556,P40189,Q15904,Q8IXL6,Q96CG8,Q96HF1	0.120779	0.601004	0.111111
GO:0006513	protein monoubiquitination	P	1	9	38	2680	0.0263158	0.00335821	over	P63208	P63208,Q16531,O75340,Q9UBV8,P62877,Q13616,Q13618,Q14258,Q7Z6Z7	0.120779	0.601004	0.111111
GO:0032607	interferon-alpha production	P	1	9	38	2680	0.0263158	0.00335821	over	O95786	Q13332,O00571,O95786,P10809,P42224,Q7Z2W4,Q9UHD2,P09429,Q08211	0.120779	0.601004	0.111111
GO:0042168	heme metabolic process	P	1	9	38	2680	0.0263158	0.00335821	over	P06132	P06132,P13716,O00264,P09601,P30519,P02760,P30043,P53004,P02790	0.120779	0.601004	0.111111
GO:0061900	glial cell activation	P	1	9	38	2680	0.0263158	0.00335821	over	P02745	P02745,P05067,P10909,P37840,P43490,Q9NZC2,Q07954,P00533,P53634	0.120779	0.601004	0.111111
GO:0009164	nucleoside catabolic process	P	1	9	38	2680	0.0263158	0.00335821	over	P19971	P00491,Q9NZK5,Q16831,P32320,P23526,P00492,Q9Y315,P19971,Q9H0P0	0.120779	0.601004	0.111111
GO:0061082	myeloid leukocyte cytokine production	P	1	9	38	2680	0.0263158	0.00335821	over	O95786	O95786,Q92499,Q14393,P61812,P10645,P09601,O75326,Q9NQC3,P14174	0.120779	0.601004	0.111111
GO:0055081	anion homeostasis	P	1	9	38	2680	0.0263158	0.00335821	over	O75603	O75603,P12277,Q6FHJ7,P02649,P17174,Q13131,P02647,P11597,O94925	0.120779	0.601004	0.111111
GO:0050805	negative regulation of synaptic transmission	P	1	9	38	2680	0.0263158	0.00335821	over	P61224	P37840,P84077,P38919,P61224,P04899,P06276,P63096,Q15848,Q92752	0.120779	0.601004	0.111111
GO:0007193	adenylate cyclase-inhibiting G protein-coupled receptor signaling pathway	P	1	9	38	2680	0.0263158	0.00335821	over	Q6NUJ1	P21333,O14744,O75781,P04899,P05067,P07602,P08754,P63096,Q6NUJ1	0.120779	0.601004	0.111111
GO:0000272	polysaccharide catabolic process	P	1	9	38	2680	0.0263158	0.00335821	over	Q13231	P06737,P10253,P11216,P35573,P36871,Q96G03,P62136,Q8TDY2,Q13231	0.120779	0.601004	0.111111
GO:0098751	bone cell development	P	1	9	38	2680	0.0263158	0.00335821	over	Q8IXL6	Q06124,Q8IZP0,Q9Y6W5,P07355,P43034,Q8IXL6,P02788,P35555,Q15904	0.120779	0.601004	0.111111
GO:0045087	innate immune response	P	7	298	38	2680	0.184211	0.111194	over	P28072,P63208,O95786,P01762,P01764,P0DP04,P02745	O00187,O75636,P04264,P11226,P48740,Q15485,Q9BWP8,P01023,P05155,O94992,P09429,P12956,P13010,P23246,P43243,P78527,Q15233,Q16666,Q8WXF1,Q96PK6,Q9UHD2,Q9ULZ3,O00231,O00232,O00487,O14818,O43242,P13598,P17980,P19838,P20618,P25786,P25787,P25788,P25789,P28062,P28066,P28070,P28072,P28074,P35998,P43405,P43686,P48556,P49720,P49721,P51665,P55036,P60900,P61289,P62191,P62195,P62333,P63208,P98088,Q05655,Q06323,…	0.121512	0.60305	0.0234899
GO:1902750	negative regulation of cell cycle G2/M phase transition	P	2	43	38	2680	0.0526316	0.0160448	over	P28072,P63208	Q96JB5,O00231,O00232,O00487,O14818,O43242,P17980,P20618,P25786,P25787,P25788,P25789,P28062,P28066,P28070,P28072,P28074,P35998,P43686,P48556,P49720,P49721,P51665,P55036,P60900,P61289,P62191,P62195,P62333,P62877,P63208,Q06323,Q13200,Q13616,Q15008,Q16401,Q92530,Q99460,Q9UL46,Q9UNM6,Q13564,P46736,O75367	0.12307	0.609164	0.0465116
GO:0002920	regulation of humoral immune response	P	3	87	38	2680	0.0789474	0.0324627	over	P01762,P01764,P02745	P01023,P05155,P01024,P13671,P13987,Q9NQ38,P49862,Q9Y337,P02790,P01615,A0A075B6S6,P01614,P04433,A0A0C4DH25,A0M8Q6,A2NJV5,O43866,P00734,P00736,P00751,P01031,P01594,P04432,P01599,P01601,P01602,P01619,P01624,P01699,P01700,P01701,P01703,P01704,P01714,P01715,P01717,P01718,P01721,P01742,P01743,P01762,P01764,P01766,P01767,P01772,P01780,P01817,P01834,P01859,P01860,P01861,P02745,P02746,P02747,P02748,P04003…	0.123754	0.609895	0.0344828
GO:0002252	immune effector process	P	10	478	38	2680	0.263158	0.178358	over	O95786,P01762,P01764,P02745,P0DP04,O15143,P31949,P61224,Q13231,Q8NBS9	P01024,O00187,O75636,P04264,P11226,P48740,Q15485,Q9BWP8,P01023,P05155,P00492,P04439,P09668,P53634,Q13630,O15400,P01889,P25311,P61769,Q99572,Q9NUQ9,P13671,P13987,O95786,P29590,P42224,Q9ULZ3,Q92538,P05067,Q07954,Q15046,P18428,P43405,Q9NZC2,P13796,P21741,P05362,P42226,P09382,P10809,P24390,P10909,P09172,O75083,P32119,Q9BTU6,P78527,P02790,P05164,Q92499,P02647,P02652,P19367,P27361,Q16539,Q9NQ38,P49862,…	0.124685	0.609895	0.0209205
GO:0070585	protein localization to mitochondrion	P	2	44	38	2680	0.0526316	0.0164179	over	P19784,P55786	Q07812,O94826,P12236,P55957,Q15785,Q9NS69,Q9Y3D6,Q9Y5J9,Q9Y5L4,P22695,Q5SRD1,Q3ZCQ8,Q9HAV7,Q9P0J0,P07900,P34932,O95831,P10809,P19367,P52789,P0DP25,O00203,P27348,P30419,P31946,P31947,P61981,P62258,P63104,Q04917,O60238,O95817,P49257,P31689,P19784,P34931,P55786,P68036,Q13131,Q7Z6Z7,Q9UBE0,Q9Y371,O00429,Q9Y6C9	0.127818	0.609895	0.0454545
GO:0072376	protein activation cascade	P	4	138	38	2680	0.105263	0.0514925	over	P01762,P01764,P02745,P0DP04	O00187,O75636,P04264,P11226,P48740,Q15485,Q9BWP8,P01023,P05155,P01024,P13671,P13987,P00748,P42785,P03952,P01615,A0A075B6S6,P01614,P04433,A0A0C4DH25,A0M8Q6,A2NJV5,P00736,P00746,P00751,P01594,P04432,P01599,P01601,P01602,P01619,P01624,P01699,P01700,P01701,P01703,P01704,P01714,P01715,P01717,P01718,P01721,P01742,P01743,P01762,P01764,P01766,P01767,P01772,P01780,P01817,P01834,P01859,P01860,P01861,P02745…	0.128802	0.609895	0.0289855
GO:0005788	endoplasmic reticulum lumen	C	4	138	38	2680	0.105263	0.0514925	over	P10451,Q15084,Q8IXL6,Q8NBS9	O14958,O43852,P14625,P27797,P55145,Q12797,P04004,P10909,O00391,O00584,O14791,O15240,O60613,O76061,O95084,O95479,O95633,O95881,P00450,P00734,P00740,P00742,P01008,P01009,P01024,P01033,P01034,P01042,P02452,P02458,P02461,P02647,P02649,P02652,P02671,P02679,P02751,P02765,P02771,P02787,P04070,P04085,P04114,P05060,P05067,P05546,P05997,P06276,P06727,P07108,P07237,P07942,P08123,P08572,P08709,P08842,P09382,…	0.128802	0.609895	0.0289855
GO:0006457	protein folding	P	3	89	38	2680	0.0789474	0.033209	over	Q15185,P19784,Q15084	O60884,P07900,P0DMV9,P10809,P11021,P11142,P17066,P23284,P30405,P34931,P38646,P48723,P54652,P61769,P62937,P62942,O75347,P27797,Q13162,Q96HE7,P14625,P27824,P30101,O60613,Q9NYU2,O14976,P25685,P50502,P61604,Q15185,Q92598,Q99615,P78371,O43765,P04792,P10909,P13667,P68400,Q02790,Q12931,Q9H3U1,Q9H3Z4,Q9UHD1,P08621,Q9UL15,O00391,O95757,O95817,P02511,P02743,P04899,P07237,P08238,P08754,P14314,P17987,P19784,…	0.130104	0.609895	0.0337079
GO:0090316	positive regulation of intracellular protein transport	P	2	45	38	2680	0.0526316	0.016791	over	P19784,P55786	O00410,O95817,P08238,P12270,P12830,P14923,P21333,P28482,P41159,P61970,P62826,Q05655,Q13148,Q13263,Q16539,P31947,P35813,P49841,P50402,P62258,Q14393,Q92688,Q92673,O00159,P04156,P27105,P31751,Q12955,Q99653,Q9Y3D6,P19784,P34931,P55786,P68036,Q13131,Q7Z6Z7,Q9UBE0,Q9Y371,P51572,P33176,P60953,P63027,Q12797,Q9BUL8,Q9H4B4	0.132611	0.609895	0.0444444
GO:0002220	innate immune response activating cell surface receptor signaling pathway	P	2	45	38	2680	0.0526316	0.016791	over	P28072,P63208	O00231,O00232,O00487,O14818,O43242,P13598,P17980,P19838,P20618,P25786,P25787,P25788,P25789,P28062,P28066,P28070,P28072,P28074,P35998,P43405,P43686,P48556,P49720,P49721,P51665,P55036,P60900,P61289,P62191,P62195,P62333,P63208,P98088,Q05655,Q06323,Q13177,Q13200,Q13616,Q15008,Q16401,Q92530,Q99460,Q9UL46,Q9UNM6,Q9Y6K9	0.132611	0.609895	0.0444444
GO:0004674	protein serine/threonine kinase activity	F	2	45	38	2680	0.0526316	0.016791	over	P19784,Q8IXL6	P78527,Q13131,Q13557,Q8IU85,P54619,Q05655,O15264,P27361,P28482,Q16539,P00533,Q9NYL2,P51812,Q15418,Q14766,Q16644,O14976,O75131,O94804,O95747,P11387,P19784,P22392,P31751,P36507,P43405,P48729,P48730,P49841,P67870,P68400,Q13177,Q15208,Q7KZI7,Q8IXL6,Q8N4C8,Q8WZ42,Q96SB4,Q9H2G2,Q9H4A3,Q9H4B4,Q9UHD2,Q9Y376,Q9Y5S2,Q9Y6E0	0.132611	0.609895	0.0444444
GO:0002223	stimulatory C-type lectin receptor signaling pathway	P	2	45	38	2680	0.0526316	0.016791	over	P28072,P63208	O00231,O00232,O00487,O14818,O43242,P13598,P17980,P19838,P20618,P25786,P25787,P25788,P25789,P28062,P28066,P28070,P28072,P28074,P35998,P43405,P43686,P48556,P49720,P49721,P51665,P55036,P60900,P61289,P62191,P62195,P62333,P63208,P98088,Q05655,Q06323,Q13177,Q13200,Q13616,Q15008,Q16401,Q92530,Q99460,Q9UL46,Q9UNM6,Q9Y6K9	0.132611	0.609895	0.0444444
GO:0006213	pyrimidine nucleoside metabolic process	P	1	10	38	2680	0.0263158	0.00373134	over	P19971	Q16831,P11172,P15531,P22392,P27708,P17812,P32320,P19971,Q9H0P0,P84090	0.133288	0.609895	0.1
GO:0048641	regulation of skeletal muscle tissue development	P	1	10	38	2680	0.0263158	0.00373134	over	Q96KG7	O14793,P16989,P35222,Q13131,Q4KMG0,Q96TA1,P17844,Q92841,P35052,Q96KG7	0.133288	0.609895	0.1
GO:0006693	prostaglandin metabolic process	P	1	10	38	2680	0.0263158	0.00373134	over	Q15185	P14174,P23219,P41222,Q15185,P16152,Q01469,P04083,Q04828,Q15067,Q9Y263	0.133288	0.609895	0.1
GO:0019369	arachidonic acid metabolic process	P	1	10	38	2680	0.0263158	0.00373134	over	Q15185	P16152,P23219,P41222,Q15185,P34913,O75342,P07099,P0C869,P27361,Q9BYJ1	0.133288	0.609895	0.1
GO:0006636	unsaturated fatty acid biosynthetic process	P	1	10	38	2680	0.0263158	0.00373134	over	Q15185	P14174,P23219,P41222,Q15185,P16152,Q01469,P04083,O75342,Q9BYJ1,Q9BW60	0.133288	0.609895	0.1
GO:0034704	calcium channel complex	C	1	10	38	2680	0.0263158	0.00373134	over	Q9UL62	P54289,Q5VU97,P54652,P62942,O14958,O14983,P0DP25,Q12797,Q15257,Q9UL62	0.133288	0.609895	0.1
GO:0032648	regulation of interferon-beta production	P	1	10	38	2680	0.0263158	0.00373134	over	O95786	Q04864,Q13332,Q86UT6,Q9ULZ3,O00571,O95786,Q06124,Q7Z2W4,Q9UHD2,Q08211	0.133288	0.609895	0.1
GO:0070971	endoplasmic reticulum exit site	C	1	10	38	2680	0.0263158	0.00373134	over	Q9HCU5	O75340,O94979,P04114,P04439,Q15436,Q15437,Q8WUM4,Q92734,Q9HCU5,Q9Y3A6	0.133288	0.609895	0.1
GO:0030850	prostate gland development	P	1	10	38	2680	0.0263158	0.00373134	over	Q6NUJ1	Q8N474,P36952,Q9BQA1,P07602,Q6NUJ1,P24821,P35222,P36955,P04083,Q02790	0.133288	0.609895	0.1
GO:0072528	pyrimidine-containing compound biosynthetic process	P	1	10	38	2680	0.0263158	0.00373134	over	P19971	P11172,P27708,P30085,P60891,P15531,P22392,P17812,P32320,P19971,Q16831	0.133288	0.609895	0.1
GO:0032480	negative regulation of type I interferon production	P	1	10	38	2680	0.0263158	0.00373134	over	O95786	Q13332,Q04864,Q86UT6,Q9ULZ3,O95786,Q13526,Q14258,Q15366,Q8TAT6,Q9UHD2	0.133288	0.609895	0.1
GO:0006368	transcription elongation from RNA polymerase II promoter	P	1	10	38	2680	0.0263158	0.00373134	over	O00267	Q15369,Q9GZS3,Q00839,Q8WX92,O00267,O15514,P30876,Q08945,Q09161,Q15370	0.133288	0.609895	0.1
GO:0032608	interferon-beta production	P	1	10	38	2680	0.0263158	0.00373134	over	O95786	Q04864,Q13332,Q86UT6,Q9ULZ3,O00571,O95786,Q06124,Q7Z2W4,Q9UHD2,Q08211	0.133288	0.609895	0.1
GO:0051131	chaperone-mediated protein complex assembly	P	1	10	38	2680	0.0263158	0.00373134	over	Q15185	O95456,P02743,P07900,P08238,P10809,P10909,P34932,P36776,P78371,Q15185	0.133288	0.609895	0.1
GO:0046782	regulation of viral transcription	P	1	10	38	2680	0.0263158	0.00373134	over	O00267	P17980,Q13148,Q13547,O14646,Q9H1E3,O00267,O15514,P30876,Q08211,Q8WX92	0.133288	0.609895	0.1
GO:0098641	cadherin binding involved in cell-cell adhesion	F	1	10	38	2680	0.0263158	0.00373134	over	P31949	O00151,P04083,P07355,P31949,P61026,P62136,Q14134,Q96HC4,Q9UQB8,Q9Y446	0.133288	0.609895	0.1
GO:0098586	cellular response to virus	P	1	10	38	2680	0.0263158	0.00373134	over	O95786	O95786,Q07021,Q3LXA3,Q86UT6,Q8TAT6,Q7Z2W4,Q9Y4E8,P84077,Q16539,Q92538	0.133288	0.609895	0.1
GO:0006692	prostanoid metabolic process	P	1	10	38	2680	0.0263158	0.00373134	over	Q15185	P14174,P23219,P41222,Q15185,Q04828,Q15067,Q9Y263,P16152,Q01469,P04083	0.133288	0.609895	0.1
GO:0046697	decidualization	P	1	10	38	2680	0.0263158	0.00373134	over	P10451	O60911,O76061,P07858,P10451,P21246,P27361,P28482,P29033,P52823,Q9BW30	0.133288	0.609895	0.1
GO:0033574	response to testosterone	P	1	10	38	2680	0.0263158	0.00373134	over	P10451	P10451,P26038,Q86V21,O14793,P04062,P15531,P27708,P27797,P67870,Q13126	0.133288	0.609895	0.1
GO:0002673	regulation of acute inflammatory response	P	3	90	38	2680	0.0789474	0.0335821	over	P01762,P01764,P02745	P01024,P01023,P05155,P13671,P13987,P00748,P03952,P02743,P09211,A6NLJ0,P40189,Q99497,P01615,A0A075B6S6,P01614,P04433,A0A0C4DH25,A0M8Q6,A2NJV5,O43866,P00734,P00736,P00751,P01031,P01594,P04432,P01599,P01601,P01602,P01619,P01624,P01699,P01700,P01701,P01703,P01704,P01714,P01715,P01717,P01718,P01721,P01742,P01743,P01762,P01764,P01766,P01767,P01772,P01780,P01817,P01834,P01859,P01860,P01861,P02745,P02746…	0.133323	0.609895	0.0333333
GO:0006875	cellular metal ion homeostasis	P	3	91	38	2680	0.0789474	0.0339552	over	O75603,P63208,Q9UL62	O14958,P14625,P27797,O14983,O75603,O76061,O95292,P02649,P07686,P13693,P16615,P20073,P23634,P33151,P52823,Q13586,Q16627,Q4VNC1,Q9HC07,Q9UJZ1,P04156,P05067,P84077,O75348,O76003,P00441,P00450,P02786,P02787,P02790,P02792,P02794,P09601,P21399,P30519,P38606,P63208,P80188,Q13616,Q15843,Q15904,Q6MZM0,Q86VP6,P01019,P13637,P10643,P54707,P01042,P09429,P0DJI8,P51572,P62873,Q07954,Q14573,Q9UL62,Q9Y3D6,P29590,…	0.136571	0.621713	0.032967
GO:0051251	positive regulation of lymphocyte activation	P	3	91	38	2680	0.0789474	0.0339552	over	P01762,P01764,P0DP04	P02786,P14174,Q10588,Q9Y275,O75144,P09382,P27487,P41240,P60953,P63000,Q06124,Q13177,Q14116,P30530,Q14393,O95497,Q14623,P00491,P04440,P02549,P04083,P16333,P19320,P20036,P31146,P40189,P41159,P01344,P09429,P18065,P23396,Q9ULZ3,O43747,P11279,Q13951,P43405,P21741,P61586,P42226,O75888,P04216,P10809,Q9NUQ9,A0A075B6R2,A0A0A0MS14,A0A0A0MS15,A0A0B4J1V0,A0A0B4J1V1,A0A0B4J1V2,A0A0B4J1X5,A0A0B4J1X8,A0A0B4J1Y9…	0.136571	0.621713	0.032967
GO:0001775	cell activation	P	9	427	38	2680	0.236842	0.159328	over	P02745,Q96KG7,P31949,P61224,Q13231,Q8NBS9,P01762,P01764,P0DP04	P35579,Q14160,Q96L92,P26038,P09429,Q9ULZ3,P02745,P05067,P10909,P37840,P43490,Q9NZC2,Q07812,P30530,P07602,Q92538,Q07954,Q00653,Q15046,P18428,P43405,P13796,P21741,P05362,P42226,P09382,P78527,P61586,Q9BTU6,P04196,P00734,P02649,P04085,Q96KG7,Q13951,Q14210,P46379,Q06830,Q14116,P02452,P02461,P04275,P07359,P08123,P0DJI8,P21333,P23743,P27361,P28482,P30679,P49407,P62873,P63104,Q05655,Q06124,Q14573,Q76LX8,…	0.138428	0.628638	0.0210773
GO:0080090	regulation of primary metabolic process	P	17	943	38	2680	0.447368	0.351866	over	O00267,Q15287,P28072,P31949,Q9UL62,Q6NUJ1,P01762,P01764,P02745,Q8NC56,Q9HCE6,P10451,O95786,Q15185,P61224,P63208,P19784	P52292,P52294,Q92878,P31947,P60709,Q16543,Q96JB5,Q9BZE4,P12004,O00267,O14980,O75367,O75604,O75626,O94992,P01344,P02008,P05067,P06733,P07305,P09429,P09467,P62987,P10412,P10599,P11684,P12270,P15311,P15692,P16401,P16403,P16989,P17844,P19838,P20827,P22626,P23246,P27635,P27797,P35222,P35232,P35813,P37840,P40763,P41159,P42224,P42226,P49591,P61201,P62263,P62829,P67809,Q00653,Q00839,Q04864,Q07021,Q07666,…	0.142542	0.633518	0.0180276
GO:0046983	protein dimerization activity	F	5	198	38	2680	0.131579	0.0738806	over	O43598,P19971,P31949,Q9H190,O00267	A0JNW5,O00154,O00264,O00429,O00764,O14732,O14793,O14958,O14983,O43399,O43598,O43707,O43809,O60238,O60749,O75146,O75223,O75340,O75351,O75531,O75569,O75874,O76061,O94804,O95292,P01591,P02511,P02649,P02652,P02760,P02786,P03950,P04040,P04085,P04792,P05067,P06703,P06727,P06733,P06748,P07333,P07602,P07814,P07900,P08238,P08697,P09488,P09493,P09529,P09601,P10599,P11413,P11908,P12081,P12270,P12814,P14735,…	0.144723	0.633518	0.0252525
GO:0008033	tRNA processing	P	1	11	38	2680	0.0263158	0.00410448	over	Q9Y3I0	Q9Y3I0,P05455,Q52LJ0,Q92499,Q9Y224,P49588,Q08J23,Q9H0A0,Q99714,P49591,Q15046	0.145623	0.633518	0.0909091
GO:0051304	chromosome separation	P	1	11	38	2680	0.0263158	0.00410448	over	P19784	Q02880,Q9Y6A5,O43264,O43684,P12270,Q13618,P30153,Q9Y6G9,P19784,P68400,Q14980	0.145623	0.633518	0.0909091
GO:0006778	porphyrin-containing compound metabolic process	P	1	11	38	2680	0.0263158	0.00410448	over	P06132	P02549,Q9P2R7,P06132,P13716,O00264,P09601,P30519,P02760,P30043,P53004,P02790	0.145623	0.633518	0.0909091
GO:0006656	phosphatidylcholine biosynthetic process	P	1	11	38	2680	0.0263158	0.00410448	over	P19784	P49585,O95573,P57729,P02647,P02652,P04180,P19784,P67870,P68400,Q01469,Q9Y365	0.145623	0.633518	0.0909091
GO:0006040	amino sugar metabolic process	P	1	11	38	2680	0.0263158	0.00410448	over	Q13231	P36222,Q01459,Q13231,Q15782,O95394,P46926,Q9UJ70,Q9Y303,Q06210,P26572,Q8NFW8	0.145623	0.633518	0.0909091
GO:0001846	opsonin binding	F	1	11	38	2680	0.0263158	0.00410448	over	Q96KG7	P02741,P02743,P0C0L4,P26022,P27797,Q07021,Q96KG7,Q9NPY3,P35232,Q9Y279,O00187	0.145623	0.633518	0.0909091
GO:0031461	cullin-RING ubiquitin ligase complex	C	1	11	38	2680	0.0263158	0.00410448	over	P63208	P62877,P63208,Q13616,Q6ZVX7,Q15370,O75340,Q13618,Q9H2C0,Q9UBV8,Q16531,Q86VP6	0.145623	0.633518	0.0909091
GO:0016763	transferase activity, transferring pentosyl groups	F	1	11	38	2680	0.0263158	0.00410448	over	P19971	Q13508,P07741,P00492,P43490,Q6XQN6,P11172,P00491,Q13126,Q16831,P19971,Q86Y38	0.145623	0.633518	0.0909091
GO:0045124	regulation of bone resorption	P	1	11	38	2680	0.0263158	0.00410448	over	P10451	P41240,Q99572,P00533,P00918,P02786,P02787,P10451,P43405,Q15904,Q9NS15,P07333	0.145623	0.633518	0.0909091
GO:0043331	response to dsRNA	P	1	11	38	2680	0.0263158	0.00410448	over	O95786	O95786,P08195,P27361,P28482,Q92499,P06748,P19838,Q99572,P11234,Q08211,Q5KU26	0.145623	0.633518	0.0909091
GO:0150076	neuroinflammatory response	P	1	11	38	2680	0.0263158	0.00410448	over	P02745	P02745,P05067,P10909,P37840,P43490,Q9NZC2,Q07954,P00533,P14780,Q14116,P53634	0.145623	0.633518	0.0909091
GO:0042551	neuron maturation	P	1	11	38	2680	0.0263158	0.00410448	over	P02745	O75973,P01024,P02745,P05067,O00468,O94856,Q92823,Q99972,Q02246,Q9UHC6,O75503	0.145623	0.633518	0.0909091
GO:0060760	positive regulation of response to cytokine stimulus	P	1	11	38	2680	0.0263158	0.00410448	over	O95786	P30530,P43034,Q14393,P02790,Q9UHD2,Q9NZC2,P0DMV9,P29466,Q99829,O95786,Q08211	0.145623	0.633518	0.0909091
GO:0031345	negative regulation of cell projection organization	P	2	48	38	2680	0.0526316	0.0179104	over	P10451,Q9UL62	P04196,O14976,O95295,P02649,P08670,P09382,P23470,P43034,P61769,Q02790,Q07954,Q08629,Q13332,Q14563,Q15735,Q9UBR2,Q9UL15,P11137,Q8NFY4,Q9NQC3,Q6MZW2,P10451,Q92752,O14786,O75326,Q13214,Q13275,Q92854,Q9H2E6,Q9NPR2,P04216,P08138,P23515,P31150,P52565,P61586,Q04917,Q9UL62,P47756,Q05655,P20827,Q8N2Q7,P09758,P27816,P50570,P04156,P62330,Q86X55	0.147232	0.633518	0.0416667
GO:0070498	interleukin-1-mediated signaling pathway	P	2	48	38	2680	0.0526316	0.0179104	over	P28072,P63208	P18510,O00231,O00232,O00487,O14818,O43242,P62987,P17980,P19838,P20618,P25786,P25787,P25788,P25789,P27361,P28062,P28066,P28070,P28072,P28074,P35998,P43686,P48556,P49720,P49721,P51665,P55036,P60900,P61088,P61289,P62191,P62195,P62333,P62877,P63208,Q06323,Q13200,Q13404,Q13616,Q15008,Q16401,Q92530,Q99460,Q9H0E2,Q9NPH3,Q9UL46,Q9UNM6,Q9Y6K9	0.147232	0.633518	0.0416667
GO:0009888	tissue development	P	9	433	38	2680	0.236842	0.161567	over	Q96HD1,Q96KG7,Q8IXL6,O43598,P10451,Q8NC56,P28072,Q6NUJ1,P61224	P02458,P08493,P12107,P13497,P16112,P29279,Q16539,O14786,P15692,P35222,P35968,Q14623,Q96HF1,O95390,P04040,P18827,Q8N474,P49763,P10644,Q16881,Q9GZX9,O00471,Q13308,P60709,P63261,O75326,P08133,P23528,Q13214,Q13275,Q14563,Q8NFY4,Q92854,Q9H2E6,Q9NPR2,Q9ULV4,P78527,Q8IZP0,P17844,P26447,P49841,P58215,P61812,Q13263,Q92841,Q99729,Q9Y4K0,O15031,P07737,P11233,P11586,P62081,P98164,Q14160,Q15363,Q96MT3,P07203,…	0.147484	0.633518	0.0207852
GO:0002218	activation of innate immune response	P	3	95	38	2680	0.0789474	0.0354478	over	P28072,P63208,O95786	O00231,O00232,O00487,O14818,O43242,P13598,P17980,P19838,P20618,P25786,P25787,P25788,P25789,P28062,P28066,P28070,P28072,P28074,P35998,P43405,P43686,P48556,P49720,P49721,P51665,P55036,P60900,P61289,P62191,P62195,P62333,P63208,P98088,Q05655,Q06323,Q13177,Q13200,Q13616,Q15008,Q16401,Q92530,Q99460,Q9UL46,Q9UNM6,Q9Y6K9,P02671,P02675,P02679,P04114,P05109,P06702,P07711,P07858,P08571,P09429,P14625,P18428,…	0.149837	0.633518	0.0315789
GO:0002696	positive regulation of leukocyte activation	P	3	95	38	2680	0.0789474	0.0354478	over	P01762,P01764,P0DP04	P02786,P14174,Q10588,Q9Y275,O75144,P09382,P27487,P41240,P60953,P63000,Q06124,Q13177,Q14116,P30530,Q14393,O95497,Q14623,P00491,P04440,P02549,P04083,P16333,P19320,P20036,P31146,P40189,P41159,P01344,P09429,P18065,P23396,Q9ULZ3,P10809,P18428,Q15046,P43405,O43747,P11279,Q13951,P21741,P61586,P42226,O75888,P04216,Q9NUQ9,A0A075B6R2,A0A0A0MS14,A0A0A0MS15,A0A0B4J1V0,A0A0B4J1V1,A0A0B4J1V2,A0A0B4J1X5,A0A0B4J…	0.149837	0.633518	0.0315789
GO:0044451	nucleoplasm part	C	4	147	38	2680	0.105263	0.0548507	over	Q6PJG2,O00267,Q15287,Q9H190	P49773,Q13547,Q6PJG2,O15294,Q8WYH8,O15514,P30876,O43809,Q8N684,Q9NQG5,Q9UM54,Q9Y2W1,O00159,O15394,O43707,O75489,O95248,O95833,P02545,P07305,P07476,P08574,P09661,P11171,P12004,P25815,P29144,P29401,P35611,P49407,P52948,P54577,P62318,Q08211,Q13882,Q14258,Q15637,Q8TEQ6,Q8WW12,Q93009,Q9BY32,Q9H0E2,Q9H0W9,Q9H299,Q9H3S7,Q9NX46,Q9P2J5,Q9Y295,O14686,O14744,Q9NX24,P68400,Q09028,Q14839,Q16576,Q9GZS3,Q8WX92,…	0.152121	0.633518	0.0272109
GO:0006897	endocytosis	P	6	258	38	2680	0.157895	0.0962687	over	P01762,P01764,P0DP04,O15143,Q8NBS9,Q96KG7	P31146,Q99572,P10523,P49407,P50570,P84077,P15692,P43405,Q6FHJ7,O14976,Q99961,P01615,A0A075B6S6,P01614,P04433,A0A0C4DH25,A0M8Q6,A2NJV5,O14791,O75146,P00738,P00739,P01591,P01594,P04432,P01599,P01601,P01602,P01619,P01624,P01699,P01700,P01701,P01703,P01704,P01714,P01715,P01717,P01718,P01721,P01742,P01743,P01762,P01764,P01766,P01767,P01772,P01780,P01817,P01834,P01876,P01877,P02647,P02649,P02760,P02790…	0.152657	0.633518	0.0232558
GO:0048732	gland development	P	3	96	38	2680	0.0789474	0.0358209	over	O75603,Q6NUJ1,P19784	O75844,P05089,P08581,P11717,P14618,P21246,P24752,P27144,P27708,P62330,Q01581,Q13838,Q14103,Q16706,Q86V21,Q86X29,Q8TDY2,Q99798,P01034,P00533,P61812,Q9GZX9,P00403,P00505,P01008,P07741,P11172,P15531,P15692,P19021,P52789,Q08345,P12830,P26038,O95633,P02647,P09619,P21741,Q9UBP4,P04083,Q02790,P27361,P28482,P17301,P49327,P01344,P42226,P07203,Q07812,Q99623,Q9Y6N7,P26927,Q9NQC3,Q8N474,P00441,P32119,P35222,…	0.15322	0.633518	0.03125
GO:0002697	regulation of immune effector process	P	4	148	38	2680	0.105263	0.0552239	over	O95786,P01762,P01764,P02745	P01024,P01023,P05155,O15400,P01889,P04439,P25311,P61769,Q99572,Q9NUQ9,P13671,P13987,O95786,P29590,P42224,Q9ULZ3,P78527,P02790,Q92499,P02647,P02652,P19367,P27361,Q15046,Q16539,Q9NQ38,P49862,Q9Y337,P09429,P10809,P61812,P01615,A0A075B6S6,P01614,P04433,A0A0C4DH25,A0M8Q6,A2NJV5,O43866,P00734,P00736,P00751,P01031,P01594,P04432,P01599,P01601,P01602,P01619,P01624,P01699,P01700,P01701,P01703,P01704,P01714…	0.154811	0.633518	0.027027
GO:0070613	regulation of protein processing	P	3	97	38	2680	0.0789474	0.036194	over	P01762,P01764,P02745	P01023,P05155,P01024,P13671,P13987,P00748,P03952,P05452,P06733,P05121,P07093,P08697,Q96IY4,Q9UBR2,Q02246,Q9HCB6,P04156,Q9UMY4,P01615,A0A075B6S6,P01614,P04433,A0A0C4DH25,A0M8Q6,A2NJV5,O43866,P00734,P00736,P00751,P01031,P01594,P04432,P01599,P01601,P01602,P01619,P01624,P01699,P01700,P01701,P01703,P01704,P01714,P01715,P01717,P01718,P01721,P01742,P01743,P01762,P01764,P01766,P01767,P01772,P01780,P01817…	0.156627	0.633518	0.0309278
GO:1903317	regulation of protein maturation	P	3	97	38	2680	0.0789474	0.036194	over	P01762,P01764,P02745	P01023,P05155,P01024,P13671,P13987,P00748,P03952,P05452,P06733,P05121,P07093,P08697,Q96IY4,Q9UBR2,Q02246,Q9HCB6,P04156,Q9UMY4,P01615,A0A075B6S6,P01614,P04433,A0A0C4DH25,A0M8Q6,A2NJV5,O43866,P00734,P00736,P00751,P01031,P01594,P04432,P01599,P01601,P01602,P01619,P01624,P01699,P01700,P01701,P01703,P01704,P01714,P01715,P01717,P01718,P01721,P01742,P01743,P01762,P01764,P01766,P01767,P01772,P01780,P01817…	0.156627	0.633518	0.0309278
GO:0007517	muscle organ development	P	2	50	38	2680	0.0526316	0.0186567	over	Q96KG7,Q8NC56	P61812,P15924,P98164,O75369,O95425,P60660,P61586,Q16539,Q7Z406,P13533,Q4KMG0,Q96KG7,P28300,P58546,P13639,P50402,P61201,Q8NC56,O14793,P16989,P35222,Q13131,P07203,P68133,Q8NFT8,Q96TA1,Q8WZ42,P09493,P12107,P62942,P02753,P28482,P02461,P26992,Q13526,Q13838,P11413,Q6UXB8,P17844,Q92841,P35052,O75604,P02511,P02545,P11055,P12111,P16401,P24043,Q01995,Q9H3U1	0.157163	0.633518	0.04
GO:0046982	protein heterodimerization activity	F	2	50	38	2680	0.0526316	0.0186567	over	O00267,Q9H190	O00267,O14744,O60749,O75146,O75367,O95292,P02652,P04085,P04264,Q99878,P05067,P06865,P07237,P09493,Q71UI9,P10909,P16104,P28676,P29590,P30153,P35611,P49903,Q99880,P62258,P67775,P62805,P62826,P67936,Q02880,Q04917,Q07812,Q13564,Q13596,Q16853,Q2PPJ7,Q5TEC6,Q71DI3,Q7L523,Q92530,Q9H190,Q9H553,Q9HB90,Q9P0L0,Q9P0M6,Q9UBE0,Q9UBV8,Q9UNH7,Q9UQE7,Q9Y4Y9,Q9Y6K9	0.157163	0.633518	0.04
GO:0030307	positive regulation of cell growth	P	2	50	38	2680	0.0526316	0.0186567	over	Q9UL62,O43598	A0MZ66,O75326,P02751,P31150,P32004,P43034,P62491,Q13439,Q14247,Q16643,Q6IBS0,Q7L576,Q9UJU6,Q9UL62,Q9UPN3,P29373,P53990,Q92854,Q07954,O14786,P15692,Q7Z7M0,Q13526,Q13838,O95294,P05451,Q9NZM3,Q9Y263,O00571,O43598,P00533,P00734,P05109,P06702,P16401,P31947,P46108,P51812,P58546,P60953,P61586,P61812,P68400,P78344,Q04637,Q09161,Q15418,Q8N474,Q96HF1,Q9H2A7	0.157163	0.633518	0.04
GO:0072604	interleukin-6 secretion	P	1	12	38	2680	0.0263158	0.00447761	over	O95786	Q14393,Q9BXJ4,Q9NZH6,O95786,P02686,P09429,P10809,Q08211,Q86W26,Q9NPH3,Q9ULZ3,P41159	0.157787	0.633518	0.0833333
GO:0005261	cation channel activity	F	1	12	38	2680	0.0263158	0.00447761	over	Q9UL62	Q99572,P48058,Q14573,Q9NW15,P54289,Q5VU97,O76027,P07355,P08133,Q9UL62,P51172,O95153	0.157787	0.633518	0.0833333
GO:0030514	negative regulation of BMP signaling pathway	P	1	12	38	2680	0.0263158	0.00447761	over	Q8NC56	P35555,P41271,O95633,P35813,P98164,Q8N474,Q8NC56,Q92673,Q92743,Q96HF1,Q9BU40,Q9GZX9	0.157787	0.633518	0.0833333
GO:2000300	regulation of synaptic vesicle exocytosis	P	1	12	38	2680	0.0263158	0.00447761	over	P61224	P54920,P16615,P61224,O00429,Q8N2Q7,O14908,O95295,P0DP25,P20339,P49841,Q99719,Q9P253	0.157787	0.633518	0.0833333
GO:0034656	nucleobase-containing small molecule catabolic process	P	1	12	38	2680	0.0263158	0.00447761	over	P19971	P26572,P00491,Q9NZK5,Q16831,P32320,P23526,P00492,Q9Y315,P19971,Q9H0P0,P36639,Q9UKK9	0.157787	0.633518	0.0833333
GO:0002720	positive regulation of cytokine production involved in immune response	P	1	12	38	2680	0.0263158	0.00447761	over	O95786	P04439,P61769,O95786,Q92499,P19367,P27361,Q15046,Q16539,O75326,Q9NQC3,P14174,Q14116	0.157787	0.633518	0.0833333
GO:1903146	regulation of autophagy of mitochondrion	P	1	12	38	2680	0.0263158	0.00447761	over	P19784	Q16543,Q7Z6Z7,P42858,Q99497,P04062,P52789,Q709C8,O00429,O60238,P19784,P21796,Q14247	0.157787	0.633518	0.0833333
GO:0001669	acrosomal vesicle	C	1	12	38	2680	0.0263158	0.00447761	over	P19784	P05154,P09622,O60271,P07686,P17987,P19784,P19878,P27797,P35221,P36639,P45880,Q13444	0.157787	0.633518	0.0833333
GO:0048025	negative regulation of mRNA splicing, via spliceosome	P	1	12	38	2680	0.0263158	0.00447761	over	Q15287	O95758,P14866,P22626,P26368,P26599,P38159,P61978,Q07021,Q08170,Q13242,Q15287,Q9UKV3	0.157787	0.633518	0.0833333
GO:0051973	positive regulation of telomerase activity	P	1	12	38	2680	0.0263158	0.00447761	over	Q15185	P22626,Q14103,P07900,P08238,P13010,P17987,P27361,P28482,P35222,P50991,P78371,Q15185	0.157787	0.633518	0.0833333
GO:0043171	peptide catabolic process	P	1	12	38	2680	0.0263158	0.00447761	over	P55786	P09668,P14735,P15169,O14773,O43847,P09960,P15144,P55786,Q76LX8,Q9NZ08,Q9UIQ6,Q9Y646	0.157787	0.633518	0.0833333
GO:0043094	cellular metabolic compound salvage	P	1	12	38	2680	0.0263158	0.00447761	over	P19971	P00492,P07741,P55263,Q13126,P32320,O00764,Q9BV20,Q01432,Q6XQN6,P19971,Q16831,P00491	0.157787	0.633518	0.0833333
GO:0034105	positive regulation of tissue remodeling	P	1	12	38	2680	0.0263158	0.00447761	over	P10451	P00533,P00918,P02786,P02787,P10451,P43405,Q15904,Q9NS15,P29590,Q07812,P04196,Q14116	0.157787	0.633518	0.0833333
GO:0019226	transmission of nerve impulse	P	1	12	38	2680	0.0263158	0.00447761	over	P19971	Q92823,Q12955,Q7Z406,P01019,P19971,P17301,Q92752,P04062,O94856,P00441,P43034,Q9UHC6	0.157787	0.633518	0.0833333
GO:0032527	protein exit from endoplasmic reticulum	P	1	12	38	2680	0.0263158	0.00447761	over	Q9HCU5	P14625,P55072,Q8TAT6,Q96CS3,Q96DZ1,Q9UBV2,Q92673,Q5VVQ6,P51572,Q8TCT9,P55735,Q9HCU5	0.157787	0.633518	0.0833333
GO:0005637	nuclear inner membrane	C	1	12	38	2680	0.0263158	0.00447761	over	Q8NC56	Q8NC56,Q99572,Q9BTV4,Q9UH99,O75844,P20700,P42167,P42704,P43243,P50402,P61970,Q03252	0.157787	0.633518	0.0833333
GO:0072595	maintenance of protein localization in organelle	P	1	12	38	2680	0.0263158	0.00447761	over	P63208	O15258,P24390,P11021,P10599,P46060,Q99497,P29590,P63208,Q00839,P19367,P52789,Q9UH99	0.157787	0.633518	0.0833333
GO:0051879	Hsp90 protein binding	F	1	12	38	2680	0.0263158	0.00447761	over	Q15185	O95433,P23396,P31948,P32455,P35968,P53041,P68400,Q14974,Q15185,Q16543,Q9H3U1,Q9UHD1	0.157787	0.633518	0.0833333
GO:0045445	myoblast differentiation	P	1	12	38	2680	0.0263158	0.00447761	over	Q96KG7	O14793,Q14116,P17936,Q16539,Q4KMG0,P18827,Q96KG7,Q96MT3,P00747,P09382,P17844,Q92841	0.157787	0.633518	0.0833333
GO:0046928	regulation of neurotransmitter secretion	P	1	12	38	2680	0.0263158	0.00447761	over	P61224	P54920,P16615,O14908,O95295,P0DP25,P20339,P49841,Q99719,Q9P253,P61224,O00429,Q8N2Q7	0.157787	0.633518	0.0833333
GO:0045778	positive regulation of ossification	P	1	12	38	2680	0.0263158	0.00447761	over	Q8IXL6	P21246,P35556,Q8IXL6,Q99572,O00299,P02788,P35222,P40189,Q15904,Q96CG8,Q96HF1,P61812	0.157787	0.633518	0.0833333
GO:0006984	ER-nucleus signaling pathway	P	1	12	38	2680	0.0263158	0.00447761	over	Q9HCE6	P11021,P49841,Q96A33,O94905,Q9BY44,Q9HCE6,P05198,P14625,P27797,P16333,P57088,P16615	0.157787	0.633518	0.0833333
GO:0002753	cytoplasmic pattern recognition receptor signaling pathway	P	1	12	38	2680	0.0263158	0.00447761	over	O95786	O95786,Q07021,Q3LXA3,Q86UT6,Q8TAT6,P62987,P61088,Q13404,Q9Y6K9,P0DMV9,Q7Z2W4,Q9Y4E8	0.157787	0.633518	0.0833333
GO:0016830	carbon-carbon lyase activity	F	1	12	38	2680	0.0263158	0.00447761	over	P06132	Q9Y315,P04075,P09972,P11172,P17174,P22234,P06132,O95470,P34897,P48163,Q6P587,P30046	0.157787	0.633518	0.0833333
GO:0030500	regulation of bone mineralization	P	1	12	38	2680	0.0263158	0.00447761	over	Q8IXL6	P21246,P35556,Q8IXL6,Q99572,P02765,P10124,Q16610,Q9NS15,P02788,O75844,P08493,P49747	0.157787	0.633518	0.0833333
GO:0071407	cellular response to organic cyclic compound	P	3	98	38	2680	0.0789474	0.0365672	over	P61224,O95786,P10451	Q9P1Z2,P17844,P59666,Q86X55,Q92841,O75556,P35222,P61586,P62826,Q02790,Q9UBS8,P27797,Q13951,Q96HY6,Q9NUQ7,Q13033,Q99623,O14686,P61160,Q04917,P35232,P06748,Q99497,Q13547,Q8N474,P21246,P24821,P02452,O14958,P00441,P14625,Q99572,P05067,P11021,P15311,P24593,P27695,P52823,P61224,Q15848,P19838,O95786,P11234,Q08211,Q5KU26,O15118,P13637,P10646,P68036,P04083,P09211,Q00839,O95831,P00533,P17301,Q14103,Q9Y230,…	0.160059	0.637367	0.0306122
GO:0045893	positive regulation of transcription, DNA-templated	P	4	150	38	2680	0.105263	0.0559701	over	O00267,Q9HCE6,O95786,P10451	P35222,Q4VXU2,P42224,Q9UM47,O00267,Q13838,P07305,P10412,P16401,P16403,P17096,O94905,Q9BY44,Q9HCE6,Q15369,Q9GZS3,Q92616,P58004,P17980,P35998,P43686,P62195,P62333,Q86VP6,O00468,O00571,O14686,O15294,O60264,O60684,O94906,O95633,O95786,P00533,P01344,P05067,P05121,P06748,P07686,P08237,P08581,P08697,P09429,P62987,P12956,P14923,P15692,P16333,P18085,P19338,P19838,P22392,P23229,P23246,P27361,P38159,P40763,…	0.160246	0.637367	0.0266667
GO:1902680	positive regulation of RNA biosynthetic process	P	4	150	38	2680	0.105263	0.0559701	over	O00267,Q9HCE6,P10451,O95786	P35222,Q4VXU2,P42224,Q9UM47,O00267,Q13838,P07305,P10412,P16401,P16403,P17096,O94905,Q9BY44,Q9HCE6,Q15369,Q9GZS3,Q92616,P58004,O14793,O95361,P00533,P01019,P02452,P02649,P02787,P06748,P10451,P12830,P12956,P19838,P21741,P22392,P28482,P35232,P35813,P36507,P40763,P50570,P61457,P62195,P62826,P84095,Q04917,Q12797,Q12905,Q12906,Q13263,Q13404,Q13492,Q13547,Q14103,Q14140,Q15046,Q7Z5J4,Q86V15,Q8IUI8,Q8N474,…	0.160246	0.637367	0.0266667
GO:1903508	positive regulation of nucleic acid-templated transcription	P	4	150	38	2680	0.105263	0.0559701	over	O00267,Q9HCE6,P10451,O95786	P35222,Q4VXU2,P42224,Q9UM47,O00267,Q13838,P07305,P10412,P16401,P16403,P17096,O94905,Q9BY44,Q9HCE6,Q15369,Q9GZS3,Q92616,P58004,O14793,O95361,P00533,P01019,P02452,P02649,P02787,P06748,P10451,P12830,P12956,P19838,P21741,P22392,P28482,P35232,P35813,P36507,P40763,P50570,P61457,P62195,P62826,P84095,Q04917,Q12797,Q12905,Q12906,Q13263,Q13404,Q13492,Q13547,Q14103,Q14140,Q15046,Q7Z5J4,Q86V15,Q8IUI8,Q8N474,…	0.160246	0.637367	0.0266667
GO:0006807	nitrogen compound metabolic process	P	27	1661	38	2680	0.710526	0.619776	over	O00267,P28072,Q15287,P55786,P63208,Q15185,Q9Y3I0,O75603,P01762,P01764,P02745,Q13231,O43598,P19971,Q8IXL6,P19784,Q6NUJ1,P06132,P0DP04,P31949,Q9UL62,O95786,Q8NC56,Q9HCE6,P10451,Q15084,P61224	P52292,P52294,Q92878,P05089,P07954,O95865,P11387,P27694,P33993,P55209,Q01105,Q08211,Q08945,Q09028,Q16576,Q8WYH8,Q92900,P31947,P60709,Q16543,Q96JB5,Q9BZE4,P12004,P23526,Q16762,P11586,O00267,O14980,O75367,O75604,O75626,O94992,P01344,P02008,P05067,P06733,P07305,P09429,P09467,P62987,P10412,P10599,P11684,P12270,P15311,P15692,P16401,P16403,P16989,P17844,P19838,P20827,P22626,P23246,P27635,P27797,P35222,…	0.160547	0.637367	0.0162553
GO:0031347	regulation of defense response	P	6	262	38	2680	0.157895	0.0977612	over	P28072,P63208,O95786,P01762,P01764,P02745	P01024,P01023,P05155,P13671,P13987,O94992,P09429,P12956,P13010,P23246,P43243,P78527,Q15233,Q16666,Q8WXF1,Q96PK6,Q9UHD2,Q9ULZ3,O00231,O00232,O00487,O14818,O43242,P13598,P17980,P19838,P20618,P25786,P25787,P25788,P25789,P28062,P28066,P28070,P28072,P28074,P35998,P43405,P43686,P48556,P49720,P49721,P51665,P55036,P60900,P61289,P62191,P62195,P62333,P63208,P98088,Q05655,Q06323,Q13177,Q13200,Q13616,Q15008,…	0.16079	0.637367	0.0229008
GO:0001649	osteoblast differentiation	P	2	51	38	2680	0.0526316	0.0190299	over	Q8IXL6,P10451	P17844,P24593,Q8N474,Q92854,Q9GZX9,O00299,P02788,P35222,P35556,P40189,Q15904,Q8IXL6,Q96CG8,Q96HF1,O60506,O75326,O75643,P01344,P02452,P04040,P06576,P07910,P10451,P12109,P13611,P17936,P22087,P24821,P28300,P35232,P35998,P38159,P41252,P49327,P51659,P61604,P62841,P67936,Q00610,Q00839,Q08211,Q13951,Q14623,Q14956,Q7KZF4,Q96A33,Q99972,Q9BQG0,Q9BZE4,Q9P2E9,Q9UBG0	0.162177	0.638806	0.0392157
GO:0060589	nucleoside-triphosphatase regulator activity	F	2	51	38	2680	0.0526316	0.0190299	over	Q9HCU5,Q9HCE6	O95817,P07737,Q92598,Q9HAV7,Q9NZL4,O60884,O95433,P25685,P31689,Q9HCU5,P31150,P43487,P55010,P58004,Q86YR5,P50395,P52565,P52566,O00410,P46940,Q13576,Q8IZP1,A7KAX9,O00429,O14786,O95294,P00352,P04216,P46060,P49407,P52306,Q07960,Q14161,Q15057,Q15311,Q15436,Q15437,Q2PPJ7,Q52LW3,Q6ZT62,Q8N336,Q8N6H7,Q8WZ64,Q92888,Q9H2M9,Q9H5N1,Q9HCE6,Q9P107,Q9P2J5,Q9Y3P9,O95373	0.162177	0.638806	0.0392157
GO:0045665	negative regulation of neuron differentiation	P	2	51	38	2680	0.0526316	0.0190299	over	P10451,Q9UL62	O14976,O95295,P02649,P08670,P09382,P23470,P43034,P61769,Q02790,Q07954,Q08629,Q13332,Q14563,Q15735,Q9UBR2,Q9UL15,P11137,Q8NFY4,Q9NQC3,Q6MZW2,P10451,Q92752,O14786,O75326,Q13214,Q13275,Q92854,Q9H2E6,Q9NPR2,P04216,P08138,P23515,P31150,P52565,P61586,Q04917,Q9UL62,P20827,Q8N2Q7,P49841,P62330,Q86X55,O15116,O95390,P05067,P06730,P26196,P27797,Q02246,Q8IWV2,Q9UM47	0.162177	0.638806	0.0392157
GO:0050867	positive regulation of cell activation	P	3	99	38	2680	0.0789474	0.0369403	over	P01762,P01764,P0DP04	P02786,P14174,Q10588,Q9Y275,O75144,P09382,P27487,P41240,P60953,P63000,Q06124,Q13177,Q14116,P30530,Q14393,O95497,Q14623,P00491,P04440,P02549,P04083,P16333,P19320,P20036,P31146,P40189,P41159,P01344,P09429,P18065,P23396,Q9ULZ3,P10809,P18428,Q15046,P43405,O43747,P11279,Q13951,P21741,P61586,P42226,O75888,P04216,Q9NUQ9,A0A075B6R2,A0A0A0MS14,A0A0A0MS15,A0A0B4J1V0,A0A0B4J1V1,A0A0B4J1V2,A0A0B4J1X5,A0A0B4J…	0.163516	0.641744	0.030303
GO:1901565	organonitrogen compound catabolic process	P	7	323	38	2680	0.184211	0.120522	over	Q13231,O43598,P28072,P63208,P55786,P19971,P19784	Q16762,P62987,Q15843,O75608,P50897,Q5VWZ2,O00468,P04066,P15586,P18827,P22304,P35052,P54802,P98160,P36222,Q01459,Q13231,Q15782,Q9Y2T3,P00491,Q9NZK5,Q9BY32,O43598,P07203,P36639,Q01432,O60658,Q9Y3Z3,Q16831,Q9H773,O43847,O60911,P00747,P07711,P07858,P09668,P10619,P14735,P25774,P36776,P43234,P53634,P60900,Q12884,Q9H3G5,Q9HB40,Q9UBR2,A0AVT1,O00231,O00487,O43242,O43684,O75604,P15374,P22314,P35998,P45974,…	0.16537	0.641744	0.0216718
GO:0045321	leukocyte activation	P	8	384	38	2680	0.210526	0.143284	over	P02745,P31949,P61224,Q13231,Q8NBS9,P01762,P01764,P0DP04	P35579,Q14160,Q96L92,P26038,P09429,Q9ULZ3,P02745,P05067,P10909,P37840,P43490,Q9NZC2,Q07812,P30530,P07602,Q15046,P18428,P43405,P13796,P21741,P05362,P42226,P09382,P78527,P61586,Q9BTU6,Q13951,Q14210,P46379,Q06830,Q14116,P19320,P55327,Q12913,P24390,P41159,Q96IZ0,P02786,P14174,Q10588,Q9Y275,O75144,P27487,P41240,P60953,P63000,Q06124,Q13177,O75626,Q14393,Q96PD5,Q9UIB8,P35222,P61769,O96005,P00441,Q14623,…	0.166959	0.641744	0.0208333
GO:0006366	transcription by RNA polymerase II	P	6	265	38	2680	0.157895	0.0988806	over	O00267,Q8NC56,Q9HCE6,O95786,P28072,O75603	O00267,O14980,O75367,O75604,O75626,O94992,P01344,P02008,P05067,P06733,P07305,P09429,P09467,P62987,P10412,P10599,P11684,P12004,P12270,P15311,P15692,P16401,P16403,P16989,P17844,P19838,P20827,P22626,P23246,P27635,P27797,P35222,P35232,P35813,P37840,P40763,P41159,P42224,P42226,P49591,P61201,P62263,P62829,P67809,Q00653,Q00839,Q04864,Q07021,Q07666,Q13033,Q13263,Q13363,Q13547,Q13618,Q13951,Q14134,Q14894,…	0.167017	0.641744	0.0226415
GO:0008361	regulation of cell size	P	2	52	38	2680	0.0526316	0.019403	over	Q9UL62,P10451	P35611,P20073,P02649,P49841,P50570,Q14247,Q16555,Q92823,Q99784,Q9UL25,P11137,Q13332,Q8NFY4,Q9NQC3,A0MZ66,O75326,P02751,P31150,P32004,P43034,P62491,Q13439,Q16643,Q6IBS0,Q7L576,Q9UJU6,Q9UL62,Q9UPN3,P61586,P08238,Q8TDY2,Q99572,Q6MZW2,P29373,P53990,Q92854,P10451,Q07954,Q92752,Q14563,O14786,P15692,Q7Z7M0,Q13214,Q13275,Q9H2E6,Q9NPR2,O43504,P26038,P58546,P63000,Q9P2J5	0.167221	0.641744	0.0384615
GO:0006650	glycerophospholipid metabolic process	P	2	52	38	2680	0.0526316	0.019403	over	P19784,Q9NTJ5	Q9H720,P80108,P0C869,P23743,Q86XP0,P02647,P02652,P04180,P19784,P49585,P67870,P68400,Q01469,Q9Y365,O95248,P20339,P29218,P61106,P84077,Q08AM6,Q13613,Q15735,Q9BTU6,Q9NTJ5,P04085,P02654,Q96S52,Q13822,Q7L5L3,Q8NCC3,P40939,P55084,Q3MJ16,Q6P4A8,Q96N66,Q9BZF1,P07108,P43034,P06727,P11597,P27169,O75131,Q99829,P30041,P07333,P09619,O14732,P05067,Q9UJZ1,O95573,P57729,A6NDG6	0.167221	0.641744	0.0384615
GO:0098542	defense response to other organism	P	4	153	38	2680	0.105263	0.0570896	over	O95786,P01762,P01764,P0DP04	O95786,P29590,P42224,Q9ULZ3,Q9NQ38,P49862,Q9Y337,A0A075B6R2,A0A0A0MS14,A0A0A0MS15,A0A0B4J1V0,A0A0B4J1V1,A0A0B4J1V2,A0A0B4J1X5,A0A0B4J1X8,A0A0B4J1Y9,A0A0B4J2H0,A0A0C4DH29,A0A0C4DH31,A0A0C4DH32,A0A0C4DH33,A0A0C4DH34,A0A0C4DH35,A0A0C4DH36,A0A0C4DH38,A0A0C4DH43,A0A0J9YX35,A0A0J9YXX1,A0M8Q6,O15240,O43405,P00738,P01742,P01743,P01762,P01764,P01766,P01767,P01772,P01780,P0DP04,P01817,P01834,P01859,P01860,…	0.168536	0.641744	0.0261438
GO:0046148	pigment biosynthetic process	P	1	13	38	2680	0.0263158	0.00485075	over	P06132	P00492,P07741,P06132,P13716,O00264,P11586,P22234,P30046,Q9Y4I1,P22102,P60891,O14908,Q9UKG1	0.169783	0.641744	0.0769231
GO:0035270	endocrine system development	P	1	13	38	2680	0.0263158	0.00485075	over	O75603	P12830,O95633,P02647,P09619,P21741,Q9UBP4,P27361,P28482,P04083,O75603,P46109,Q15382,P49841	0.169783	0.641744	0.0769231
GO:0003279	cardiac septum development	P	1	13	38	2680	0.0263158	0.00485075	over	Q96HD1	O14786,O60462,P61812,P98164,Q9Y6N7,O75626,P43243,P50570,Q13308,Q14766,Q9ULT8,P35580,Q96HD1	0.169783	0.641744	0.0769231
GO:0051496	positive regulation of stress fiber assembly	P	1	13	38	2680	0.0263158	0.00485075	over	Q9HCE6	O14786,P02647,P08697,P09493,P29279,P60903,P60953,P61586,P63000,Q5VZK9,Q8N474,Q99972,Q9HCE6	0.169783	0.641744	0.0769231
GO:0070167	regulation of biomineral tissue development	P	1	13	38	2680	0.0263158	0.00485075	over	Q8IXL6	O75844,P02765,P08493,P49747,P21246,P35556,Q8IXL6,Q99572,P10124,Q16610,Q9NS15,Q14393,P02788	0.169783	0.641744	0.0769231
GO:0097421	liver regeneration	P	1	13	38	2680	0.0263158	0.00485075	over	P19784	O14744,O95832,P00533,P04004,P05451,P09601,P12004,P19784,P27635,P62888,P67870,Q14623,Q96IY4	0.169783	0.641744	0.0769231
GO:0031103	axon regeneration	P	1	13	38	2680	0.0263158	0.00485075	over	P10451	P02647,P05090,P24821,P55268,P10586,Q9Y6E0,P21246,Q13332,P10451,Q07954,Q92752,P35221,Q14118	0.169783	0.641744	0.0769231
GO:0001228	DNA-binding transcription activator activity, RNA polymerase II-specific	F	1	13	38	2680	0.0263158	0.00485075	over	O75603	O75603,P19838,P40763,P42224,P42226,P52630,P61978,P67809,Q00653,Q04864,Q96I24,Q9H1E3,Q9NZC4	0.169783	0.641744	0.0769231
GO:0002065	columnar/cuboidal epithelial cell differentiation	P	1	13	38	2680	0.0263158	0.00485075	over	Q8IXL6	P49327,Q9UM54,P00441,Q14160,P43034,Q9BQA1,P19022,Q13882,O75626,Q8IXL6,P05121,Q15382,P49841	0.169783	0.641744	0.0769231
GO:0014911	positive regulation of smooth muscle cell migration	P	1	13	38	2680	0.0263158	0.00485075	over	P31949	P21741,P01019,P24593,P46940,Q07954,Q9UHI8,O14786,P04004,P09619,P17301,P31949,P46108,Q8NFY4	0.169783	0.641744	0.0769231
GO:1902803	regulation of synaptic vesicle transport	P	1	13	38	2680	0.0263158	0.00485075	over	P61224	P54920,P16615,P11137,O14908,O95295,P0DP25,P20339,P49841,Q99719,Q9P253,P61224,O00429,Q8N2Q7	0.169783	0.641744	0.0769231
GO:0001893	maternal placenta development	P	1	13	38	2680	0.0263158	0.00485075	over	P10451	O60911,O76061,P07858,P10451,P21246,P27361,P28482,P29033,P52823,Q9BW30,O75626,P30048,Q15363	0.169783	0.641744	0.0769231
GO:0051972	regulation of telomerase activity	P	1	13	38	2680	0.0263158	0.00485075	over	Q15185	P07900,P08238,P13010,P17987,P27361,P28482,P35222,P50991,P78371,Q15185,P29590,P22626,Q14103	0.169783	0.641744	0.0769231
GO:0010821	regulation of mitochondrion organization	P	2	53	38	2680	0.0526316	0.0197761	over	P19784,P55786	O00429,Q99536,P49841,Q9NZC2,P05067,P52630,Q9NUQ9,P35968,Q96QK1,Q9Y3D6,P14780,P30405,P55957,Q07812,Q96A26,Q9ULZ3,P02545,P07203,P10909,Q9Y241,Q9UJZ1,Q16543,Q7Z6Z7,P27348,P30419,P31946,P31947,P61981,P62258,P63104,Q04917,P05141,P42765,P48506,O75146,O60238,P19784,P21796,Q14247,O95817,P49257,P42858,Q99497,P34931,P55786,P68036,Q13131,Q9UBE0,Q9Y371,P04062,P52789,Q709C8,Q8IXI1	0.172294	0.642335	0.0377358
GO:0031099	regeneration	P	2	53	38	2680	0.0526316	0.0197761	over	P10451,P19784	P02647,P05090,P24821,O14793,P04083,O15123,P02652,P08709,P09211,P11717,P12429,P13796,P14618,P27708,P30530,P31939,P49763,Q14393,P10586,P23515,P35221,Q14118,P21246,P00747,P21741,Q05209,Q13444,Q92876,Q9Y646,P07203,P13929,P58546,P55268,Q9Y6E0,Q13332,P10451,Q07954,Q92752,P04216,O14744,O95832,P00533,P04004,P05451,P09601,P12004,P19784,P27635,P62888,P67870,Q14623,Q96IY4,P58107	0.172294	0.642335	0.0377358
GO:0051171	regulation of nitrogen compound metabolic process	P	16	901	38	2680	0.421053	0.336194	over	O00267,Q15287,P28072,P31949,Q9UL62,P01762,P01764,P02745,Q8NC56,Q9HCE6,P10451,O95786,Q15185,P61224,P63208,P19784	P52292,P52294,Q92878,P31947,P60709,Q16543,Q96JB5,Q9BZE4,P12004,O00267,O14980,O75367,O75604,O75626,O94992,P01344,P02008,P05067,P06733,P07305,P09429,P09467,P62987,P10412,P10599,P11684,P12270,P15311,P15692,P16401,P16403,P16989,P17844,P19838,P20827,P22626,P23246,P27635,P27797,P35222,P35232,P35813,P37840,P40763,P41159,P42224,P42226,P49591,P61201,P62263,P62829,P67809,Q00653,Q00839,Q04864,Q07021,Q07666,…	0.172434	0.642335	0.017758
GO:0098657	import into cell	P	6	268	38	2680	0.157895	0.1	over	P01762,P01764,P0DP04,O15143,Q8NBS9,Q96KG7	P15104,P31146,Q99572,P10523,P49407,P50570,P84077,P15692,P43405,Q6FHJ7,O14976,Q99961,O15118,O60749,O60784,P05067,P15531,P20339,P51149,P51693,P60953,P61020,P62820,P98164,Q12965,Q13492,Q14677,Q15075,Q15311,Q16555,Q5T1M5,Q8N3F8,Q8NFT8,Q99523,Q9H4M9,Q9H5N1,Q9NZM3,Q9P2R3,Q9UBC2,Q9UBG0,Q9UI12,Q9UM54,Q9Y5X1,Q9Y6W5,P01615,A0A075B6S6,P01614,P04433,A0A0C4DH25,A0M8Q6,A2NJV5,O14791,O75146,P00738,P00739,P01591…	0.173353	0.642335	0.0223881
GO:0055065	metal ion homeostasis	P	3	102	38	2680	0.0789474	0.0380597	over	O75603,P63208,Q9UL62	P01019,P04899,P21964,O14958,P14625,P27797,O14983,O75603,O76061,O95292,P02649,P07686,P13693,P16615,P20073,P23634,P33151,P52823,Q13586,Q16627,Q4VNC1,Q9HC07,Q9UJZ1,O95202,P04156,P05067,P84077,O75348,O76003,P00441,P00450,P02786,P02787,P02790,P02792,P02794,P09601,P21399,P30519,P38606,P63208,P80188,Q13616,Q15843,Q15904,Q6MZM0,Q86VP6,P13637,P10643,P54707,P01042,P09429,P0DJI8,P51572,P62873,Q07954,Q14573,…	0.174023	0.642335	0.0294118
GO:0045089	positive regulation of innate immune response	P	3	102	38	2680	0.0789474	0.0380597	over	P28072,P63208,O95786	O94992,P09429,P12956,P13010,P23246,P43243,P78527,Q15233,Q16666,Q8WXF1,Q96PK6,Q9UHD2,Q9ULZ3,O00231,O00232,O00487,O14818,O43242,P13598,P17980,P19838,P20618,P25786,P25787,P25788,P25789,P28062,P28066,P28070,P28072,P28074,P35998,P43405,P43686,P48556,P49720,P49721,P51665,P55036,P60900,P61289,P62191,P62195,P62333,P63208,P98088,Q05655,Q06323,Q13177,Q13200,Q13616,Q15008,Q16401,Q92530,Q99460,Q9UL46,Q9UNM6,…	0.174023	0.642335	0.0294118
GO:0009897	external side of plasma membrane	C	3	102	38	2680	0.0789474	0.0380597	over	P01762,P01764,P0DP04	P00747,P02787,P04083,P07093,P00742,P04156,P04216,P07359,P08571,P13987,P41439,Q9BSG5,A0A075B6R2,A0A0A0MS14,A0A0A0MS15,A0A0B4J1V0,A0A0B4J1V1,A0A0B4J1V2,A0A0B4J1X5,A0A0B4J1X8,A0A0B4J1Y9,A0A0B4J2H0,A0A0C4DH29,A0A0C4DH31,A0A0C4DH32,A0A0C4DH33,A0A0C4DH34,A0A0C4DH35,A0A0C4DH36,A0A0C4DH38,A0A0C4DH43,A0A0J9YX35,A0A0J9YXX1,A0M8Q6,O60911,O75144,O75326,O75787,O96005,P00390,P01742,P01743,P01762,P01764,P01766,…	0.174023	0.642335	0.0294118
GO:0006351	transcription, DNA-templated	P	8	388	38	2680	0.210526	0.144776	over	O00267,O75603,Q8NC56,Q9HCE6,P10451,O95786,P28072,Q15287	P12004,O00267,O14980,O75367,O75604,O75626,O94992,P01344,P02008,P05067,P06733,P07305,P09429,P09467,P62987,P10412,P10599,P11684,P12270,P15311,P15692,P16401,P16403,P16989,P17844,P19838,P20827,P22626,P23246,P27635,P27797,P35222,P35232,P35813,P37840,P40763,P41159,P42224,P42226,P49591,P61201,P62263,P62829,P67809,Q00653,Q00839,Q04864,Q07021,Q07666,Q13033,Q13263,Q13363,Q13547,Q13618,Q13951,Q14134,Q14894,…	0.174045	0.642335	0.0206186
GO:0007267	cell-cell signaling	P	6	269	38	2680	0.157895	0.100373	over	P19784,P63208,P28072,P61224,P10451,P02745	P01019,O00571,O14907,O43815,O60716,O75436,P62987,P16870,P19784,P35222,P48729,P48730,P49841,P62877,P63208,P67870,P68400,Q13131,Q13616,Q13618,Q16531,Q6DKJ4,Q7KZI7,Q8N163,Q96QK1,Q9GZS3,Q9HCU4,Q9P1Z2,Q9UBP4,Q9UBQ0,Q9UN36,Q9UPN3,Q9Y5W5,P62873,Q01970,Q9UKV8,Q14160,Q8N2Q7,Q99719,O14908,O94925,P02686,P09172,P09543,P28482,P43034,P47972,P54578,Q15818,Q16563,Q8N4C8,Q96A65,Q9P2S2,Q9ULB1,Q9Y4I1,O95153,O95295,…	0.175488	0.642335	0.0223048
GO:0045935	positive regulation of nucleobase-containing compound metabolic process	P	5	212	38	2680	0.131579	0.0791045	over	O00267,Q9HCE6,P10451,O95786,Q15185	P35222,Q4VXU2,P42224,Q9UM47,O00267,Q13838,O43809,Q09161,P07305,P10412,P16401,P16403,P17096,P12004,P23396,Q05655,P29590,Q92878,P09651,P13010,P17987,P27361,P28482,P40227,P48643,P49368,P50990,P50991,P78371,Q99832,P09429,O94905,Q9BY44,Q9HCE6,Q15369,Q9GZS3,P26368,Q92616,P58004,P00533,P16104,P46736,P61088,Q08211,Q13263,P01034,P60953,P63000,O60825,P05067,Q13131,Q99572,P02786,O14793,O95361,P01019,P02452,…	0.177294	0.642335	0.0235849
GO:0001726	ruffle	C	2	54	38	2680	0.0526316	0.0201493	over	O95786,P31949	O00159,O60610,O75146,O95786,P09493,P13796,P15311,P15531,P18085,P23396,P23528,P31751,P50570,P61586,P63000,Q12884,Q12913,Q8NEU8,Q8TE68,Q9BQL6,Q9ULV4,Q9UM54,Q9UPN3,Q9Y490,P06703,P07355,P09619,P12814,P20339,P21281,P22392,P30622,P31949,P35579,P40121,P46940,P62330,Q13882,Q14247,Q15057,Q15735,Q16658,Q6UVK1,Q6ZV73,Q7L576,Q8WX93,Q9UHB6,Q9UJU6,Q9UKG1,Q9UQB8,Q9Y2A7,Q9Y4I1,Q9Y5X1,Q9Y6W5	0.177394	0.642335	0.037037
GO:0014706	striated muscle tissue development	P	2	54	38	2680	0.0526316	0.0201493	over	Q96KG7,Q8NC56	P60953,Q14126,P61812,P15924,P98164,O75844,Q8WUF5,O75369,O95425,P60660,P61586,Q16539,Q7Z406,Q4KMG0,Q96KG7,P28300,P58546,P13639,P50402,P61201,Q8NC56,O14793,P16989,P35222,Q13131,P02753,P19404,P13533,P15692,Q8WZ42,P07203,P68133,Q8NFT8,Q96TA1,P09619,P35580,P27797,P09493,P12107,P62942,P35609,Q00839,P02545,P10644,P28482,P01019,Q96HC4,Q13526,Q13838,P11413,Q6UXB8,P17844,Q92841,P35052	0.177394	0.642335	0.037037
GO:0010638	positive regulation of organelle organization	P	4	157	38	2680	0.105263	0.0585821	over	O15143,Q9HCE6,P19784,P55786	P49841,Q9NZC2,O75083,P23528,P60981,O00159,P05362,P07737,P16333,P61586,P62330,Q14247,Q5VZK9,Q86WN1,Q9ULZ3,Q9UQB8,Q9Y2A7,Q9Y5X1,P61088,P29590,Q13363,Q8N3Y7,P08581,P23396,P30622,P63000,Q14203,Q14980,Q15691,Q7Z460,Q9Y295,P04083,P07355,P31751,P33176,P12270,Q99623,Q92878,P09651,P13010,P17987,P27361,P28482,P35222,P40227,P48643,P49368,P50990,P50991,P78371,Q99832,P21333,O75367,O15143,O15144,O15145,P59998,…	0.179831	0.642335	0.0254777
GO:0030855	epithelial cell differentiation	P	4	157	38	2680	0.105263	0.0585821	over	Q6NUJ1,P61224,Q8IXL6,O43598	P07203,P08581,P39060,P52823,Q9Y696,P15291,P49327,O75369,P31947,Q8WX93,P07602,Q15517,P35222,P42224,P57735,Q14623,Q8WVV4,O95832,P21266,Q13547,Q9NQ38,Q9NQC3,O95171,P01040,P04083,P07476,P15924,P22528,P35325,P22735,P23490,P31151,P35321,P35326,Q08188,Q13510,Q16739,Q8IU89,Q92817,Q9BYE4,P61026,Q14160,Q5TA81,P04259,P04264,P0C5Y4,P14923,P31944,P32926,Q02413,Q02487,Q08554,Q13835,Q14126,Q14532,Q14574,Q3LI77,…	0.179831	0.642335	0.0254777
GO:0097659	nucleic acid-templated transcription	P	8	392	38	2680	0.210526	0.146269	over	O00267,O75603,Q15287,Q8NC56,Q9HCE6,P10451,O95786,P28072	P12004,O00267,O14980,O75367,O75604,O75626,O94992,P01344,P02008,P05067,P06733,P07305,P09429,P09467,P62987,P10412,P10599,P11684,P12270,P15311,P15692,P16401,P16403,P16989,P17844,P19838,P20827,P22626,P23246,P27635,P27797,P35222,P35232,P35813,P37840,P40763,P41159,P42224,P42226,P49591,P61201,P62263,P62829,P67809,Q00653,Q00839,Q04864,Q07021,Q07666,Q13033,Q13263,Q13363,Q13547,Q13618,Q13951,Q14134,Q14894,…	0.181276	0.642335	0.0204082
GO:0032757	positive regulation of interleukin-8 production	P	1	14	38	2680	0.0263158	0.00522388	over	O95786	O43504,P02652,P43405,P08571,P49913,Q86W26,Q9ULZ3,O95786,P05121,P09429,P0DMV9,P18428,Q15848,Q99497	0.181612	0.642335	0.0714286
GO:0033119	negative regulation of RNA splicing	P	1	14	38	2680	0.0263158	0.00522388	over	Q15287	O95758,P14866,P22626,P26368,P26599,P38159,P61978,Q07021,Q08170,Q13242,Q15287,Q9UKV3,P62277,P62854	0.181612	0.642335	0.0714286
GO:0046850	regulation of bone remodeling	P	1	14	38	2680	0.0263158	0.00522388	over	P10451	P07333,P41240,Q99572,P00533,P00918,P02786,P02787,P10451,P43405,Q15904,Q9NS15,Q8N474,P21741,P41159	0.181612	0.642335	0.0714286
GO:0050688	regulation of defense response to virus	P	1	14	38	2680	0.0263158	0.00522388	over	O95786	O95786,P29590,P42224,Q9ULZ3,Q07021,Q3LXA3,Q86UT6,Q8TAT6,Q15366,Q92743,Q08211,Q7Z2W4,Q9Y4E8,O75844	0.181612	0.642335	0.0714286
GO:0045667	regulation of osteoblast differentiation	P	1	14	38	2680	0.0263158	0.00522388	over	Q8IXL6	P24593,Q8N474,Q92854,Q9GZX9,O00299,P02788,P35222,P35556,P40189,Q15904,Q8IXL6,Q96CG8,Q96HF1,P17844	0.181612	0.642335	0.0714286
GO:0017158	regulation of calcium ion-dependent exocytosis	P	1	14	38	2680	0.0263158	0.00522388	over	P61224	P54920,P04899,P61224,P84077,P16615,O14908,O95295,P0DP25,P20339,P49841,Q99719,Q9P253,O00429,Q8N2Q7	0.181612	0.642335	0.0714286
GO:0010499	proteasomal ubiquitin-independent protein catabolic process	P	1	14	38	2680	0.0263158	0.00522388	over	P28072	O14818,P20618,P25786,P25787,P25788,P25789,P28062,P28066,P28070,P28072,P28074,P49720,P49721,P60900	0.181612	0.642335	0.0714286
GO:0033013	tetrapyrrole metabolic process	P	1	14	38	2680	0.0263158	0.00522388	over	P06132	P20061,P20062,P35030,P02549,Q9P2R7,P06132,P13716,O00264,P09601,P30519,P02760,P30043,P53004,P02790	0.181612	0.642335	0.0714286
GO:0032370	positive regulation of lipid transport	P	1	14	38	2680	0.0263158	0.00522388	over	P10451	P02647,P02649,P27169,P55058,Q07954,Q15848,Q86UK0,Q99572,P11597,P14174,Q05655,P07355,P10451,P07108	0.181612	0.642335	0.0714286
GO:0051438	regulation of ubiquitin-protein transferase activity	P	1	14	38	2680	0.0263158	0.00522388	over	P63208	P15880,P61088,P68036,Q13526,Q99497,Q9UL15,O00429,P46777,P62081,P62829,P62913,P62820,P63208,Q08379	0.181612	0.642335	0.0714286
GO:0006661	phosphatidylinositol biosynthetic process	P	1	14	38	2680	0.0263158	0.00522388	over	Q9NTJ5	Q9H720,P04085,Q96S52,P05067,O95248,P20339,P29218,P61106,P84077,Q08AM6,Q13613,Q15735,Q9BTU6,Q9NTJ5	0.181612	0.642335	0.0714286
GO:0030145	manganese ion binding	F	1	14	38	2680	0.0263158	0.00522388	over	Q8IXL6	P04179,P05089,P12955,P15104,P15291,P21128,P26572,P28838,P29218,P35813,P46976,P48163,Q09328,Q8IXL6	0.181612	0.642335	0.0714286
GO:1901658	glycosyl compound catabolic process	P	1	14	38	2680	0.0263158	0.00522388	over	P19971	P00491,Q9NZK5,Q16831,P32320,P04066,P17050,Q9BTY2,Q9HCG7,P23526,P00492,Q9Y315,P19971,Q9H0P0,P04062	0.181612	0.642335	0.0714286
GO:0006195	purine nucleotide catabolic process	P	1	14	38	2680	0.0263158	0.00522388	over	O43598	Q9BY32,Q01432,O60658,P36639,Q9Y3Z3,P49773,O00154,P00492,P24752,Q9NZJ9,O43598,P00491,P07203,Q9Y2T3	0.181612	0.642335	0.0714286
GO:0006354	DNA-templated transcription, elongation	P	1	14	38	2680	0.0263158	0.00522388	over	O00267	O15160,O00267,O15514,P30876,Q08945,Q09161,Q15369,Q15370,Q8WX92,Q9GZS3,Q13838,P43897,Q8N163,Q00839	0.181612	0.642335	0.0714286
GO:0004298	threonine-type endopeptidase activity	F	1	14	38	2680	0.0263158	0.00522388	over	P28072	O14818,P20618,P25786,P25787,P25788,P25789,P28062,P28066,P28070,P28072,P28074,P49720,P49721,P60900	0.181612	0.642335	0.0714286
GO:0015085	calcium ion transmembrane transporter activity	F	1	14	38	2680	0.0263158	0.00522388	over	Q9UL62	Q14573,P54289,Q5VU97,O76027,P07355,P08133,Q9UL62,O14983,P16615,P23634,P08195,O95202,O95153,Q9HC07	0.181612	0.642335	0.0714286
GO:0070003	threonine-type peptidase activity	F	1	14	38	2680	0.0263158	0.00522388	over	P28072	O14818,P20618,P25786,P25787,P25788,P25789,P28062,P28066,P28070,P28072,P28074,P49720,P49721,P60900	0.181612	0.642335	0.0714286
GO:0006275	regulation of DNA replication	P	1	14	38	2680	0.0263158	0.00522388	over	P31949	P31949,Q9BZE4,P00533,P01034,P12004,P60953,P63000,Q08211,Q9UJZ1,O75844,P30153,P67775,Q9H1E3,Q9UQE7	0.181612	0.642335	0.0714286
GO:0061024	membrane organization	P	6	272	38	2680	0.157895	0.101493	over	Q9HCU5,P01762,P01764,P0DP04,Q8NC56,Q96KG7	P07355,P60903,P08133,P35579,P35580,Q9NZM1,Q07812,O00429,Q9HCU5,O15400,O95249,P08754,P63027,Q13190,Q15075,Q86Y82,Q99572,Q13492,A0A075B6R2,A0A0A0MS14,A0A0A0MS15,A0A0B4J1V0,A0A0B4J1V1,A0A0B4J1V2,A0A0B4J1X5,A0A0B4J1X8,A0A0B4J1Y9,A0A0B4J2H0,A0A0C4DH29,A0A0C4DH31,A0A0C4DH32,A0A0C4DH33,A0A0C4DH34,A0A0C4DH35,A0A0C4DH36,A0A0C4DH38,A0A0C4DH43,A0A0J9YX35,A0A0J9YXX1,A0M8Q6,P01742,P01743,P01762,P01764,P01766,…	0.181963	0.642363	0.0220588
GO:0050770	regulation of axonogenesis	P	2	55	38	2680	0.0526316	0.0205224	over	Q9UL62,P10451	P02649,P49841,P50570,Q14247,Q16555,Q92823,Q99784,Q9UL25,P11137,Q13332,Q8NFY4,Q9NQC3,Q02246,A0MZ66,O75326,P02751,P31150,P32004,P43034,P62491,Q13439,Q16643,Q6IBS0,Q7L576,Q9UJU6,Q9UL62,Q9UPN3,Q6MZW2,P29373,P53990,Q92854,P10451,Q07954,Q92752,Q14563,O14786,P15692,Q7Z7M0,Q13214,Q13275,Q9H2E6,Q9NPR2,P04216,P08138,P23515,P52565,P61586,O15031,Q9Y6N7,O75592,Q9BYJ9,P19022,P20827,Q7KZI7,Q9NQT8	0.182519	0.642758	0.0363636
GO:0140096	catalytic activity, acting on a protein	F	7	332	38	2680	0.184211	0.123881	over	Q15084,Q8NBS9,Q96HD1,P28072,P55786,P19784,Q8IXL6	O00391,P07237,P13667,P30101,Q15084,Q8NBS9,Q96HD1,Q96HE7,Q96JJ7,Q9BS26,O60911,O75604,P07711,P07858,P09668,P25774,P29466,P31944,P43234,P45974,P53634,P54578,Q13867,Q8N474,Q8WXC3,Q93008,Q93009,Q9UBR2,Q9Y4E8,Q9Y4P1,P23284,P30405,P62937,P62942,Q00688,Q02790,Q13526,Q14318,Q15257,Q5T1M5,Q9H2H8,O00187,O14773,O43240,O43866,O95084,P00734,P00736,P00738,P00739,P00740,P00742,P00746,P00747,P00748,P00751,P02788,…	0.182799	0.642758	0.0210843
GO:0032774	RNA biosynthetic process	P	8	393	38	2680	0.210526	0.146642	over	O00267,O75603,Q15287,Q8NC56,Q9HCE6,P10451,O95786,P28072	P12004,O00267,O14980,O75367,O75604,O75626,O94992,P01344,P02008,P05067,P06733,P07305,P09429,P09467,P62987,P10412,P10599,P11684,P12270,P15311,P15692,P16401,P16403,P16989,P17844,P19838,P20827,P22626,P23246,P27635,P27797,P35222,P35232,P35813,P37840,P40763,P41159,P42224,P42226,P49591,P61201,P62263,P62829,P67809,Q00653,Q00839,Q04864,Q07021,Q07666,Q13033,Q13263,Q13363,Q13547,Q13618,Q13951,Q14134,Q14894,…	0.183105	0.642758	0.0203562
GO:0006468	protein phosphorylation	P	7	334	38	2680	0.184211	0.124627	over	P28072,Q9UL62,P19784,Q8NC56,P63208,P61224,Q8IXL6	P31947,P60709,Q16543,Q96JB5,Q9BZE4,O00231,O00232,O00487,O14818,O14827,O15020,O43242,O95294,P00533,P02549,P02686,P04085,P08581,P09619,P11277,P13591,P17980,P20618,P25786,P25787,P25788,P25789,P27361,P28062,P28066,P28070,P28072,P28074,P28482,P30086,P31946,P35609,P35998,P36507,P43686,P48556,P49720,P49721,P51665,P53041,P55036,P60900,P61289,P62191,P62195,P62258,P62333,P62877,Q01082,Q06323,Q13200,Q13618,…	0.186782	0.654436	0.0209581
GO:0090287	regulation of cellular response to growth factor stimulus	P	2	56	38	2680	0.0526316	0.0208955	over	Q8NC56,Q8IXL6	P28300,Q9UBP4,O95633,Q12841,Q6FHJ7,Q9GZX9,O14908,P02750,P08238,P17174,Q9BQL6,P62987,P11021,P35813,P50570,Q13526,Q6EMK4,Q6YHK3,Q8TEU8,Q92743,Q9UNH7,Q9Y3F4,P33151,Q14318,Q14980,Q92859,P41271,P98164,Q8N474,Q8NC56,Q92673,Q96HF1,Q9BU40,Q9NZM1,O75340,Q8NFZ8,Q96TA1,Q9H8L6,P04004,P15692,P17948,P35555,P35556,Q14766,Q8IXL6,P08138,P35052,P35222,P01019,Q7L576,Q96F07,P04196,Q9H2E6,O00159,Q9Y6N7,P23634	0.187667	0.655083	0.0357143
GO:0006986	response to unfolded protein	P	2	56	38	2680	0.0526316	0.0208955	over	Q15084,Q9HCU5	O14773,O94979,O95292,P02545,P08240,P0C869,P11021,P35611,P49748,Q06210,Q14203,Q15084,Q969H8,Q9HCU5,Q9UBS4,Q9Y490,Q9Y4L1,Q9Y5M8,O76061,P27797,P27824,P55072,Q5VVQ6,Q96HE7,Q96JB5,O95817,P0DMV9,P11142,P17066,P34931,P38646,P48723,P54652,Q07812,P05198,P14625,P63244,P57088,P16333,O95757,P04792,P07900,P08238,P10809,P25685,P31689,P34932,P35443,P49747,P50454,P55145,P61604,Q8TCJ2,Q92598,Q96CS3,Q9BS26	0.187667	0.655083	0.0357143
GO:0003006	developmental process involved in reproduction	P	3	106	38	2680	0.0789474	0.0395522	over	Q9Y3I0,P10451,Q6NUJ1	O15240,P00441,P03950,P05362,P09529,P15692,P35221,P49770,Q07812,P02771,P41159,Q9UHI8,P26022,O95470,P11021,O14686,Q12768,Q3ZCM7,Q4VXU2,Q5VYS8,P43034,P08238,P37059,Q16539,Q92743,Q9Y3I0,P00533,P01344,O75626,P30048,Q15363,O15123,Q01085,P54652,Q08J23,Q3KNS1,Q969R2,P26992,Q8IZV5,O75534,O95633,P09619,P16989,P36639,P46109,P61812,P98164,Q01581,Q13162,Q13444,Q14050,Q8N474,Q96HF1,O75874,P57740,Q15637,P35222,…	0.188333	0.65511	0.0283019
GO:0010557	positive regulation of macromolecule biosynthetic process	P	5	217	38	2680	0.131579	0.0809701	over	O00267,Q9HCE6,P10451,O95786,Q15185	P35222,Q4VXU2,P42224,Q9UM47,O00267,Q13838,Q13547,O00571,O15031,O15371,P06748,P08670,P13639,P14866,P17301,P27361,P28482,P38919,P46777,P56537,P60228,P61254,P61586,P62701,P98179,Q14011,Q14103,Q9BYJ9,Q8NE71,Q99613,Q9BRP8,Q9H0A0,P07305,P10412,P16401,P16403,P17096,P09651,P13010,P17987,P40227,P48643,P49368,P50990,P50991,P78371,Q99832,O94905,Q9BY44,Q9HCE6,Q15369,Q9GZS3,Q92616,P58004,P16333,Q04637,P04792,…	0.189592	0.65511	0.0230415
GO:0044432	endoplasmic reticulum part	C	7	336	38	2680	0.184211	0.125373	over	P10451,Q15084,Q8IXL6,Q8NBS9,Q9HCU5,Q9NTJ5,Q9Y3I0	P08240,P61009,Q15005,Q9BY50,O00391,O00584,O14791,O15240,O43852,O60613,O76061,O95084,O95479,O95633,O95881,P00450,P00734,P00740,P00742,P01008,P01009,P01024,P01033,P01034,P01042,P02452,P02458,P02461,P02647,P02649,P02652,P02671,P02679,P02751,P02765,P02771,P02787,P04070,P04085,P04114,P05060,P05067,P05546,P05997,P06276,P06727,P07108,P07237,P07942,P08123,P08572,P08709,P08842,P09382,P0C0L4,P10451,P10768,…	0.190803	0.65511	0.0208333
GO:0032535	regulation of cellular component size	P	3	107	38	2680	0.0789474	0.0399254	over	O15143,Q9UL62,P10451	P35611,P40121,P47755,P47756,P52907,Q12792,Q6IBS0,P62328,O43504,P26038,P58546,P63000,Q9P2J5,P20073,P62491,Q96H20,P02649,P49841,P50570,Q14247,Q16555,Q92823,Q99784,Q9UL25,P11137,Q13332,Q8NFY4,Q9NQC3,P07737,Q16643,Q86WN1,Q9HCG7,Q9UJU6,O75083,Q9UHB6,P23528,P60981,O75146,Q05655,Q8TE77,Q9NUQ9,Q9Y6D6,O00159,P05362,P16333,P61586,P62330,Q5VZK9,Q9ULZ3,Q9UQB8,Q9Y2A7,Q9Y5X1,Q02246,P15311,O15143,O15144,O15145,…	0.19196	0.65511	0.0280374
GO:0001558	regulation of cell growth	P	3	107	38	2680	0.0789474	0.0399254	over	O43598,Q9UL62,P10451	O00571,O43598,P00533,P00734,P05109,P06702,P16401,P31947,P46108,P51812,P58546,P60953,P61586,P61812,P68400,P78344,Q04637,Q09161,Q15418,Q8N474,Q96HF1,Q9H2A7,O75489,P01019,P02511,P04196,P06733,P07093,P09467,P0DMV9,P29590,P30153,P32320,P35232,P50897,P58004,P67775,P63244,Q12913,Q13444,Q14140,Q16576,Q8IUI8,Q8N163,Q92765,Q9NQC3,Q9P0J0,P02649,P49841,P50570,Q14247,Q16555,Q92823,Q99784,Q9UL25,P11137,Q13332,…	0.19196	0.65511	0.0280374
GO:0051588	regulation of neurotransmitter transport	P	1	15	38	2680	0.0263158	0.00559701	over	P61224	P54920,P20396,Q99572,P37840,P16615,O14908,O95295,P0DP25,P20339,P49841,Q99719,Q9P253,P61224,O00429,Q8N2Q7	0.193277	0.65511	0.0666667
GO:0009163	nucleoside biosynthetic process	P	1	15	38	2680	0.0263158	0.00559701	over	P19971	P00492,P07741,P55263,Q13126,P12268,P15531,P22392,P11172,P27708,P17812,P19971,P32320,Q16831,Q9NZK5,Q16774	0.193277	0.65511	0.0666667
GO:0031102	neuron projection regeneration	P	1	15	38	2680	0.0263158	0.00559701	over	P10451	P02647,P05090,P24821,P35221,Q14118,P21246,P55268,P10586,Q9Y6E0,Q13332,P10451,Q07954,Q92752,P04216,P23515	0.193277	0.65511	0.0666667
GO:1901659	glycosyl compound biosynthetic process	P	1	15	38	2680	0.0263158	0.00559701	over	P19971	P00492,P07741,P55263,Q13126,P12268,P15531,P22392,P11172,P27708,P17812,P19971,P32320,Q16831,Q9NZK5,Q16774	0.193277	0.65511	0.0666667
GO:0034703	cation channel complex	C	1	15	38	2680	0.0263158	0.00559701	over	Q9UL62	Q8N2Q7,O95897,P48058,O14958,O14983,P0DP25,Q12797,Q15257,Q9UL62,P54289,Q5VU97,Q14247,Q9UHC6,P54652,P62942	0.193277	0.65511	0.0666667
GO:0042475	odontogenesis of dentin-containing tooth	P	1	15	38	2680	0.0263158	0.00559701	over	Q8IXL6	P08138,Q13586,Q8IXL6,Q96FX8,Q9Y337,P05121,Q92743,Q9NY59,P00918,P23229,P24821,P35221,P35222,Q07812,Q13547	0.193277	0.65511	0.0666667
GO:0030276	clathrin binding	F	1	15	38	2680	0.0263158	0.00559701	over	Q9UL62	P09497,Q07954,Q13492,O75146,Q00610,P49407,P53680,O00429,O14976,O60784,Q10567,Q14677,Q6ZVM7,Q8NFT8,Q9UL62	0.193277	0.65511	0.0666667
GO:0032233	positive regulation of actin filament bundle assembly	P	1	15	38	2680	0.0263158	0.00559701	over	Q9HCE6	O14786,P02647,P08697,P09493,P29279,P60903,P60953,P61586,P63000,Q5VZK9,Q8N474,Q99972,Q9HCE6,P07737,P21333	0.193277	0.65511	0.0666667
GO:0005839	proteasome core complex	C	1	15	38	2680	0.0263158	0.00559701	over	P28072	O14818,P25786,P25787,P25788,P25789,P28066,P60900,P20618,P28062,P28070,P28072,P28074,P49720,P49721,Q92530	0.193277	0.65511	0.0666667
GO:0072527	pyrimidine-containing compound metabolic process	P	1	15	38	2680	0.0263158	0.00559701	over	P19971	P19971,P84090,Q9H0P0,P15531,P22392,P11172,P27708,P30085,Q16831,P60891,P17812,Q9H773,P15309,P32320,P28482	0.193277	0.65511	0.0666667
GO:0042116	macrophage activation	P	1	15	38	2680	0.0263158	0.00559701	over	P02745	P02745,P05067,P10909,P37840,P43490,Q9NZC2,P18428,P43405,P14174,Q92614,Q9Y279,P10809,Q15046,P53634,Q9NPY3	0.193277	0.65511	0.0666667
GO:0042803	protein homodimerization activity	F	4	162	38	2680	0.105263	0.0604478	over	O43598,P19971,P31949,Q9H190	A0JNW5,O00154,O00264,O00429,O00764,O14732,O14793,O14958,O14983,O43399,O43598,O43707,O43809,O60238,O60749,O75146,O75223,O75340,O75351,O75531,O75569,O75874,O76061,O94804,O95292,P01591,P02511,P02649,P02652,P02760,P02786,P03950,P04040,P04085,P04792,P05067,P06703,P06727,P06733,P06748,P07333,P07602,P07814,P07900,P08238,P08697,P09488,P09493,P09529,P09601,P10599,P11413,P11908,P12081,P12270,P12814,P14735,…	0.194316	0.657442	0.0246914
GO:0042742	defense response to bacterium	P	3	108	38	2680	0.0789474	0.0402985	over	P01762,P01764,P0DP04	Q9NQ38,P49862,Q9Y337,O60844,P02741,P02788,P03950,P04439,P05067,P10645,P11226,P13686,P18428,P32456,P49913,P59666,P61626,P61769,P81534,P81605,Q15485,Q96EE3,Q96PD5,Q99572,Q99969,Q9H1E1,Q9UGM3,Q9UHD2,P01871,P05121,P31151,P39019,P62888,Q86W26,Q9ULZ3,P01591,P01619,P01876,P01877,P03973,P04279,Q9NP55,P02671,P02675,P00734,A0A075B6R2,A0A0A0MS14,A0A0A0MS15,A0A0B4J1V0,A0A0B4J1V1,A0A0B4J1V2,A0A0B4J1X5,A0A0B4J…	0.195606	0.659423	0.0277778
GO:0045944	positive regulation of transcription by RNA polymerase II	P	3	108	38	2680	0.0789474	0.0402985	over	Q9HCE6,O00267,O95786	P42224,Q9UM47,O94905,Q9BY44,Q9HCE6,Q15369,Q9GZS3,Q92616,P58004,P17980,P35998,P43686,P62195,P62333,Q86VP6,P53999,P15692,Q9Y230,P08138,P40763,P61812,P11021,O00267,O00468,O00571,O14686,O15294,O60264,O60684,O94906,O95633,O95786,P00533,P01344,P05067,P05121,P06748,P07686,P08237,P08581,P08697,P09429,P62987,P12956,P14923,P16333,P17096,P18085,P19338,P19838,P22392,P23229,P23246,P27361,P35222,P38159,P42226,…	0.195606	0.659423	0.0277778
GO:0060537	muscle tissue development	P	2	58	38	2680	0.0526316	0.0216418	over	Q96KG7,Q8NC56	P60953,Q14126,P61812,P15924,P98164,O75844,Q8WUF5,O75369,O95425,P60660,P61586,Q16539,Q7Z406,Q4KMG0,Q96KG7,P28300,P58546,P13639,P50402,P61201,Q8NC56,O14793,P16989,P35222,Q13131,P02753,P19404,P13533,P15692,Q8WZ42,P07203,P68133,Q8NFT8,Q96TA1,P09619,Q14623,P35580,P27797,P09493,P12107,P62942,P35609,Q00839,P02545,P10644,P28482,P02461,P01019,Q96HC4,Q13526,Q13838,P11413,Q6UXB8,P24593,P17844,Q92841,P35052,…	0.198026	0.664083	0.0344828
GO:1901991	negative regulation of mitotic cell cycle phase transition	P	2	58	38	2680	0.0526316	0.0216418	over	P28072,P63208	P12004,P29590,P31947,P61254,Q07812,Q13362,Q86X55,Q99873,Q9C0C2,Q9H4B4,O43264,O43684,P12270,Q96JB5,O00231,O00232,O00487,O14818,O43242,P17980,P20618,P25786,P25787,P25788,P25789,P28062,P28066,P28070,P28072,P28074,P35998,P43686,P48556,P49720,P49721,P51665,P55036,P60900,P61289,P62191,P62195,P62333,P62877,P63208,Q06323,Q13200,Q13616,Q15008,Q16401,Q92530,Q99460,Q9UL46,Q9UNM6,Q6Y7W6,Q13564,P78527,Q9Y6G9,…	0.198026	0.664083	0.0344828
GO:0033554	cellular response to stress	P	8	401	38	2680	0.210526	0.149627	over	Q15084,Q9HCU5,Q9HCE6,P10451,P63208,P28072,P55786,Q15185	P16104,Q06124,Q15121,Q16539,Q9NYL2,P62987,P54727,P61201,P62877,Q16531,Q7L5N1,Q99627,Q9BT78,Q9UBW8,Q9UNS2,O00487,P23246,P27694,P61088,Q92878,Q9H1E3,Q9Y3Z3,P33993,O75844,O96019,P06748,P07954,P23396,P27695,P36639,P46736,P53041,P55072,Q08945,Q13263,Q14669,Q15233,Q92900,Q96FW1,Q99497,Q9BQ50,Q9NX46,Q9UQE7,Q9Y230,Q9Y265,Q13404,O15514,P12004,P30876,Q93009,Q9UMS4,P17096,Q7Z6Z7,P13010,P78527,Q92499,Q9C0C2,…	0.198054	0.664083	0.0199501
GO:0051249	regulation of lymphocyte activation	P	3	110	38	2680	0.0789474	0.0410448	over	P01762,P01764,P0DP04	Q96IZ0,P02786,P14174,Q10588,Q9Y275,O75144,P09382,P27487,P41240,P60953,P63000,Q06124,Q13177,P41159,Q14116,O75626,P30530,Q14393,Q96PD5,O96005,P00441,Q14623,O95497,P00491,P04440,P02549,P04083,P16333,P19320,P20036,P31146,P40189,P01344,P09429,P18065,P23396,Q9ULZ3,P17931,P35222,P05089,P11684,Q14956,Q9Y279,O43747,P11279,Q13951,Q8N474,P43405,Q9NQ38,P32119,P21741,P04156,P10644,Q14160,P61586,P42226,O75888,…	0.202953	0.66983	0.0272727
GO:0045927	positive regulation of growth	P	2	59	38	2680	0.0526316	0.0220149	over	O43598,Q9UL62	O00571,O43598,P00533,P00734,P05109,P06702,P16401,P31947,P46108,P51812,P58546,P60953,P61586,P61812,P68400,P78344,Q04637,Q09161,Q15418,Q8N474,Q96HF1,Q9H2A7,P01344,P15311,P23284,A0MZ66,O75326,P02751,P31150,P32004,P43034,P62491,Q13439,Q14247,Q16643,Q6IBS0,Q7L576,Q9UJU6,Q9UL62,Q9UPN3,O00468,P16989,P41159,P78527,P29373,P53990,Q92854,Q07954,O14786,P15692,Q7Z7M0,P28482,Q16539,Q13526,Q13838,O95294,P05451,…	0.203234	0.66983	0.0338983
GO:0072523	purine-containing compound catabolic process	P	1	16	38	2680	0.0263158	0.00597015	over	O43598	Q9Y2T3,P00491,Q9NZK5,Q9BY32,O43598,P07203,P36639,Q01432,O60658,Q9Y3Z3,P49773,P23526,O00154,P00492,P24752,Q9NZJ9	0.20478	0.66983	0.0625
GO:0008013	beta-catenin binding	F	1	16	38	2680	0.0263158	0.00597015	over	P63208	O14907,P12830,P18206,P19022,P33151,P35221,P35222,P49841,P63208,Q12913,Q13526,Q15262,Q86X55,Q8WZA0,Q9P1Z2,Q9Y230	0.20478	0.66983	0.0625
GO:0034314	Arp2/3 complex-mediated actin nucleation	P	1	16	38	2680	0.0263158	0.00597015	over	O15143	P53367,P84077,Q9BR76,O75146,P26232,Q7L576,Q9Y2A7,O15143,O15144,O15145,P59998,P61158,P61160,Q13576,Q92747,Q9BPX5	0.20478	0.66983	0.0625
GO:0051085	chaperone cofactor-dependent protein refolding	P	1	16	38	2680	0.0263158	0.00597015	over	Q15185	O14976,P0DMV9,P11021,P11142,P17066,P25685,P34931,P38646,P48723,P50502,P54652,P61604,Q15185,Q92598,Q96HE7,Q99615	0.20478	0.66983	0.0625
GO:0101031	chaperone complex	C	1	16	38	2680	0.0263158	0.00597015	over	Q15185	P17987,P40227,P48643,P49368,P50990,P50991,P78371,Q99832,P08238,Q16543,O95456,O95817,P11142,P31948,P53041,Q15185	0.20478	0.66983	0.0625
GO:0005923	bicellular tight junction	C	1	16	38	2680	0.0263158	0.00597015	over	O95786	O43815,O95786,O95832,P16989,P33151,P35222,P58107,Q07157,Q8IUK5,Q8WUM4,Q8WVV4,Q9BRK3,Q9BXJ0,Q9P0L0,Q9P2M7,Q9UDY2	0.20478	0.66983	0.0625
GO:0061515	myeloid cell development	P	1	16	38	2680	0.0263158	0.00597015	over	Q8IXL6	P05067,Q06124,Q8IZP0,Q9Y6W5,P07355,P43034,Q8IXL6,O95758,P02008,P11413,P16452,Q7L5Y9,P07738,P02788,P35555,Q15904	0.20478	0.66983	0.0625
GO:0009112	nucleobase metabolic process	P	1	16	38	2680	0.0263158	0.00597015	over	P19971	P02766,P15309,P60891,Q9Y2T3,P00492,P07741,P19971,P11172,P27708,P30085,P11586,P22234,P17812,P28482,P32320,P22102	0.20478	0.66983	0.0625
GO:0016779	nucleotidyltransferase activity	F	1	16	38	2680	0.0263158	0.00597015	over	Q15185	Q9Y6K5,Q15185,Q15046,O15160,O15514,P30876,Q16851,P49585,Q13057,Q8NFW8,Q9NR45,Q5VYS8,Q9NQX3,Q9BVL4,Q96IJ6,Q9UKK9	0.20478	0.66983	0.0625
GO:0007188	adenylate cyclase-modulating G protein-coupled receptor signaling pathway	P	1	16	38	2680	0.0263158	0.00597015	over	Q6NUJ1	P04899,P05067,P22392,P62873,O75781,P07602,P08754,P63096,Q6NUJ1,P21333,P10645,P51693,P23634,O14744,P30679,Q9Y6W5	0.20478	0.66983	0.0625
GO:0006998	nuclear envelope organization	P	1	16	38	2680	0.0263158	0.00597015	over	Q8NC56	O75531,P02545,P30153,P50402,P67775,O43633,P68543,Q9H444,Q9UNZ2,P43034,Q14203,Q9BTV4,Q13148,O75844,Q8NC56,Q9UH99	0.20478	0.66983	0.0625
GO:0001848	complement binding	F	1	16	38	2680	0.0263158	0.00597015	over	Q96KG7	P02741,P02743,P0C0L4,P26022,P27797,Q07021,Q96KG7,Q9NPY3,P35232,Q9Y279,O00187,P00751,P07357,P07360,P0C0L5,P13987	0.20478	0.66983	0.0625
GO:0070647	protein modification by small protein conjugation or removal	P	4	166	38	2680	0.105263	0.0619403	over	P28072,P55786,P63208,O95786	O00231,O00232,O00487,O14818,O43242,P62987,P17980,P20618,P25786,P25787,P25788,P25789,P28062,P28066,P28070,P28072,P28074,P29144,P35222,P35998,P43686,P48556,P49427,P49720,P49721,P51665,P55036,P55786,P60900,P61289,P62191,P62195,P62333,P62877,P63208,P68036,Q06323,Q13200,Q13404,Q13616,Q13618,Q13867,Q13951,Q14669,Q15008,Q16401,Q5JS37,Q6UWE0,Q7Z6Z7,Q8WWI1,Q92530,Q99460,Q9UBS8,Q9UIQ6,Q9UL46,Q9UMS4,Q9UNM6,…	0.206175	0.673218	0.0240964
GO:0030003	cellular cation homeostasis	P	3	111	38	2680	0.0789474	0.0414179	over	O75603,P63208,Q9UL62	O14958,P14625,P27797,O14983,O75603,O76061,O95292,P02649,P07686,P13693,P16615,P20073,P23634,P33151,P52823,Q13586,Q16627,Q4VNC1,Q9HC07,Q9UJZ1,O95202,P04156,P05067,P84077,O75348,O76003,P00441,P00450,P02786,P02787,P02790,P02792,P02794,P09601,P21399,P30519,P38606,P63208,P80188,Q13616,Q15843,Q15904,Q6MZM0,Q86VP6,P01019,P13637,P10643,P54707,Q93050,Q9HBG4,Q9UI12,Q9Y696,O75503,O95295,P50897,P01042,P09429,…	0.206652	0.6736	0.027027
GO:1902905	positive regulation of supramolecular fiber organization	P	2	60	38	2680	0.0526316	0.0223881	over	O15143,Q9HCE6	O75083,P23528,P60981,O00159,P05362,P07737,P16333,P61586,P62330,Q14247,Q5VZK9,Q86WN1,Q9ULZ3,Q9UQB8,Q9Y2A7,Q9Y5X1,P08581,P23396,P30622,P63000,Q14203,Q14980,Q15691,Q7Z460,Q9Y295,P21333,O15143,O15144,O15145,P59998,P61158,P61160,Q13576,Q92747,Q9BPX5,P53367,P84077,Q9BR76,O75146,P26232,Q12768,P31146,O14786,P02647,P08697,P09493,P29279,P60903,P60953,Q8N474,Q99972,Q9HCE6,P35609,P0DMV9,Q14008,P02649,P05067,…	0.20846	0.675959	0.0333333
GO:0021700	developmental maturation	P	2	60	38	2680	0.0526316	0.0223881	over	P02745,Q8IXL6	P03950,Q12768,Q3ZCM7,Q4VXU2,Q5VYS8,P08253,P33151,O95295,Q13492,O75973,P01024,P02745,P05067,Q14118,P48444,P41159,O14617,O43747,P57729,Q9BXS5,Q8IXL6,P02679,O75503,O95758,P02008,P11413,P16452,Q7L5Y9,P61586,Q86Y38,Q92854,O00468,O94856,Q92823,Q99972,Q02246,Q9UHC6,P04279,P09622,O95390,P15692,P30530,P35222,Q13951,Q14623,Q08J23,Q9Y4I1,P61812,Q9NQ38,Q9BQL6,O75781,P07737,Q53EL9,Q9BYH1,O94985,P63104,P78509,…	0.20846	0.675959	0.0333333
GO:0038061	NIK/NF-kappaB signaling	P	2	60	38	2680	0.0526316	0.0223881	over	P28072,P63208	P36222,Q99627,P62328,Q06830,O00571,P35813,Q99829,Q9BXJ4,O43707,P00533,P05067,P08571,P09429,P23396,P27797,P61586,Q14116,Q15628,Q9NZC2,O00231,O00232,O00487,O14818,O43242,P17980,P19838,P20618,P25786,P25787,P25788,P25789,P28062,P28066,P28070,P28072,P28074,P35998,P43686,P48556,P49720,P49721,P51665,P55036,P60900,P61289,P62191,P62195,P62333,P63208,Q00653,Q04864,Q06323,Q13200,Q13616,Q15008,Q16401,Q92530,…	0.20846	0.675959	0.0333333
GO:0006959	humoral immune response	P	4	167	38	2680	0.105263	0.0623134	over	P01762,P01764,P02745,P0DP04	O00187,O75636,P04264,P11226,P48740,Q15485,Q9BWP8,P01023,P05155,P01024,P13671,P13987,Q9NQ38,P49862,Q9Y337,P02790,P02788,P04279,P05109,P06702,P10645,P10909,P24158,P31151,P35030,P49913,P59666,P61626,P80188,P81534,P81605,Q06141,Q8TDL5,Q96PD5,Q9H1E1,Q9NP55,P01615,A0A075B6S6,P01614,P04433,A0A0C4DH25,A0M8Q6,A2NJV5,P00736,P00746,P00751,P01594,P04432,P01599,P01601,P01602,P01619,P01624,P01699,P01700,P01701…	0.209175	0.677106	0.0239521
GO:0051222	positive regulation of protein transport	P	3	112	38	2680	0.0789474	0.041791	over	O95786,P19784,P55786	P19367,P27361,Q15046,Q16539,O60825,P00367,P02753,P15104,P20396,P51451,Q13148,Q86V21,O95786,Q08211,P33176,P49407,P55809,P62760,P63000,P80108,Q07954,O00410,O95817,P08238,P12270,P12830,P14923,P21333,P28482,P41159,P61970,P62826,Q05655,Q13263,O95573,P63244,P31947,P35813,P49841,P50402,P62258,Q14393,Q92688,O00429,P02671,P02675,P02679,P03950,P15311,P35580,P84077,P61812,P62330,P62937,Q8WZ42,Q92614,Q9NV70,…	0.210368	0.678466	0.0267857
GO:0080134	regulation of response to stress	P	8	408	38	2680	0.210526	0.152239	over	P28072,P63208,O95786,P01762,P01764,P02745,P10451,Q15185	P01024,P01023,P05155,P13671,P13987,O94992,P09429,P12956,P13010,P23246,P43243,P78527,Q15233,Q16666,Q8WXF1,Q96PK6,Q9UHD2,Q9ULZ3,O00231,O00232,O00487,O14818,O43242,P13598,P17980,P19838,P20618,P25786,P25787,P25788,P25789,P28062,P28066,P28070,P28072,P28074,P35998,P43405,P43686,P48556,P49720,P49721,P51665,P55036,P60900,P61289,P62191,P62195,P62333,P63208,P98088,Q05655,Q06323,Q13177,Q13200,Q13616,Q15008,…	0.21157	0.678466	0.0196078
GO:1901988	negative regulation of cell cycle phase transition	P	2	61	38	2680	0.0526316	0.0227612	over	P28072,P63208	P12004,P29590,P31947,P61254,Q07812,Q13362,Q86X55,Q99873,Q9C0C2,Q9H4B4,O43264,O43684,P12270,Q96JB5,O00231,O00232,O00487,O14818,O43242,P17980,P20618,P25786,P25787,P25788,P25789,P28062,P28066,P28070,P28072,P28074,P35998,P43686,P48556,P49720,P49721,P51665,P55036,P60900,P61289,P62191,P62195,P62333,P62877,P63208,Q06323,Q13200,Q13616,Q15008,Q16401,Q92530,Q99460,Q9UL46,Q9UNM6,Q6Y7W6,Q13564,P46736,P78527,…	0.213701	0.678466	0.0327869
GO:0051495	positive regulation of cytoskeleton organization	P	2	61	38	2680	0.0526316	0.0227612	over	O15143,Q9HCE6	O75083,P23528,P60981,O00159,P05362,P07737,P16333,P61586,P62330,Q14247,Q5VZK9,Q86WN1,Q9ULZ3,Q9UQB8,Q9Y2A7,Q9Y5X1,P08581,P23396,P30622,P63000,Q14203,Q14980,Q15691,Q7Z460,Q9Y295,P21333,O15143,O15144,O15145,P59998,P61158,P61160,Q13576,Q92747,Q9BPX5,P53367,P84077,Q9BR76,O75146,P26232,P43487,Q9UNZ2,Q12768,P31146,O14786,P02647,P08697,P09493,P29279,P60903,P60953,Q8N474,Q99972,Q9HCE6,P35609,P0DMV9,Q14008,…	0.213701	0.678466	0.0327869
GO:0035966	response to topologically incorrect protein	P	2	61	38	2680	0.0526316	0.0227612	over	Q15084,Q9HCU5	O95757,P04792,P07900,P08238,P0DMV9,P10809,P11021,P11142,P17066,P25685,P31689,P34931,P34932,P35443,P38646,P48723,P49747,P50454,P54652,P55145,P61604,Q8TCJ2,Q92598,Q96CS3,Q9BS26,O14773,O94979,O95292,P02545,P08240,P0C869,P35611,P49748,Q06210,Q14203,Q15084,Q969H8,Q9HCU5,Q9UBS4,Q9Y490,Q9Y4L1,Q9Y5M8,O76061,P27797,P27824,P55072,Q5VVQ6,Q96HE7,Q96JB5,O95817,Q07812,P05198,P14625,P00748,P10909,Q13618,P46379,…	0.213701	0.678466	0.0327869
GO:0006873	cellular ion homeostasis	P	3	113	38	2680	0.0789474	0.0421642	over	O75603,P63208,Q9UL62	O14958,P14625,P27797,O14983,O75603,O76061,O95292,P02649,P07686,P13693,P16615,P20073,P23634,P33151,P52823,Q13586,Q16627,Q4VNC1,Q9HC07,Q9UJZ1,O95202,P04156,P05067,P84077,O75348,O76003,P00441,P00450,P02786,P02787,P02790,P02792,P02794,P09601,P21399,P30519,P38606,P63208,P80188,Q13616,Q15843,Q15904,Q6MZM0,Q86VP6,P01019,P13637,P10643,P54707,Q93050,Q9HBG4,Q9UI12,Q9Y696,O75503,O95295,P50897,P01042,P09429,…	0.2141	0.678466	0.0265487
GO:0051254	positive regulation of RNA metabolic process	P	4	169	38	2680	0.105263	0.0630597	over	O00267,Q9HCE6,P10451,O95786	P35222,Q4VXU2,P42224,Q9UM47,O00267,Q13838,O43809,Q09161,P07305,P10412,P16401,P16403,P17096,O94905,Q9BY44,Q9HCE6,Q15369,Q9GZS3,P26368,Q92616,P58004,O14793,O95361,P00533,P01019,P02452,P02649,P02787,P06748,P10451,P12830,P12956,P19838,P21741,P22392,P28482,P35232,P35813,P36507,P40763,P50570,P61457,P62195,P62826,P84095,Q04917,Q12797,Q12905,Q12906,Q13263,Q13404,Q13492,Q13547,Q14103,Q14140,Q15046,Q7Z5J4,…	0.215216	0.678466	0.0236686
GO:0032755	positive regulation of interleukin-6 production	P	1	17	38	2680	0.0263158	0.00634328	over	O95786	P05067,P40763,P43405,O95786,P02686,P09429,P10809,Q08211,Q86W26,Q9NPH3,Q9ULZ3,O15264,P18428,Q06124,Q99572,Q9NUY8,Q9UHA7	0.216123	0.678466	0.0588235
GO:0048814	regulation of dendrite morphogenesis	P	1	17	38	2680	0.0263158	0.00634328	over	Q9UL62	Q04917,Q9UL62,Q9UL25,P23528,Q96HC4,P20827,Q8N2Q7,O00429,P43034,P61160,P78509,Q14247,Q16643,Q9UJU6,Q9UQB8,P49841,Q92854	0.216123	0.678466	0.0588235
GO:0002718	regulation of cytokine production involved in immune response	P	1	17	38	2680	0.0263158	0.00634328	over	O95786	P04439,P61769,O95786,Q92499,P02647,P02652,P19367,P27361,Q15046,Q16539,P61812,P09601,O75326,Q9NQC3,P14174,P05089,Q14116	0.216123	0.678466	0.0588235
GO:0048708	astrocyte differentiation	P	1	17	38	2680	0.0263158	0.00634328	over	P02745	P05067,Q07954,P05109,P08670,P55268,P00533,P02745,Q9NZC2,Q02246,P07093,P40189,Q9UMS4,P00734,P27361,P28482,Q06124,P40763	0.216123	0.678466	0.0588235
GO:0061726	mitochondrion disassembly	P	1	17	38	2680	0.0263158	0.00634328	over	P19784	Q2TAZ0,Q7KZI7,Q8TDY2,Q9Y3D6,Q9Y4P8,Q16543,Q7Z6Z7,O00429,O60238,P19784,P21796,Q14247,P42858,Q99497,P04062,P52789,Q709C8	0.216123	0.678466	0.0588235
GO:0016079	synaptic vesicle exocytosis	P	1	17	38	2680	0.0263158	0.00634328	over	P61224	Q14160,Q8N2Q7,Q99719,P54920,P37840,O95295,P16615,O14908,P0DP25,P20339,P49841,Q9P253,P61224,O00429,P63027,Q99572,Q9H3Z4	0.216123	0.678466	0.0588235
GO:0005044	scavenger receptor activity	F	1	17	38	2680	0.0263158	0.00634328	over	Q96KG7	O43866,P04004,P05156,P21128,P58215,Q07954,Q08380,Q13822,Q14108,Q5KU26,Q86VB7,Q92954,Q96KG7,Q9H2A7,Q9NY15,Q9UGM3,Q9Y4K0	0.216123	0.678466	0.0588235
GO:0051591	response to cAMP	P	1	17	38	2680	0.0263158	0.00634328	over	P61224	P05067,P11021,P15311,P24593,P27695,P52823,P61224,Q15848,O15240,P00338,P02452,P09486,P15531,P18827,P30838,P42224,Q86X55	0.216123	0.678466	0.0588235
GO:0000422	autophagy of mitochondrion	P	1	17	38	2680	0.0263158	0.00634328	over	P19784	Q16543,Q7Z6Z7,O00429,O60238,P19784,P21796,Q14247,P42858,Q99497,P04062,P52789,Q709C8,Q2TAZ0,Q7KZI7,Q8TDY2,Q9Y3D6,Q9Y4P8	0.216123	0.678466	0.0588235
GO:0005546	phosphatidylinositol-4,5-bisphosphate binding	F	1	17	38	2680	0.0263158	0.00634328	over	Q9H190	O43795,O75146,O76027,P07355,P07737,P35609,P51178,Q12792,Q13492,Q15286,Q6IBS0,Q969T3,Q96QA5,Q9BYG8,Q9H190,Q9H1P3,Q9NV70	0.216123	0.678466	0.0588235
GO:0061028	establishment of endothelial barrier	P	1	17	38	2680	0.0263158	0.00634328	over	P61224	P35222,Q9NQC3,O95832,P05362,P49327,P55196,Q07157,Q13332,Q9UDY2,P18206,P15692,P04070,P33151,P35611,P15311,P26038,P61224	0.216123	0.678466	0.0588235
GO:0016772	transferase activity, transferring phosphorus-containing groups	F	3	114	38	2680	0.0789474	0.0425373	over	Q15185,P19784,Q8IXL6	Q9H0P0,Q9Y6K5,Q15185,P08237,P17858,Q01813,O60825,Q15046,O15160,O15514,P30876,P23743,Q9UJJ9,Q16851,P55263,P00568,P27144,Q92878,P49585,P06732,P12277,P12532,P30085,Q13057,P19367,P52789,P54886,P32189,Q3LXA3,Q16774,Q9UDY2,Q9BTU6,P15531,P22392,P00558,Q15126,P27708,P43405,P48729,P48730,P49841,P51812,P54619,P78527,Q05655,Q13131,Q13177,Q13263,Q13308,Q8N4C8,Q96SB4,Q9H4A3,Q9UHD2,Q9Y5S2,Q9Y6E0,O14976,O15264,…	0.217847	0.682734	0.0263158
GO:0003677	DNA binding	F	4	170	38	2680	0.105263	0.0634328	over	O95786,Q6PJG2,O75603,Q9HCU5	O75367,P09429,P19838,P23246,Q13547,Q15233,Q8WXF1,O43707,O75626,P06733,P15531,P16989,P42226,Q00653,Q04864,Q8IUX7,Q96K62,Q9P0M6,Q9UFW8,P05067,P07910,P11387,P38159,P40763,P42224,P49591,P52630,P53999,P54727,P61978,P67809,P82979,Q00839,Q08211,Q13148,Q16666,Q32MZ4,Q6P1N0,Q96I24,Q9NZC4,Q9P1Z2,Q9Y230,Q9Y2W1,P17096,P30044,P36776,P06748,Q9UKV8,Q9H0D6,P07305,Q14103,P12004,P12956,P13010,P16104,P23396,P27694,…	0.218256	0.682871	0.0235294
GO:0050768	negative regulation of neurogenesis	P	2	62	38	2680	0.0526316	0.0231343	over	P10451,Q9UL62	P21246,P35221,O14976,O95295,P02649,P08670,P09382,P23470,P43034,P61769,Q02790,Q07954,Q08629,Q13332,Q14563,Q15735,Q9UBR2,Q9UL15,P11137,Q8NFY4,Q9NQC3,O15116,O95390,P05067,P06730,P26196,P27797,Q02246,Q8IWV2,Q9UM47,Q6MZW2,P10451,Q92752,P00734,P35222,O14786,O75326,Q13214,Q13275,Q92854,Q9H2E6,Q9NPR2,P04216,P08138,P23515,P31150,P52565,P61586,Q04917,Q9UL62,P48735,P20827,Q8N2Q7,P49841,P62330,Q86X55,P02461,…	0.218956	0.683004	0.0322581
GO:0051716	cellular response to stimulus	P	20	1209	38	2680	0.526316	0.451119	over	P28072,P63208,P19784,P31949,Q15185,Q9H190,Q15084,Q9HCU5,Q6NUJ1,Q8NC56,P61224,Q9HCE6,P01762,P01764,O15143,O95786,Q8IXL6,P10451,P0DP04,P55786	P16104,Q06124,Q15121,Q16539,Q9NYL2,O00231,O00232,O00487,O14818,O14827,O15020,O43242,O95294,P00533,P02549,P02686,P04085,P08581,P09619,P11277,P13591,P17980,P20618,P25786,P25787,P25788,P25789,P27361,P28062,P28066,P28070,P28072,P28074,P28482,P30086,P31946,P35609,P35998,P36507,P43686,P48556,P49720,P49721,P51665,P53041,P55036,P60900,P61289,P62191,P62195,P62258,P62333,P62877,Q01082,Q06323,Q13200,Q13618,…	0.219029	0.683004	0.0165426
GO:0009617	response to bacterium	P	4	171	38	2680	0.105263	0.063806	over	P01762,P01764,P0DP04,Q13231	P61769,Q9NQ38,P49862,Q9Y337,A0A075B6R2,A0A0A0MS14,A0A0A0MS15,A0A0B4J1V0,A0A0B4J1V1,A0A0B4J1V2,A0A0B4J1X5,A0A0B4J1X8,A0A0B4J1Y9,A0A0B4J2H0,A0A0C4DH29,A0A0C4DH31,A0A0C4DH32,A0A0C4DH33,A0A0C4DH34,A0A0C4DH35,A0A0C4DH36,A0A0C4DH38,A0A0C4DH43,A0A0J9YX35,A0A0J9YXX1,A0M8Q6,O15240,O43405,P00738,P01742,P01743,P01762,P01764,P01766,P01767,P01772,P01780,P0DP04,P01817,P01834,P01859,P01860,P01861,P01871,P01876,…	0.221308	0.683293	0.0233918
GO:1903311	regulation of mRNA metabolic process	P	3	115	38	2680	0.0789474	0.0429104	over	Q15287,P28072,O00267	P09651,P14866,P17844,P26599,P38159,P84103,Q00839,Q01130,Q07666,Q07955,Q08170,Q13242,Q15020,Q15287,Q2TAY7,Q92841,Q9Y2W1,Q9Y5S9,O43809,Q09161,O00231,O00232,O00487,O14818,O14980,O43242,O75888,P04792,P08670,P62987,P11142,P11684,P11940,P17980,P20618,P25786,P25787,P25788,P25789,P27695,P28062,P28066,P28070,P28072,P28074,P31946,P35998,P43686,P48556,P49720,P49721,P51665,P55036,P60900,P61289,P62191,P62195,…	0.221609	0.683293	0.026087
GO:0002682	regulation of immune system process	P	8	414	38	2680	0.210526	0.154478	over	P28072,P63208,O95786,P01762,P01764,P02745,P0DP04,O15143	P01024,O00187,O75636,P04264,P11226,P48740,Q15485,Q9BWP8,P01023,P05155,O15400,P01889,P04439,P25311,P61769,Q99572,Q9NUQ9,P13671,P13987,O94992,P09429,P12956,P13010,P23246,P43243,P78527,Q15233,Q16666,Q8WXF1,Q96PK6,Q9UHD2,Q9ULZ3,O00231,O00232,O00487,O14818,O43242,P13598,P17980,P19838,P20618,P25786,P25787,P25788,P25789,P28062,P28066,P28070,P28072,P28074,P35998,P43405,P43686,P48556,P49720,P49721,P51665,…	0.223462	0.683293	0.0193237
GO:0046483	heterocycle metabolic process	P	15	871	38	2680	0.394737	0.325	over	O00267,Q15287,Q15185,Q9Y3I0,O75603,O43598,P19971,P06132,P31949,Q8NC56,Q9HCE6,P28072,P10451,O95786,Q8IXL6	P52292,P52294,Q92878,P11387,P27694,P33993,P55209,Q01105,Q08211,Q08945,Q09028,Q16576,Q8WYH8,Q92900,P12004,P11586,O00267,O14980,O75367,O75604,O75626,O94992,P01344,P02008,P05067,P06733,P07305,P09429,P09467,P62987,P10412,P10599,P11684,P12270,P15311,P15692,P16401,P16403,P16989,P17844,P19838,P20827,P22626,P23246,P27635,P27797,P35222,P35232,P35813,P37840,P40763,P41159,P42224,P42226,P49591,P61201,P62263,…	0.224161	0.683293	0.0172216
GO:0006874	cellular calcium ion homeostasis	P	2	63	38	2680	0.0526316	0.0235075	over	Q9UL62,O75603	O14958,P14625,P27797,P01019,P01042,P05067,P09429,P0DJI8,P51572,P62873,Q07954,Q14573,Q9UL62,Q9Y3D6,P29590,Q12797,Q99572,P0DP25,P78417,Q13557,Q9Y4I1,P42858,Q9HC07,P16615,Q07812,Q96A33,O14983,P21980,P52306,P51178,Q01970,Q96HE7,O60610,P31146,P00734,P04216,P37840,Q9GZZ8,P08133,P23634,P62258,Q9H251,P17174,P78347,P30679,O95202,Q16891,P62942,P54289,P04156,O75603,O76061,O95292,P02649,P07686,P13693,P20073,…	0.224223	0.683293	0.031746
GO:0032388	positive regulation of intracellular transport	P	2	63	38	2680	0.0526316	0.0235075	over	P19784,P55786	O00410,O95817,P08238,P12270,P12830,P14923,P21333,P28482,P41159,P61970,P62826,Q05655,Q13148,Q13263,Q16539,P43405,P31947,P35813,P49841,P50402,P62258,Q14393,Q92688,Q07666,Q08211,Q92673,O00159,P04156,P27105,P31751,Q12955,Q99653,Q9Y3D6,P33176,P60953,P63027,Q12797,Q9BUL8,Q9H4B4,P11137,O14983,P84077,P19784,P34931,P55786,P68036,Q13131,Q7Z6Z7,Q9UBE0,Q9Y371,P51572,Q53HC9,P07355,O00429,Q8N2Q7,P15311,P26038,…	0.224223	0.683293	0.031746
GO:0050852	T cell receptor signaling pathway	P	2	63	38	2680	0.0526316	0.0235075	over	P28072,P63208	P23396,P04156,P04216,P15311,P17931,P32455,Q12913,Q96IZ0,O00231,O00232,O00487,O14818,O43242,O75144,P01903,P04440,P04439,P16333,P17980,P19838,P20036,P20618,P25786,P25787,P25788,P25789,P28062,P28066,P28070,P28072,P28074,P28482,P35998,P41240,P43686,P46109,P48556,P49720,P49721,P49770,P51665,P55036,P60900,P61088,P61289,P62191,P62195,P62333,P63208,Q06323,Q13177,Q13200,Q13616,Q14232,Q15008,Q16401,Q92530,…	0.224223	0.683293	0.031746
GO:0051961	negative regulation of nervous system development	P	2	63	38	2680	0.0526316	0.0235075	over	P10451,Q9UL62	P21246,P35221,O14976,O95295,P02649,P08670,P09382,P23470,P43034,P61769,Q02790,Q07954,Q08629,Q13332,Q14563,Q15735,Q9UBR2,Q9UL15,P11137,Q8NFY4,Q9NQC3,P53634,O15116,O95390,P05067,P06730,P26196,P27797,Q02246,Q8IWV2,Q9UM47,Q6MZW2,P10451,Q92752,P00734,P35222,O14786,O75326,Q13214,Q13275,Q92854,Q9H2E6,Q9NPR2,P63172,Q86VS8,Q8NEU8,Q92673,P04216,P08138,P23515,P31150,P52565,P61586,Q04917,Q9UL62,P48735,P20827,…	0.224223	0.683293	0.031746
GO:0042063	gliogenesis	P	2	63	38	2680	0.0526316	0.0235075	over	P02745,O75603	P05067,Q07954,P35222,P13611,P61812,Q6UVK1,P19022,P78509,Q8NFT8,P05109,P08670,P55268,P09211,P49770,Q14232,P13639,P24043,P35052,O43175,Q9NQC3,P07942,Q8WXH0,Q9UH99,P43034,Q96N66,P61586,Q02246,Q14118,Q99972,P10909,P00441,P31751,Q92597,P07686,Q14160,P00533,P02745,Q9NZC2,P40763,P04004,P09543,P23471,P41240,P07093,P40189,Q9UMS4,P00734,O75083,O14744,P21246,P21741,Q13547,Q15382,P27361,P28482,Q06124,P48735,…	0.224223	0.683293	0.031746
GO:0050789	regulation of biological process	P	28	1784	38	2680	0.736842	0.665672	over	O00267,P28072,Q15287,P63208,O95786,Q9HCU5,P19784,P01762,P01764,P02745,P31949,Q15185,Q9H190,Q15084,Q8NBS9,P0DP04,Q6NUJ1,Q9UL62,Q96KG7,O43598,Q8IXL6,Q8NC56,P19971,P61224,Q9HCE6,O15143,P10451,P55786	P52292,P52294,Q92878,P16104,Q06124,Q15121,Q16539,Q9NYL2,P31947,P60709,Q16543,Q96JB5,Q9BZE4,P12004,O00267,O14980,O75367,O75604,O75626,O94992,P01344,P02008,P05067,P06733,P07305,P09429,P09467,P62987,P10412,P10599,P11684,P12270,P15311,P15692,P16401,P16403,P16989,P17844,P19838,P20827,P22626,P23246,P27635,P27797,P35222,P35232,P35813,P37840,P40763,P41159,P42224,P42226,P49591,P61201,P62263,P62829,P67809,…	0.225177	0.683293	0.0156951
GO:0002376	immune system process	P	14	806	38	2680	0.368421	0.300746	over	P02745,P28072,P63208,O95786,A0A075B6H7,P01762,P01764,Q13231,P0DP04,Q8IXL6,O15143,P31949,P61224,Q8NBS9	P35579,Q14160,Q96L92,P26038,P09429,Q9ULZ3,P02745,P05067,P10909,P37840,P43490,Q9NZC2,Q07812,P30530,P04083,Q9Y275,P01024,P07602,O00187,O75636,P04264,P11226,P48740,Q15485,Q9BWP8,P01023,P05155,P00492,P04439,P09668,P53634,Q13630,O15400,P01889,P25311,P61769,Q99572,Q9NUQ9,P13671,P13987,O94992,P12956,P13010,P23246,P43243,P78527,Q15233,Q16666,Q8WXF1,Q96PK6,Q9UHD2,O00231,O00232,O00487,O14818,O43242,P13598,…	0.227176	0.683293	0.0173697
GO:0000381	regulation of alternative mRNA splicing, via spliceosome	P	1	18	38	2680	0.0263158	0.00671642	over	Q15287	P09651,P14866,P17844,P26599,P38159,P84103,Q00839,Q01130,Q07666,Q07955,Q08170,Q13242,Q15020,Q15287,Q2TAY7,Q92841,Q9Y2W1,Q9Y5S9	0.227308	0.683293	0.0555556
GO:0045010	actin nucleation	P	1	18	38	2680	0.0263158	0.00671642	over	O15143	O15143,O15144,O15145,P59998,P61158,P61160,Q13576,Q92747,Q9BPX5,P53367,P84077,Q9BR76,O75146,P26232,Q12768,P31146,Q7L576,Q9Y2A7	0.227308	0.683293	0.0555556
GO:0051117	ATPase binding	F	1	18	38	2680	0.0263158	0.00671642	over	Q9UL62	O75348,P00533,P11233,P11234,P15311,P16157,P22087,P25685,P36543,P55769,P63000,Q93050,Q9HBG4,Q9UL62,Q9UNZ2,Q9Y230,Q9Y265,Q9Y2X3	0.227308	0.683293	0.0555556
GO:0003724	RNA helicase activity	F	1	18	38	2680	0.0263158	0.00671642	over	O95786	Q08211,O00571,O43143,O75643,O95786,P17844,P26196,P38919,P60842,Q13283,Q13838,Q14240,Q7L014,Q92499,Q92841,Q92900,Q9BUQ8,Q9NUU7	0.227308	0.683293	0.0555556
GO:0051983	regulation of chromosome segregation	P	1	18	38	2680	0.0263158	0.00671642	over	P19784	Q9Y6A5,O43264,O43684,P12270,O75367,Q13618,P23246,Q14980,Q9P258,P60953,Q8IYA8,P35222,Q14204,Q9Y6G9,Q00839,P19784,P68400,P41227	0.227308	0.683293	0.0555556
GO:0008235	metalloexopeptidase activity	F	1	18	38	2680	0.0263158	0.00671642	over	P55786	P12955,P14384,P15169,P16870,Q8IUX7,Q8N436,Q96IY4,Q9UI42,P09960,P15144,P50579,P55786,Q9NZ08,Q9UIQ6,Q9Y646,O75844,P28838,Q9H4A4	0.227308	0.683293	0.0555556
GO:0007187	G protein-coupled receptor signaling pathway, coupled to cyclic nucleotide second messenger	P	1	18	38	2680	0.0263158	0.00671642	over	Q6NUJ1	P04899,P08754,P30679,P63096,Q9Y6W5,P05067,P22392,P62873,O75781,P07602,Q6NUJ1,P21333,P01019,P10645,P51693,P23634,O14744,P04083	0.227308	0.683293	0.0555556
GO:0030316	osteoclast differentiation	P	1	18	38	2680	0.0263158	0.00671642	over	Q8IXL6	P07355,P43034,Q8IXL6,Q9BRX8,O95633,P35222,P35555,Q8N474,P00918,Q9NZC2,Q6YHK3,P02788,Q15904,P02786,P02787,P07333,Q04760,Q16539	0.227308	0.683293	0.0555556
GO:0044764	multi-organism cellular process	P	1	18	38	2680	0.0263158	0.00671642	over	O95786	P62937,Q14393,O95786,Q07021,Q3LXA3,Q86UT6,Q8TAT6,Q86WN1,O14791,P00734,P04196,P36980,P49913,Q03591,P02788,Q9NP55,Q7Z2W4,Q9Y4E8	0.227308	0.683293	0.0555556
GO:0045453	bone resorption	P	1	18	38	2680	0.0263158	0.00671642	over	P10451	P07333,P41240,Q99572,P00533,P00918,P02786,P02787,P10451,P43405,Q15904,Q9NS15,O14773,O95716,P13686,P35222,P63000,Q14623,Q9UBB6	0.227308	0.683293	0.0555556
GO:0030510	regulation of BMP signaling pathway	P	1	18	38	2680	0.0263158	0.00671642	over	Q8NC56	P33151,Q14318,Q14980,Q92859,Q9GZX9,O95633,P35813,P41271,P98164,Q8N474,Q8NC56,Q92673,Q92743,Q96HF1,Q9BU40,P35555,Q12841,Q6FHJ7	0.227308	0.683293	0.0555556
GO:0002526	acute inflammatory response	P	3	117	38	2680	0.0789474	0.0436567	over	P01762,P01764,P02745	P01024,P01023,P05155,P13671,P13987,P00748,P42785,P01008,P05362,A6NLJ0,P03952,P02743,P09211,P40189,Q99497,P00734,P00738,P01009,P01011,P02741,P02751,P02763,P02765,P08697,P0DJI8,P11226,P18428,P18510,P19652,P35542,P40763,Q06141,Q14624,Q86VB7,Q9BQE5,P01615,A0A075B6S6,P01614,P04433,A0A0C4DH25,A0M8Q6,A2NJV5,O43866,P00736,P00751,P01031,P01594,P04432,P01599,P01601,P01602,P01619,P01624,P01699,P01700,P01701…	0.229176	0.683293	0.025641
GO:0004672	protein kinase activity	F	2	64	38	2680	0.0526316	0.0238806	over	P19784,Q8IXL6	P22392,O14976,O15264,O75131,O94804,O95747,P11387,P19784,P28482,P31751,P36507,P43405,P48729,P48730,P49841,P51812,P67870,P68400,P78527,Q05655,Q13131,Q13177,Q13557,Q15208,Q15418,Q16539,Q16644,Q7KZI7,Q8IU85,Q8IXL6,Q8N4C8,Q8WZ42,Q96SB4,Q9H2G2,Q9H4A3,Q9H4B4,Q9NYL2,Q9UHD2,Q9Y376,Q9Y5S2,Q9Y6E0,P54619,P27361,P00533,P07333,P08581,P09619,P30530,P35968,P41240,P51451,Q13882,Q96KG9,P17948,P35590,Q08345,Q12805,…	0.229502	0.683293	0.03125
GO:0060560	developmental growth involved in morphogenesis	P	2	64	38	2680	0.0526316	0.0238806	over	Q9UL62,P10451	Q13308,P02649,P49841,P50570,Q14247,Q16555,Q92823,Q99784,Q9UL25,P11137,Q13332,Q8NFY4,Q9NQC3,A0MZ66,O75326,P02751,P31150,P32004,P43034,P62491,Q13439,Q16643,Q6IBS0,Q7L576,Q9UJU6,Q9UL62,Q9UPN3,P05067,Q6MZW2,P29373,P53990,Q92854,P07900,P08238,P18206,Q93008,P55268,P10451,Q07954,Q92752,Q14563,O14786,P15692,Q7Z7M0,Q13214,Q13275,Q9H2E6,Q9NPR2,O60462,Q13740,Q13263,Q96HF1,P24821,Q8IZV5,Q8N474,Q96F07,O95294,…	0.229502	0.683293	0.03125
GO:1901136	carbohydrate derivative catabolic process	P	2	64	38	2680	0.0526316	0.0238806	over	Q13231,P19971	O00468,P04066,P15586,P18827,P22304,P35052,P54802,P98160,P36222,Q01459,Q13231,Q15782,P46926,Q9Y303,P26572,P00491,Q9NZK5,Q9BY32,Q01432,O60658,P36639,Q9Y3Z3,Q16831,Q9H773,O00462,Q6ZVX7,Q8TCJ2,P04062,Q9HCG7,P07602,P54803,P07686,P17900,Q99519,Q9Y3R4,P49773,Q96PD5,Q9Y315,P32320,P17050,Q9BTY2,Q9UJ70,P23526,O14594,P06865,P13611,P21810,Q6UVK1,P16070,Q99653,O00154,P16112,P20774,P51884,P51888,P00492,P19971,…	0.229502	0.683293	0.03125
GO:0016579	protein deubiquitination	P	2	64	38	2680	0.0526316	0.0238806	over	O95786,P28072	Q93009,Q9Y4E8,Q5VVQ6,Q96DC9,O00487,P34897,P46736,P45974,Q96FW1,Q93008,P55072,Q99497,Q15020,O00231,O00232,O00303,O14818,O15294,O43242,O75604,O95786,O96019,P62987,P15374,P17980,P20618,P25786,P25787,P25788,P25789,P28062,P28066,P28070,P28072,P28074,P35998,P43686,P48556,P49720,P49721,P51665,P54578,P54727,P55036,P60709,P60900,P61289,P61586,P62191,P62195,P62333,Q06323,Q13200,Q15008,Q15843,Q16401,Q8NFA0,…	0.229502	0.683293	0.03125
GO:0071347	cellular response to interleukin-1	P	2	64	38	2680	0.0526316	0.0238806	over	P28072,P63208	O00231,O00232,O00487,O14818,O43242,P62987,P17980,P18510,P19838,P20618,P25786,P25787,P25788,P25789,P27361,P28062,P28066,P28070,P28072,P28074,P35998,P43686,P48556,P49720,P49721,P51665,P55036,P60900,P61088,P61289,P62191,P62195,P62333,P62877,P63208,Q06323,Q13200,Q13404,Q13616,Q15008,Q16401,Q92530,Q99460,Q9H0E2,Q9NPH3,Q9UL46,Q9UNM6,Q9Y6K9,O15264,P02675,P02679,P05362,P10646,P32455,P32456,P36222,P38159,…	0.229502	0.683293	0.03125
GO:0007399	nervous system development	P	8	418	38	2680	0.210526	0.15597	over	P02745,P19784,Q8NC56,Q9UL62,P19971,O75603,P10451,Q9H190	P40763,O00533,O14786,P30530,P35222,P35580,P43034,P46108,P46109,P62258,P63000,P78509,Q02880,Q07812,Q08629,Q13885,Q14393,Q14563,Q7KZI7,Q8NFP4,Q8NFT8,Q92823,Q93008,Q9NXR1,Q9HCU4,P23528,O15031,P07737,P11233,P11586,P61812,P62081,P98164,Q14160,Q15363,Q96MT3,P15692,P05067,Q07954,P21246,P35221,A0MZ66,P06703,P09543,P11137,P23471,P26232,P60709,P61006,P61026,Q00169,Q12955,Q13492,Q8IWV2,Q9UQB8,O15020,O60462,…	0.231541	0.683293	0.0191388
GO:0002694	regulation of leukocyte activation	P	3	118	38	2680	0.0789474	0.0440299	over	P01762,P01764,P0DP04	Q96IZ0,P02786,P14174,Q10588,Q9Y275,O75144,P09382,P27487,P41240,P60953,P63000,Q06124,Q13177,P41159,Q14116,O75626,P30530,Q14393,Q96PD5,Q9UIB8,O96005,P00441,Q14623,O95497,P00491,P04440,P02549,P04083,P16333,P19320,P20036,P31146,P40189,P01344,P09429,P18065,P23396,Q9ULZ3,P17931,P35222,P05089,P11684,Q14956,Q9Y279,Q92614,P10809,P18428,Q15046,Q15833,P09601,P43405,O43747,P11279,Q13951,Q8N474,Q9NQ38,P32119,…	0.23298	0.683293	0.0254237
GO:0055074	calcium ion homeostasis	P	2	65	38	2680	0.0526316	0.0242537	over	O75603,Q9UL62	O14958,P14625,P27797,O14983,O75603,O76061,O95292,P02649,P07686,P13693,P16615,P20073,P23634,P33151,P52823,Q13586,Q16627,Q4VNC1,Q9HC07,Q9UJZ1,P01019,P01042,P05067,P09429,P0DJI8,P51572,P62873,Q07954,Q14573,Q9UL62,Q9Y3D6,P29590,Q12797,Q99572,P0DP25,P78417,Q13557,Q9Y4I1,P42858,Q07812,Q96A33,P21980,P52306,P51178,Q01970,Q96HE7,O60610,P31146,P00734,P04216,P37840,Q9GZZ8,P08133,P62258,Q9H251,P17174,P78347,…	0.234791	0.683293	0.0307692
GO:0048588	developmental cell growth	P	2	65	38	2680	0.0526316	0.0242537	over	Q9UL62,P10451	O14686,P02649,P49841,P50570,Q14247,Q16555,Q92823,Q99784,Q9UL25,P11137,Q13332,Q8NFY4,Q9NQC3,A0MZ66,O75326,P02751,P31150,P32004,P43034,P62491,Q13439,Q16643,Q6IBS0,Q7L576,Q9UJU6,Q9UL62,Q9UPN3,P05067,Q6MZW2,P29373,P53990,Q92854,P07900,P08238,P18206,Q93008,P55268,P10451,Q07954,Q92752,Q14563,O14786,P15692,Q7Z7M0,Q13214,Q13275,Q9H2E6,Q9NPR2,O60462,Q13740,P01019,Q96HC4,Q13526,Q13838,P11413,Q6UXB8,Q96F07,…	0.234791	0.683293	0.0307692
GO:0019219	regulation of nucleobase-containing compound metabolic process	P	9	484	38	2680	0.236842	0.180597	over	O00267,Q15287,P31949,Q8NC56,Q9HCE6,P28072,P10451,O95786,Q15185	P52292,P52294,Q92878,P12004,O00267,O14980,O75367,O75604,O75626,O94992,P01344,P02008,P05067,P06733,P07305,P09429,P09467,P62987,P10412,P10599,P11684,P12270,P15311,P15692,P16401,P16403,P16989,P17844,P19838,P20827,P22626,P23246,P27635,P27797,P35222,P35232,P35813,P37840,P40763,P41159,P42224,P42226,P49591,P61201,P62263,P62829,P67809,Q00653,Q00839,Q04864,Q07021,Q07666,Q13033,Q13263,Q13363,Q13547,Q13618,…	0.236324	0.683293	0.018595
GO:0016202	regulation of striated muscle tissue development	P	1	19	38	2680	0.0263158	0.00708955	over	Q96KG7	O14793,Q96KG7,P16989,P35222,Q13131,Q4KMG0,Q96TA1,P02753,P28482,Q16539,Q13526,Q13838,P11413,Q6UXB8,P17844,Q92841,P35052,P28300,P58546	0.238339	0.683293	0.0526316
GO:0032677	regulation of interleukin-8 production	P	1	19	38	2680	0.0263158	0.00708955	over	O95786	P49407,O95786,P05121,P09429,P0DMV9,P18428,Q15848,Q99497,O43504,P02652,P43405,P02741,P04083,P09525,P62328,P08571,P49913,Q86W26,Q9ULZ3	0.238339	0.683293	0.0526316
GO:0098632	cell-cell adhesion mediator activity	F	1	19	38	2680	0.0263158	0.00708955	over	P31949	O94856,Q92823,P14923,P15924,Q02487,Q14126,O00151,P04083,P07355,P31949,P61026,P62136,Q14134,Q96HC4,Q9UQB8,Q9Y446,Q02246,Q8IWV2,Q8WX93	0.238339	0.683293	0.0526316
GO:0045773	positive regulation of axon extension	P	1	19	38	2680	0.0263158	0.00708955	over	Q9UL62	Q07954,O14786,P15692,Q7Z7M0,A0MZ66,O75326,P02751,P31150,P32004,P43034,P62491,Q13439,Q14247,Q16643,Q6IBS0,Q7L576,Q9UJU6,Q9UL62,Q9UPN3	0.238339	0.683293	0.0526316
GO:0046873	metal ion transmembrane transporter activity	F	1	19	38	2680	0.0263158	0.00708955	over	Q9UL62	Q14573,P54289,Q5VU97,O76027,P07355,P08133,Q9UL62,Q9UN76,Q9HC07,O14983,P16615,P23634,P13637,P54707,P13866,P08195,P51172,O95202,O95153	0.238339	0.683293	0.0526316
GO:0022600	digestive system process	P	1	19	38	2680	0.0263158	0.00708955	over	P19971	P15311,P53621,P01011,P02753,Q9Y3F4,Q04828,Q9UHB6,P02647,P02652,P06727,P41159,P07148,P21399,Q9UDY2,O75146,Q16739,P13866,P11171,P19971	0.238339	0.683293	0.0526316
GO:0042440	pigment metabolic process	P	1	19	38	2680	0.0263158	0.00708955	over	P06132	P00492,P07741,P06132,P13716,O00264,P09601,P30519,P11586,P22234,P02760,P30043,P53004,P02790,P30046,Q9Y4I1,P22102,P60891,O14908,Q9UKG1	0.238339	0.683293	0.0526316
GO:2000059	negative regulation of ubiquitin-dependent protein catabolic process	P	1	19	38	2680	0.0263158	0.00708955	over	P19784	O14908,O15294,O75113,P08238,P46379,P62913,Q8N163,Q93009,Q96HY6,Q99497,Q9UL15,O43765,P54578,P19784,P29590,P46777,P62081,P62829,P68400	0.238339	0.683293	0.0526316
GO:0008543	fibroblast growth factor receptor signaling pathway	P	1	19	38	2680	0.0263158	0.00708955	over	Q8IXL6	Q8IXL6,P08138,P35052,P35222,O15514,P09651,P26599,P27361,P28482,P29279,P30876,P31943,P46109,P46940,P52272,P61106,Q01085,Q06124,Q09161	0.238339	0.683293	0.0526316
GO:0048634	regulation of muscle organ development	P	1	19	38	2680	0.0263158	0.00708955	over	Q96KG7	P28300,P58546,O14793,Q96KG7,P16989,P35222,Q13131,Q4KMG0,Q96TA1,P02753,P28482,Q16539,Q13526,Q13838,P11413,Q6UXB8,P17844,Q92841,P35052	0.238339	0.683293	0.0526316
GO:0034702	ion channel complex	C	1	19	38	2680	0.0263158	0.00708955	over	Q9UL62	Q9UL62,O00299,O95833,Q9Y696,Q8N2Q7,O95897,P48058,O14958,O14983,P0DP25,Q12797,Q15257,P54289,Q5VU97,Q14247,Q9UHC6,P54652,P62942,Q6NSJ5	0.238339	0.683293	0.0526316
GO:0048013	ephrin receptor signaling pathway	P	1	19	38	2680	0.0263158	0.00708955	over	O15143	O15143,O15144,O15145,P08253,P14780,P16333,P20827,P46108,P53680,P59998,P60709,P60953,P61158,P61160,P61586,P63000,P63261,Q06124,Q92747	0.238339	0.683293	0.0526316
GO:0070160	tight junction	C	1	19	38	2680	0.0263158	0.00708955	over	O95786	O43815,O95786,O95832,P16989,P33151,P35222,P58107,Q07157,Q8IUK5,Q8WUM4,Q8WVV4,Q9BRK3,Q9BXJ0,Q9P0L0,Q9P2M7,Q9UDY2,Q86X29,P55196,P60709	0.238339	0.683293	0.0526316
GO:0043627	response to estrogen	P	1	19	38	2680	0.0263158	0.00708955	over	O15143	Q8N474,O14686,O14793,O15143,P00338,P00918,P02647,P02652,P04062,P08709,P09601,P09619,P10809,P18065,P21266,P21964,P28482,P35221,Q14258	0.238339	0.683293	0.0526316
GO:0015036	disulfide oxidoreductase activity	F	1	19	38	2680	0.0263158	0.00708955	over	Q15084	P00390,P10599,Q16881,Q6DKJ4,P35754,O76003,Q96HE7,Q9H299,Q9NY15,Q9Y2Q3,O95881,P07237,P13667,P30101,Q15084,P78417,P00558,Q9BRA2,O43396	0.238339	0.683293	0.0526316
GO:0051084	'de novo' posttranslational protein folding	P	1	19	38	2680	0.0263158	0.00708955	over	Q15185	O14976,P0DMV9,P11021,P11142,P17066,P25685,P34931,P38646,P48723,P50502,P54652,P61604,Q15185,Q92598,Q96HE7,Q99615,P78371,O60613,Q9NYU2	0.238339	0.683293	0.0526316
GO:0004177	aminopeptidase activity	F	1	19	38	2680	0.0263158	0.00708955	over	P55786	P27487,P42785,Q12884,Q9NY33,Q9UHL4,P09960,P15144,P50579,P55786,Q9NZ08,Q9UIQ6,P03951,O60911,P09668,P12955,P28838,P29144,Q13867,Q9H4A4	0.238339	0.683293	0.0526316
GO:0072503	cellular divalent inorganic cation homeostasis	P	2	66	38	2680	0.0526316	0.0246269	over	O75603,Q9UL62	O14958,P14625,P27797,O14983,O75603,O76061,O95292,P02649,P07686,P13693,P16615,P20073,P23634,P33151,P52823,Q13586,Q16627,Q4VNC1,Q9HC07,Q9UJZ1,P01019,P01042,P05067,P09429,P0DJI8,P51572,P62873,Q07954,Q14573,Q9UL62,Q9Y3D6,P29590,Q12797,Q99572,P0DP25,P78417,Q13557,Q9Y4I1,P42858,P05109,P06702,Q07812,Q96A33,P21980,P52306,P51178,Q01970,Q96HE7,O60610,P31146,P00734,P04216,P37840,Q9GZZ8,P08133,P62258,Q9H251,…	0.240089	0.683293	0.030303
GO:0033157	regulation of intracellular protein transport	P	2	66	38	2680	0.0526316	0.0246269	over	P19784,P55786	Q7Z3B4,Q08J23,O00410,O95817,P08238,P12270,P12830,P14923,P21333,P28482,P41159,P61970,P62826,Q05655,Q13148,Q13263,Q16539,P05090,Q99653,Q9BQL6,O14980,Q06124,Q9HAV4,P10599,P46060,Q99497,P31947,P35813,P49841,P50402,P62258,Q14393,Q92688,Q92673,O00159,P04156,P27105,P31751,Q12955,Q9Y3D6,P31150,P33176,P60953,P63027,Q12797,Q9BUL8,Q9H4B4,Q15848,Q4V328,O60238,P49257,Q02818,P19784,P34931,P55786,P68036,Q13131,…	0.240089	0.683293	0.030303
GO:0016055	Wnt signaling pathway	P	3	120	38	2680	0.0789474	0.0447761	over	P28072,P19784,P63208	P35222,P62873,Q01970,Q9UKV8,P05067,P30153,P67775,Q13951,O75787,P68400,Q8N474,Q8NEY4,Q9UPN3,O14907,P63244,Q07954,Q6DKJ4,Q6FHJ7,Q92765,Q96HF1,Q9Y5W5,Q99972,P14543,P18827,O00231,O00232,O00487,O14818,O43242,P07737,P17980,P20618,P25786,P25787,P25788,P25789,P28062,P28066,P28070,P28072,P28074,P35998,P43686,P48556,P49720,P49721,P51665,P53680,P55036,P60900,P60953,P61289,P61586,P62191,P62195,P62333,P63000,…	0.240624	0.683293	0.025
GO:0006725	cellular aromatic compound metabolic process	P	15	884	38	2680	0.394737	0.329851	over	O00267,Q15287,Q15185,Q9Y3I0,O75603,O43598,P19971,P06132,P31949,Q8NC56,Q9HCE6,P28072,P10451,O95786,Q8IXL6	P52292,P52294,Q92878,P11387,P27694,P33993,P55209,Q01105,Q08211,Q08945,Q09028,Q16576,Q8WYH8,Q92900,P12004,P11586,O00267,O14980,O75367,O75604,O75626,O94992,P01344,P02008,P05067,P06733,P07305,P09429,P09467,P62987,P10412,P10599,P11684,P12270,P15311,P15692,P16401,P16403,P16989,P17844,P19838,P20827,P22626,P23246,P27635,P27797,P35222,P35232,P35813,P37840,P40763,P41159,P42224,P42226,P49591,P61201,P62263,…	0.244237	0.683293	0.0169683
GO:0016049	cell growth	P	3	121	38	2680	0.0789474	0.0451493	over	O43598,Q9UL62,P10451	O14686,O94985,P01019,P17936,P22692,P24593,P46109,Q08345,Q08629,Q13557,Q16270,Q9BQT9,Q9BXP8,Q9UBX5,O00571,O43598,P00533,P00734,P05109,P06702,P16401,P31947,P46108,P51812,P58546,P60953,P61586,P61812,P68400,P78344,Q04637,Q09161,Q15418,Q8N474,Q96HF1,Q9H2A7,O75489,P02511,P04196,P06733,P07093,P09467,P0DMV9,P29590,P30153,P32320,P35232,P50897,P58004,P67775,P63244,Q12913,Q13444,Q14140,Q16576,Q8IUI8,Q8N163,…	0.244464	0.683293	0.0247934
GO:0045088	regulation of innate immune response	P	3	121	38	2680	0.0789474	0.0451493	over	P28072,P63208,O95786	P01023,P05155,O94992,P09429,P12956,P13010,P23246,P43243,P78527,Q15233,Q16666,Q8WXF1,Q96PK6,Q9UHD2,Q9ULZ3,O00231,O00232,O00487,O14818,O43242,P13598,P17980,P19838,P20618,P25786,P25787,P25788,P25789,P28062,P28066,P28070,P28072,P28074,P35998,P43405,P43686,P48556,P49720,P49721,P51665,P55036,P60900,P61289,P62191,P62195,P62333,P63208,P98088,Q05655,Q06323,Q13177,Q13200,Q13616,Q15008,Q16401,Q92530,Q99460,…	0.244464	0.683293	0.0247934
GO:0198738	cell-cell signaling by wnt	P	3	121	38	2680	0.0789474	0.0451493	over	P19784,P63208,P28072	O00571,O14907,O43815,O60716,O75436,P62987,P16870,P19784,P35222,P48729,P48730,P49841,P62877,P63208,P67870,P68400,Q13131,Q13616,Q13618,Q16531,Q6DKJ4,Q7KZI7,Q8N163,Q96QK1,Q9GZS3,Q9HCU4,Q9P1Z2,Q9UBP4,Q9UBQ0,Q9UN36,Q9UPN3,Q9Y5W5,P62873,Q01970,Q9UKV8,P05067,P30153,P67775,Q13951,O75787,Q8N474,Q8NEY4,P63244,Q07954,Q6FHJ7,Q92765,Q96HF1,Q99972,P14543,P18827,O00231,O00232,O00487,O14818,O43242,P07737,P17980,…	0.244464	0.683293	0.0247934
GO:0010389	regulation of G2/M transition of mitotic cell cycle	P	2	67	38	2680	0.0526316	0.025	over	P28072,P63208	Q96JB5,O75351,P05067,P54652,P62491,Q9P258,O00231,O00232,O00487,O14818,O43242,P17980,P20618,P25786,P25787,P25788,P25789,P28062,P28066,P28070,P28072,P28074,P35998,P43686,P48556,P49720,P49721,P51665,P55036,P60900,P61289,P62191,P62195,P62333,P62877,P63208,Q06323,Q13200,Q13616,Q15008,Q16401,Q92530,Q99460,Q9UL46,Q9UNM6,Q13564,P04350,P07437,P07900,P30153,P43034,P48730,P61163,P61981,P62258,P63167,P68366,…	0.245394	0.683293	0.0298507
GO:0006839	mitochondrial transport	P	2	67	38	2680	0.0526316	0.025	over	P19784,P55786	Q07812,O94826,P12236,P55957,Q15785,Q9NS69,Q9Y3D6,Q9Y5J9,Q9Y5L4,P22695,P23786,Q13085,Q5SRD1,Q3ZCQ8,Q9HAV7,Q9Y5Z4,P52789,P63172,Q16762,O75947,P00846,P06576,P08574,P10606,P24539,P25705,P30049,P36542,P48047,P56134,Q9UJZ1,Q9UJS0,Q9P0J0,P07900,P34932,O95831,P10809,P09543,P30405,P40763,O60238,Q8IXI1,Q96QK1,O95202,P27348,P30419,P31946,P31947,P61981,P62258,P63104,Q04917,P05141,P42765,P48506,O75146,P49841,…	0.245394	0.683293	0.0298507
GO:0140098	catalytic activity, acting on RNA	F	2	67	38	2680	0.0526316	0.025	over	O95786,Q9Y3I0	Q9H0D6,Q9Y2L1,Q9Y3B8,Q9H0P0,P26640,P41252,P49588,Q9NSE4,Q9P2J5,O00571,O43143,O75643,O95786,P17844,P26196,P38919,P60842,Q08211,Q13283,Q13838,Q14240,Q7L014,Q92499,Q92841,Q92900,Q9BUQ8,Q9NUU7,O15160,O15514,P30876,O00442,Q9Y3I0,Q9Y3E5,O00584,P21128,Q15631,Q7KZF4,Q9UKV8,P07998,P10153,P34096,P27695,Q96C86,P03950,P25311,Q9H1E1,Q9Y3Z3,P26639,P54136,P14868,O43776,P49589,P07814,P47897,P41250,P12081,Q15046,…	0.245394	0.683293	0.0298507
GO:0045930	negative regulation of mitotic cell cycle	P	2	67	38	2680	0.0526316	0.025	over	P28072,P63208	P12004,P29590,P31947,P61254,Q07812,Q13362,Q86X55,Q99873,Q9C0C2,Q9H4B4,O43264,Q9NYL2,O43684,P12270,Q96JB5,O00231,O00232,O00487,O14818,O43242,P17980,P20618,P25786,P25787,P25788,P25789,P28062,P28066,P28070,P28072,P28074,P35998,P43686,P48556,P49720,P49721,P51665,P55036,P60900,P61289,P62191,P62195,P62333,P62877,P63208,Q06323,Q13200,Q13616,Q15008,Q16401,Q92530,Q99460,Q9UL46,Q9UNM6,Q6Y7W6,Q13564,Q02880,…	0.245394	0.683293	0.0298507
GO:0044427	chromosomal part	C	3	122	38	2680	0.0789474	0.0455224	over	P19784,O75603,Q15185	O14980,O43237,O43264,O43684,P12270,P30622,P43034,P63167,Q00839,Q13561,Q14008,Q14203,Q7Z460,Q9NXR1,Q9Y2Z0,Q9Y6G9,P12004,P19784,P23246,P33993,P49407,P67870,Q13263,Q13547,Q92900,Q96SB4,Q99497,Q9BUQ8,Q9H1E3,Q9UQE7,Q9Y4K0,O75367,Q99878,P07305,Q71UI9,P16104,P16401,P16403,Q99880,P62805,Q5SSJ5,Q5TEC6,Q71DI3,Q9P0M6,P21333,P13010,P27694,Q9NX46,P46060,P48729,P57740,Q15019,Q16181,Q8NFH4,Q96EE3,P12956,O75603,…	0.248316	0.683293	0.0245902
GO:0065007	biological regulation	P	29	1873	38	2680	0.763158	0.698881	over	O00267,P28072,Q15287,Q15185,P63208,O95786,Q9HCU5,P19784,P01762,P01764,P02745,P31949,Q9H190,Q15084,Q8NBS9,P10451,O75603,P0DP04,Q6NUJ1,Q9UL62,Q96KG7,O43598,Q8IXL6,Q8NC56,P19971,P61224,Q9HCE6,O15143,P55786	P52292,P52294,Q92878,P16104,Q06124,Q15121,Q16539,Q9NYL2,P31947,P60709,Q16543,Q96JB5,Q9BZE4,P12004,O00267,O14980,O75367,O75604,O75626,O94992,P01344,P02008,P05067,P06733,P07305,P09429,P09467,P62987,P10412,P10599,P11684,P12270,P15311,P15692,P16401,P16403,P16989,P17844,P19838,P20827,P22626,P23246,P27635,P27797,P35222,P35232,P35813,P37840,P40763,P41159,P42224,P42226,P49591,P61201,P62263,P62829,P67809,…	0.248655	0.683293	0.0154832
GO:1905954	positive regulation of lipid localization	P	1	20	38	2680	0.0263158	0.00746269	over	P10451	P02647,P02649,P27169,P55058,Q07954,Q15848,Q86UK0,P01024,P04114,P19838,Q8TAG5,Q9H4M9,P55056,Q99572,P11597,P14174,Q05655,P07355,P10451,P07108	0.249215	0.683293	0.05
GO:0002702	positive regulation of production of molecular mediator of immune response	P	1	20	38	2680	0.0263158	0.00746269	over	O95786	P02790,P04439,P61769,O95786,Q92499,P19367,P27361,Q15046,Q16539,P49862,Q9Y337,P02786,P42226,O75888,P02753,P06744,O75326,Q9NQC3,P14174,Q14116	0.249215	0.683293	0.05
GO:0007566	embryo implantation	P	1	20	38	2680	0.0263158	0.00746269	over	P10451	P01033,P27797,P52566,P15692,Q07021,Q9UKV8,O76061,P00441,P01034,P08253,P10451,P11684,P14780,P23142,P52823,Q02790,Q08345,Q13263,Q16270,Q9BW30	0.249215	0.683293	0.05
GO:0022838	substrate-specific channel activity	F	1	20	38	2680	0.0263158	0.00746269	over	Q9UL62	Q99572,P48058,Q14573,Q6NSJ5,Q9NW15,P54289,Q5VU97,O00299,O14791,O95833,Q9Y696,O76027,P07355,P08133,Q9UL62,P21796,P45880,Q9Y277,P51172,O95153	0.249215	0.683293	0.05
GO:0031644	regulation of neurological system process	P	1	20	38	2680	0.0263158	0.00746269	over	P19971	P53634,Q14118,P15309,P21964,Q01469,Q99935,P01019,P19971,P17301,Q92752,P38919,P05067,Q99961,P47972,Q15818,P04062,P78509,Q8N2Q7,Q9ULB1,Q9UQB8	0.249215	0.683293	0.05
GO:1903557	positive regulation of tumor necrosis factor superfamily cytokine production	P	1	20	38	2680	0.0263158	0.00746269	over	O95786	P08571,P09429,P10909,P14174,P18428,P30046,P41159,Q06124,Q12913,Q9ULZ3,Q9Y6D5,P04792,P05067,P43405,O95786,P02763,P0DOX3,P10809,P19652,Q08211	0.249215	0.683293	0.05
GO:0000781	chromosome, telomeric region	C	1	20	38	2680	0.0263158	0.00746269	over	Q15185	O75367,P05455,P12004,P12956,P13010,P27694,P27695,P29590,P33993,P62805,P78527,Q16531,Q92878,Q92900,Q9H0A0,Q9NX24,Q9P0M6,Q9UH99,P22626,Q15185	0.249215	0.683293	0.05
GO:1901861	regulation of muscle tissue development	P	1	20	38	2680	0.0263158	0.00746269	over	Q96KG7	P28300,P58546,O14793,Q96KG7,P16989,P35222,Q13131,Q4KMG0,Q96TA1,P02753,P28482,Q16539,Q13526,Q13838,P11413,Q6UXB8,P24593,P17844,Q92841,P35052	0.249215	0.683293	0.05
GO:0005216	ion channel activity	F	1	20	38	2680	0.0263158	0.00746269	over	Q9UL62	Q99572,P48058,Q14573,Q6NSJ5,Q9NW15,P54289,Q5VU97,O00299,O14791,O95833,Q9Y696,O76027,P07355,P08133,Q9UL62,P21796,P45880,Q9Y277,P51172,O95153	0.249215	0.683293	0.05
GO:0051147	regulation of muscle cell differentiation	P	1	20	38	2680	0.0263158	0.00746269	over	Q96KG7	Q16539,Q96TA1,P26599,O60271,P19022,P26232,P35221,P35222,P60953,Q4KMG0,O95897,P67809,Q13526,Q13838,P11413,Q6UXB8,Q9H4M9,P04179,P01344,Q96KG7	0.249215	0.683293	0.05
GO:0032760	positive regulation of tumor necrosis factor production	P	1	20	38	2680	0.0263158	0.00746269	over	O95786	P04792,P05067,P18428,P43405,O95786,P02763,P0DOX3,P10809,P19652,Q08211,P08571,P09429,P10909,P14174,P30046,P41159,Q06124,Q12913,Q9ULZ3,Q9Y6D5	0.249215	0.683293	0.05
GO:0048678	response to axon injury	P	1	20	38	2680	0.0263158	0.00746269	over	P10451	P02647,P05090,P24821,P35221,Q14118,P55268,P10586,Q9Y6E0,P21246,Q13332,P10451,Q07954,Q92752,P00441,P01034,P05089,P09382,P18085,P46060,Q07812	0.249215	0.683293	0.05
GO:0051053	negative regulation of DNA metabolic process	P	1	20	38	2680	0.0263158	0.00746269	over	P31949	P31949,Q9BZE4,P07910,P09651,P29590,Q00839,Q9H0A0,P23396,P07305,P10412,P16401,P16403,Q13263,Q92878,P13010,Q15848,Q96TA1,Q14669,Q96FW1,P53999	0.249215	0.683293	0.05
GO:0014070	response to organic cyclic compound	P	4	180	38	2680	0.105263	0.0671642	over	O15143,P10451,O95786,P61224	P13716,Q01581,Q86V21,Q9P1Z2,P17844,P59666,Q86X55,Q92841,O75556,P35222,P61586,P62826,Q02790,Q9UBS8,P27708,Q13131,P02452,O15143,P01019,P01034,P02511,P04040,P04083,P04114,P08709,P09211,P09619,P10646,P12004,P13639,P18065,P19021,P21246,P27797,P29033,P29279,P36969,P40763,P41159,Q13033,Q14623,P61812,Q02413,Q14126,Q13951,Q96HY6,Q9NUQ7,Q99623,O14686,P05089,Q01130,P10809,P14151,Q12797,Q99572,O76061,P10451,…	0.249306	0.683293	0.0222222
GO:0051130	positive regulation of cellular component organization	P	6	301	38	2680	0.157895	0.112313	over	P61224,O15143,Q9UL62,Q9HCE6,P19784,P55786	P15692,P43405,P49407,Q6FHJ7,P01019,Q96IY4,P27694,P62877,Q16531,O14793,O15144,P50570,P60953,P61158,P61160,P63000,Q16658,Q6IBS0,Q9Y2A7,Q9Y6W5,P16157,P49257,Q9BVK6,P49841,Q9NZC2,P02655,O15031,P02649,P06702,P11021,P15531,P16333,P21246,P21741,P22392,P23229,P36955,P63172,P78509,Q12768,Q12792,Q12860,Q13308,Q13882,Q14108,Q7KZI7,Q7Z3B1,Q8IU85,Q99574,O75083,P23528,P60981,O00159,P05362,P07737,P61586,P62330,…	0.24933	0.683293	0.0199336
GO:0042277	peptide binding	F	2	68	38	2680	0.0526316	0.0253731	over	P02745,P55786	P04040,O00264,O94985,P01034,P02511,P02647,P02649,P02745,P04156,P13637,P06276,P08138,P10909,P14735,P17301,P48058,P61812,P98160,Q07954,Q13492,Q8N2Q7,Q92673,Q9NZC2,Q9Y287,P23284,P30405,P62937,P01889,P01903,P04440,P04439,P10321,P20036,Q15392,P24390,P08571,P18428,O00410,O00505,O00629,O14787,O60684,P52292,P52294,P52948,Q14974,Q8TEX9,Q92973,P37108,P61011,Q9UHB9,O43813,P09211,P09488,P21266,P48637,P10809,…	0.250705	0.683293	0.0294118
GO:0070555	response to interleukin-1	P	2	68	38	2680	0.0526316	0.0253731	over	P28072,P63208	O00231,O00232,O00487,O14818,O43242,P62987,P17980,P18510,P19838,P20618,P25786,P25787,P25788,P25789,P27361,P28062,P28066,P28070,P28072,P28074,P35998,P43686,P48556,P49720,P49721,P51665,P55036,P60900,P61088,P61289,P62191,P62195,P62333,P62877,P63208,Q06323,Q13200,Q13404,Q13616,Q15008,Q16401,Q92530,Q99460,Q9H0E2,Q9NPH3,Q9UL46,Q9UNM6,Q9Y6K9,O15264,P02675,P02679,P05362,P10646,P32455,P32456,P36222,P38159,…	0.250705	0.683293	0.0294118
GO:0055080	cation homeostasis	P	3	123	38	2680	0.0789474	0.0458955	over	O75603,P63208,Q9UL62	P01019,P04899,P21964,O14958,P14625,P27797,O14983,O75603,O76061,O95292,P02649,P07686,P13693,P16615,P20073,P23634,P33151,P52823,Q13586,Q16627,Q4VNC1,Q9HC07,Q9UJZ1,O95202,P04156,P05067,P84077,O75348,O76003,P00441,P00450,P02786,P02787,P02790,P02792,P02794,P09601,P21399,P30519,P38606,P63208,P80188,Q13616,Q15843,Q15904,Q6MZM0,Q86VP6,P13637,P10643,P54707,Q9HBG4,Q9UBD6,Q93050,Q9UI12,Q9Y696,O75503,O95295,…	0.252178	0.683293	0.0243902
GO:0006644	phospholipid metabolic process	P	2	69	38	2680	0.0526316	0.0257463	over	P19784,Q9NTJ5	Q9H720,P80108,A6NDG6,Q8NCC3,P0C869,P23743,Q86XP0,P02647,P02652,P04180,P19784,P49585,P67870,P68400,Q01469,Q9Y365,O95248,P20339,P29218,P61106,P84077,Q08AM6,Q13613,Q15735,Q9BTU6,Q9NTJ5,O60906,Q9NY59,O15269,P07686,Q96N66,Q13822,Q01581,P04085,P02654,Q96S52,Q15126,P14324,Q7L5L3,P40939,P55084,Q3MJ16,Q6P4A8,Q9BZF1,P07108,P09619,P17948,P60953,Q96FE7,P37268,P43034,P06727,P11597,P27169,O75131,Q99829,P30041,…	0.256022	0.683293	0.0289855
GO:0000785	chromatin	C	2	69	38	2680	0.0526316	0.0257463	over	O75603,P19784	O75367,Q99878,P07305,Q71UI9,P16104,P16401,P16403,Q99880,P62805,Q5SSJ5,Q5TEC6,Q71DI3,Q9P0M6,O75603,O96019,P07910,P09429,P10412,P19838,P40763,P42224,P42226,P52630,P60709,P61978,Q00653,Q04864,Q08945,Q09028,Q13547,Q14103,Q14839,Q8N163,Q8TAQ2,Q8TEX9,Q92878,Q96IZ0,Q9H1E3,Q9NZC4,Q9P1Z2,P26196,P29590,Q6PGP7,Q9GZS3,P35222,P38159,Q13263,Q9Y230,P17987,Q9C0C2,P17096,Q08211,Q13148,Q9Y265,P68400,Q16576,O60264,…	0.256022	0.683293	0.0289855
GO:0043254	regulation of protein complex assembly	P	3	124	38	2680	0.0789474	0.0462687	over	Q9HCU5,P61224,O15143	P11234,Q9HCU5,P35611,P40121,P47755,P47756,P52907,Q12792,Q6IBS0,P62328,P27694,P62877,Q16531,P54920,O95834,P35813,P09429,P07737,Q14247,Q16643,Q86WN1,Q9HCG7,Q9UJU6,O75146,Q05655,Q8TE77,Q9NUQ9,Q9Y6D6,O00159,P05362,P16333,P61586,P62330,Q5VZK9,Q9ULZ3,Q9UQB8,Q9Y2A7,Q9Y5X1,P11137,P04350,P33151,P37840,Q02790,Q15691,Q15735,P08581,P23396,P30622,P63000,Q14203,Q14980,Q7Z460,Q9Y295,O00571,P02511,P04062,P10909,…	0.25605	0.683293	0.0241935
GO:0016567	protein ubiquitination	P	3	125	38	2680	0.0789474	0.0466418	over	P28072,P55786,P63208	O00231,O00232,O00487,O14818,O43242,P62987,P17980,P20618,P25786,P25787,P25788,P25789,P28062,P28066,P28070,P28072,P28074,P29144,P35222,P35998,P43686,P48556,P49427,P49720,P49721,P51665,P55036,P55786,P60900,P61289,P62191,P62195,P62333,P62877,P63208,P68036,Q06323,Q13200,Q13404,Q13616,Q13618,Q13867,Q13951,Q14669,Q15008,Q16401,Q5JS37,Q6UWE0,Q7Z6Z7,Q8WWI1,Q92530,Q99460,Q9UBS8,Q9UIQ6,Q9UL46,Q9UMS4,Q9UNM6,…	0.259931	0.683293	0.024
GO:0098771	inorganic ion homeostasis	P	3	125	38	2680	0.0789474	0.0466418	over	O75603,P63208,Q9UL62	P01019,P04899,P21964,O14958,P14625,P27797,O14983,O75603,O76061,O95292,P02649,P07686,P13693,P16615,P20073,P23634,P33151,P52823,Q13586,Q16627,Q4VNC1,Q9HC07,Q9UJZ1,O95202,P04156,P05067,P84077,O75348,O76003,P00441,P00450,P02786,P02787,P02790,P02792,P02794,P09601,P21399,P30519,P38606,P63208,P80188,Q13616,Q15843,Q15904,Q6MZM0,Q86VP6,P13637,P10643,P54707,Q9HBG4,Q9UBD6,Q93050,Q9UI12,Q9Y696,O75503,O95295,…	0.259931	0.683293	0.024
GO:0034502	protein localization to chromosome	P	1	21	38	2680	0.0263158	0.00783582	over	Q8NC56	O43264,O43684,O14773,P13010,Q86X55,Q8NC56,O75367,P16401,Q9P0M6,Q9Y230,Q9P258,P29590,P17987,P40227,P48643,P49368,P50990,P50991,P78371,Q99832,P27694	0.259941	0.683293	0.047619
GO:0002367	cytokine production involved in immune response	P	1	21	38	2680	0.0263158	0.00783582	over	O95786	P10809,P24390,P04439,P61769,O95786,Q92499,P02647,P02652,P19367,P27361,Q15046,Q16539,Q14393,P61812,P10645,P09601,Q14116,O75326,Q9NQC3,P14174,P05089	0.259941	0.683293	0.047619
GO:0035577	azurophil granule membrane	C	1	21	38	2680	0.0263158	0.00783582	over	P61224	O00462,O60784,O75131,O95497,O95716,P01833,P07602,P10253,P11279,P15291,P15309,P27105,P39656,P42785,P51148,P61224,Q07065,Q86UQ4,Q99829,Q9H3Z4,Q9P0L0	0.259941	0.683293	0.047619
GO:0098693	regulation of synaptic vesicle cycle	P	1	21	38	2680	0.0263158	0.00783582	over	P61224	P54920,Q4V328,P0DP25,O00429,Q8N2Q7,Q99961,P16615,P37840,Q7L576,Q9Y263,O14908,O95295,P20339,P49841,Q99719,Q9P253,P61224,P19022,Q8WZA2,Q9H3Z4,Q9ULB1	0.259941	0.683293	0.047619
GO:0006458	'de novo' protein folding	P	1	21	38	2680	0.0263158	0.00783582	over	Q15185	O60613,Q9NYU2,O14976,P0DMV9,P11021,P11142,P17066,P25685,P34931,P38646,P48723,P50502,P54652,P61604,Q15185,Q92598,Q96HE7,Q99615,P78371,P10809,P62942	0.259941	0.683293	0.047619
GO:0050771	negative regulation of axonogenesis	P	1	21	38	2680	0.0263158	0.00783582	over	P10451	P11137,Q13332,Q8NFY4,Q9NQC3,Q6MZW2,P10451,Q92752,O14786,O75326,Q13214,Q13275,Q14563,Q92854,Q9H2E6,Q9NPR2,P04216,P08138,P23515,P31150,P52565,P61586	0.259941	0.683293	0.047619
GO:1902936	phosphatidylinositol bisphosphate binding	F	1	21	38	2680	0.0263158	0.00783582	over	Q9H190	O43795,O75146,O76027,P07355,P07737,P35609,P51178,Q12792,Q13492,Q15286,Q6IBS0,Q969T3,Q96QA5,Q9BYG8,Q9H190,Q9H1P3,Q9NV70,Q15057,Q92538,Q9Y4P8,P12271	0.259941	0.683293	0.047619
GO:1903305	regulation of regulated secretory pathway	P	1	21	38	2680	0.0263158	0.00783582	over	P61224	P54920,Q15833,P09601,Q9UIB8,P43405,O43747,P11279,P04899,P61224,P84077,P16615,O95716,O14908,O95295,P0DP25,P20339,P49841,Q99719,Q9P253,O00429,Q8N2Q7	0.259941	0.683293	0.047619
GO:0032481	positive regulation of type I interferon production	P	1	21	38	2680	0.0263158	0.00783582	over	O95786	O00571,O95786,P10809,P42224,Q7Z2W4,Q9UHD2,Q06124,Q08211,P09429,O15160,P08571,P12956,P13010,P19838,P35222,P42226,P43405,P78527,Q00653,Q16666,Q32MZ4	0.259941	0.683293	0.047619
GO:0021782	glial cell development	P	1	21	38	2680	0.0263158	0.00783582	over	P02745	P05067,Q07954,P05109,P08670,P55268,P09211,P49770,Q14232,Q02246,Q14118,Q99972,P10909,P00441,P31751,Q92597,P00533,P02745,Q9NZC2,Q9BRK3,P21741,O43175	0.259941	0.683293	0.047619
GO:0016459	myosin complex	C	1	21	38	2680	0.0263158	0.00783582	over	Q9H6N6	P35579,P35580,Q7Z406,O00159,P60660,Q9UM54,Q9Y4I1,P11055,P12882,P13533,Q9UKX2,Q9Y623,P05976,P19105,O43795,O94832,Q12965,Q92614,Q9H6N6,Q9P2M7,Q9ULV0	0.259941	0.683293	0.047619
GO:0060135	maternal process involved in female pregnancy	P	1	21	38	2680	0.0263158	0.00783582	over	P10451	O75626,P30048,Q15363,O60911,O76061,P07858,P10451,P21246,P27361,P28482,P29033,P52823,Q9BW30,O15123,O60684,P05089,P19021,Q02413,Q14126,Q14623,Q9BQE5	0.259941	0.683293	0.047619
GO:0033559	unsaturated fatty acid metabolic process	P	1	21	38	2680	0.0263158	0.00783582	over	Q15185	P14174,P23219,P41222,Q15185,Q9BW60,Q04828,Q15067,Q9Y263,O75342,P07099,P0C869,P27361,Q9BYJ1,P16152,P34913,Q01469,P04083,P09110,P33121,P51659,P09211	0.259941	0.683293	0.047619
GO:1901216	positive regulation of neuron death	P	1	21	38	2680	0.0263158	0.00783582	over	P02745	O95831,P04156,P05067,P16083,P35222,P49427,P60953,P61586,P61812,Q07812,Q13526,Q9UBR2,Q9Y3D6,P02649,P02745,P05198,P10909,P37840,P49841,Q13155,Q13492	0.259941	0.683293	0.047619
GO:0032387	negative regulation of intracellular transport	P	1	21	38	2680	0.0263158	0.00783582	over	P61224	P05090,Q99653,Q9BQL6,P09601,Q9UIB8,P10599,P46060,Q99497,P12270,P31150,Q15848,O95817,P49257,Q5VVQ6,Q96DZ1,P53367,P61224,Q9UMY4,Q07960,P02489,P02511	0.259941	0.683293	0.047619
GO:0006879	cellular iron ion homeostasis	P	1	21	38	2680	0.0263158	0.00783582	over	P63208	P02792,P02794,P02788,P80188,O75348,O76003,P00441,P00450,P02786,P02787,P02790,P09601,P21399,P30519,P38606,P63208,Q13616,Q15843,Q15904,Q6MZM0,Q86VP6	0.259941	0.683293	0.047619
GO:0002705	positive regulation of leukocyte mediated immunity	P	1	21	38	2680	0.0263158	0.00783582	over	O95786	P01024,O15400,P01889,P04439,P25311,P61769,Q99572,Q9NUQ9,O95786,Q92499,P10809,P02790,Q9BY67,P43405,O43747,P11279,P02786,P42226,O75888,P05089,Q14116	0.259941	0.683293	0.047619
GO:1901570	fatty acid derivative biosynthetic process	P	1	21	38	2680	0.0263158	0.00783582	over	Q15185	P14174,P23219,P41222,Q15185,P09960,P43405,P16152,Q01469,P04083,O95573,P33121,Q53GQ0,Q9BW60,Q9NZ01,P49327,P50897,P53396,Q13085,Q9UMR5,P24752,Q86V21	0.259941	0.683293	0.047619
GO:0000380	alternative mRNA splicing, via spliceosome	P	1	21	38	2680	0.0263158	0.00783582	over	Q15287	P09651,P14866,P17844,P26599,P38159,P84103,Q00839,Q01130,Q07666,Q07955,Q08170,Q13242,Q15020,Q15287,Q2TAY7,Q92841,Q9Y2W1,Q9Y5S9,P23246,P52272,Q08211	0.259941	0.683293	0.047619
GO:1901655	cellular response to ketone	P	1	21	38	2680	0.0263158	0.00783582	over	P10451	Q96C86,P62873,Q13085,Q13131,Q8N474,P10451,P26038,Q86V21,O14793,P00533,P05089,P05362,P06730,P29033,P36955,P24821,Q6PKG0,Q99497,O95831,P63096,Q13444	0.259941	0.683293	0.047619
GO:0048583	regulation of response to stimulus	P	14	827	38	2680	0.368421	0.308582	over	P28072,P63208,O95786,P01762,P01764,P02745,P0DP04,Q8NC56,O15143,Q8IXL6,P10451,P61224,Q15185,P19784	P05067,P27361,P28482,P46108,P46109,Q9NYL2,Q9UHA4,P00441,P01019,P01031,P62987,P0DJI8,P30040,P32119,P36507,P49407,P61088,Q06124,Q13131,Q13404,Q15046,Q15121,Q16539,Q16644,Q6UVK1,Q99572,Q9Y6K9,P30153,P67775,P01024,O00187,O75636,P04264,P11226,P48740,Q15485,Q9BWP8,P01023,P05155,O15400,P01889,P04439,P25311,P61769,Q9NUQ9,Q13951,Q16610,Q9UBH0,P30530,P43034,Q14393,P13671,P13987,P10523,P50570,P42785,O94992,…	0.261036	0.683293	0.0169287
GO:0046486	glycerolipid metabolic process	P	2	70	38	2680	0.0526316	0.0261194	over	P19784,Q9NTJ5	Q9H720,P80108,P02649,P02652,P02654,P02656,P02749,P04040,P07203,P11597,P32189,Q06124,Q9UBV2,P04114,A6NDG6,Q8NCC3,P03950,P0C869,P23743,Q86XP0,P02647,P04180,P19784,P49585,P67870,P68400,Q01469,Q9Y365,O95248,P20339,P29218,P61106,P84077,Q08AM6,Q13613,Q15735,Q9BTU6,Q9NTJ5,P04085,P01024,Q92673,P02655,P06727,P22760,Q96S52,P33121,O15540,P07148,Q13822,Q7L5L3,P40939,P55084,Q3MJ16,Q6P4A8,Q96N66,Q9BZF1,P07108,…	0.261342	0.683293	0.0285714
GO:0071456	cellular response to hypoxia	P	2	70	38	2680	0.0526316	0.0261194	over	P28072,P55786	O00231,O00232,O00487,O14818,O43242,P62987,P15692,P17980,P20618,P25786,P25787,P25788,P25789,P28062,P28066,P28070,P28072,P28074,P35998,P43686,P48556,P49720,P49721,P51665,P55036,P60900,P61289,P62191,P62195,P62333,P62877,Q06323,Q13200,Q15008,Q15369,Q15370,Q16401,Q92530,Q99460,Q9UL46,Q9UNM6,Q9Y241,P06733,Q9Y4L1,Q9H4B4,O60238,O76061,P00558,P02545,P05362,P07148,P07237,P09601,P21246,P27144,P42765,P52823,…	0.261342	0.683293	0.0285714
GO:0070646	protein modification by small protein removal	P	2	70	38	2680	0.0526316	0.0261194	over	O95786,P28072	P61201,Q7L5N1,Q99627,Q9BT78,Q9UBW8,Q9UNS2,O00231,O00232,O00303,O00487,O14818,O15294,O43242,O75604,O95786,O96019,P62987,P15374,P17980,P20618,P25786,P25787,P25788,P25789,P28062,P28066,P28070,P28072,P28074,P35998,P43686,P45974,P46736,P48556,P49720,P49721,P51665,P54578,P54727,P55036,P55072,P60709,P60900,P61289,P61586,P62191,P62195,P62333,Q06323,Q13200,Q15008,Q15843,Q16401,Q5VVQ6,Q8NFA0,Q92530,Q92783,…	0.261342	0.683293	0.0285714
GO:1902749	regulation of cell cycle G2/M phase transition	P	2	70	38	2680	0.0526316	0.0261194	over	P28072,P63208	Q96JB5,P04350,P07437,P07900,P30153,P43034,P48730,P61163,P61981,P62258,P63167,P68366,P68371,Q13409,Q13561,Q14008,Q14203,Q14204,Q15691,Q71U36,Q7Z460,Q9NXR1,O75351,P05067,P54652,P62491,Q9P258,O00231,O00232,O00487,O14818,O43242,P17980,P20618,P25786,P25787,P25788,P25789,P28062,P28066,P28070,P28072,P28074,P35998,P43686,P48556,P49720,P49721,P51665,P55036,P60900,P61289,P62191,P62195,P62333,P62877,P63208,…	0.261342	0.683293	0.0285714
GO:0072507	divalent inorganic cation homeostasis	P	2	70	38	2680	0.0526316	0.0261194	over	O75603,Q9UL62	O14958,P14625,P27797,O14983,O75603,O76061,O95292,P02649,P07686,P13693,P16615,P20073,P23634,P33151,P52823,Q13586,Q16627,Q4VNC1,Q9HC07,Q9UJZ1,P01019,P01042,P05067,P09429,P0DJI8,P51572,P62873,Q07954,Q14573,Q9UL62,Q9Y3D6,P29590,Q12797,Q99572,P0DP25,P78417,Q13557,P00533,Q12955,Q9Y4I1,P42858,P05109,P06702,Q07812,Q96A33,P21980,P52306,P51178,Q01970,Q96HE7,O60610,P31146,P00734,P04216,P37840,Q9GZZ8,P08133,…	0.261342	0.683293	0.0285714
GO:0031328	positive regulation of cellular biosynthetic process	P	5	245	38	2680	0.131579	0.0914179	over	O00267,Q9HCE6,P10451,O95786,Q15185	P35222,Q4VXU2,P42224,Q9UM47,O00267,Q13838,P00403,P80108,P24298,Q16531,O00571,O15031,O15371,P06748,P08670,P13639,P14866,P17301,P27361,P28482,P38919,P46777,P56537,P60228,P61254,P61586,P62701,P98179,Q14011,Q14103,Q9BYJ9,Q8NE71,Q99613,Q9BRP8,Q9H0A0,P04083,P07305,P10412,P16401,P16403,P17096,P09651,P13010,P17987,P40227,P48643,P49368,P50990,P50991,P78371,Q99832,O94905,Q9BY44,Q9HCE6,Q15369,Q9GZS3,Q92616,…	0.263745	0.683293	0.0204082
GO:0044464	cell part	C	37	2500	38	2680	0.973684	0.932836	over	A0A075B6H7,O95786,P01762,P01764,P19784,P61224,Q15084,Q96KG7,Q9H190,Q9UL62,Q3ZCW2,P10451,P02745,P28072,P31949,P55786,P63208,Q13231,Q15185,Q15287,Q9Y3I0,P0DP04,Q8NC56,O00267,O15143,O43598,O75603,Q6PJG2,Q9HCU5,Q8NBS9,Q9NTJ5,Q8IXL6,P06132,P19971,Q6NUJ1,Q9HCE6,Q9H6N6	A0A075B6H7,A0A075B6H9,A0A075B6I0,A0A075B6I1,A0A075B6I4,A0A075B6I9,A0A075B6J9,A0A075B6K2,A0A075B6K4,A0A075B6K5,P01615,A0A0C4DH68,A0A075B6S2,A0A075B6S5,A0A075B6S6,P0DSN7,A0A087WSX0,A0A087WSZ0,Q8IZP1,P01614,P04433,A0A0A0MT36,A0A0B4J1U3,A0A0B4J1Y8,P0DP09,A0A0C4DH24,A0A0C4DH25,A0A0C4DH67,A0A0C4DH72,A0M8Q6,A2NJV5,O00159,O00264,O00299,O00462,O00468,O00533,O00571,O14786,O14827,O14907,O15123,O15258,O15294…	0.263921	0.683293	0.0148
GO:1904951	positive regulation of establishment of protein localization	P	3	127	38	2680	0.0789474	0.0473881	over	O95786,P19784,P55786	P19367,P27361,Q15046,Q16539,O60825,P00367,P02753,P15104,P20396,P51451,Q13148,Q86V21,O95786,Q08211,P33176,P49407,P55809,P62760,P63000,P80108,Q07954,O00410,O95817,P08238,P12270,P12830,P14923,P21333,P28482,P41159,P61970,P62826,Q05655,Q13263,O95573,P63244,P31947,P35813,P49841,P50402,P62258,Q14393,Q92688,O00429,P02671,P02675,P02679,P03950,P15311,P35580,P84077,P61812,P62330,P62937,Q8WZ42,Q92614,Q9NV70,…	0.267721	0.683293	0.023622
GO:0044238	primary metabolic process	P	27	1739	38	2680	0.710526	0.648881	over	O00267,P28072,Q15287,P55786,P63208,Q13231,Q15185,Q9Y3I0,O75603,P01762,P01764,P02745,O43598,P19971,Q8IXL6,P19784,Q9NTJ5,Q6NUJ1,P10451,P0DP04,P31949,Q9UL62,O95786,Q8NC56,Q9HCE6,Q15084,P61224	P52292,P52294,Q92878,P10253,P09110,P33121,P51659,Q15067,O95865,P11387,P27694,P33993,P55209,Q01105,Q08211,Q08945,Q09028,Q16576,Q8WYH8,Q92900,P31947,P60709,Q16543,Q96JB5,Q9BZE4,P12004,P23526,Q16762,P11586,O00267,O14980,O75367,O75604,O75626,O94992,P01344,P02008,P05067,P06733,P07305,P09429,P09467,P62987,P10412,P10599,P11684,P12270,P15311,P15692,P16401,P16403,P16989,P17844,P19838,P20827,P22626,P23246,…	0.267752	0.683293	0.0155262
GO:0000165	MAPK cascade	P	4	186	38	2680	0.105263	0.069403	over	Q8NC56,P63208,P61224,P28072	P05067,P27361,P28482,P46108,P46109,Q9NYL2,Q9UHA4,P00441,P01019,P01031,P62987,P0DJI8,P30040,P32119,P36507,P49407,P61088,Q06124,Q13131,Q13404,Q15046,Q15121,Q16539,Q16644,Q6UVK1,Q99572,Q9Y6K9,P30153,P67775,Q8N4C8,O60271,P02787,P43405,Q9UJU6,P09211,Q06830,P47897,P61812,Q9BUL8,P00533,P04085,P09619,P14174,P15692,P17948,P41240,P46940,P80511,Q9NRA1,Q9Y6N7,P02649,P04062,Q05655,Q12913,Q15208,Q15848,Q92673,…	0.268426	0.683293	0.0215054
GO:0051707	response to other organism	P	5	247	38	2680	0.131579	0.0921642	over	O95786,P01762,P01764,P0DP04,Q13231	P03950,P05067,P05164,P26022,P46108,P49913,O95786,P29590,P42224,Q9ULZ3,P61769,Q9NQ38,P49862,Q9Y337,P02788,P04279,P05109,P06702,P10645,P10909,P24158,P31151,P35030,P59666,P61626,P80188,P81534,P81605,Q06141,Q8TDL5,Q96PD5,Q9BWP8,Q9H1E1,Q9NP55,A0A075B6R2,A0A0A0MS14,A0A0A0MS15,A0A0B4J1V0,A0A0B4J1V1,A0A0B4J1V2,A0A0B4J1X5,A0A0B4J1X8,A0A0B4J1Y9,A0A0B4J2H0,A0A0C4DH29,A0A0C4DH31,A0A0C4DH32,A0A0C4DH33,A0A0C4D…	0.269323	0.683293	0.0202429
GO:0006357	regulation of transcription by RNA polymerase II	P	5	247	38	2680	0.131579	0.0921642	over	O00267,Q8NC56,Q9HCE6,O95786,P28072	O00267,O14980,O75367,O75604,O75626,O94992,P01344,P02008,P05067,P06733,P07305,P09429,P09467,P62987,P10412,P10599,P11684,P12004,P12270,P15311,P15692,P16401,P16403,P16989,P17844,P19838,P20827,P22626,P23246,P27635,P27797,P35222,P35232,P35813,P37840,P40763,P41159,P42224,P42226,P49591,P61201,P62263,P62829,P67809,Q00653,Q00839,Q04864,Q07021,Q07666,Q13033,Q13263,Q13363,Q13547,Q13618,Q13951,Q14134,Q14894,…	0.269323	0.683293	0.0202429
GO:0043207	response to external biotic stimulus	P	5	247	38	2680	0.131579	0.0921642	over	O95786,P01762,P01764,P0DP04,Q13231	P03950,P05067,P05164,P26022,P46108,P49913,O95786,P29590,P42224,Q9ULZ3,P61769,Q9NQ38,P49862,Q9Y337,P02788,P04279,P05109,P06702,P10645,P10909,P24158,P31151,P35030,P59666,P61626,P80188,P81534,P81605,Q06141,Q8TDL5,Q96PD5,Q9BWP8,Q9H1E1,Q9NP55,A0A075B6R2,A0A0A0MS14,A0A0A0MS15,A0A0B4J1V0,A0A0B4J1V1,A0A0B4J1V2,A0A0B4J1X5,A0A0B4J1X8,A0A0B4J1Y9,A0A0B4J2H0,A0A0C4DH29,A0A0C4DH31,A0A0C4DH32,A0A0C4DH33,A0A0C4D…	0.269323	0.683293	0.0202429
GO:0017048	Rho GTPase binding	F	1	22	38	2680	0.0263158	0.00820896	over	Q9HCE6	Q92888,Q9HCE6,Q9NV70,P00441,P19878,P21333,P46940,P52565,P52566,Q13177,Q13576,Q15311,Q6ZT62,Q7L576,Q9P258,Q9ULV4,O60610,O60879,P07737,P16989,Q13033,Q9Y5S2	0.270517	0.683293	0.0454545
GO:0007269	neurotransmitter secretion	P	1	22	38	2680	0.0263158	0.00820896	over	P61224	Q14160,Q8N2Q7,Q99719,P54920,O95295,P37840,P63027,Q99572,Q9H3Z4,P16615,O14908,P0DP25,P20339,P49841,Q9P253,P61224,O00429,O95153,P11142,P50897,Q9P2S2,Q9ULB1	0.270517	0.683293	0.0454545
GO:0046488	phosphatidylinositol metabolic process	P	1	22	38	2680	0.0263158	0.00820896	over	Q9NTJ5	Q9H720,P80108,O95248,P20339,P29218,P61106,P84077,Q08AM6,Q13613,Q15735,Q9BTU6,Q9NTJ5,P04085,Q96S52,Q3MJ16,Q6P4A8,Q86XP0,Q96N66,O14732,P05067,P07333,P09619	0.270517	0.683293	0.0454545
GO:0014910	regulation of smooth muscle cell migration	P	1	22	38	2680	0.0263158	0.00820896	over	P31949	O14786,P04004,P09619,P17301,P31949,P46108,Q8NFY4,P05121,P17936,P24593,P27695,Q07954,P09211,Q9BR76,P21741,P09493,Q15848,P01019,P46940,Q9UHI8,P04085,Q92673	0.270517	0.683293	0.0454545
GO:0098631	cell adhesion mediator activity	F	1	22	38	2680	0.0263158	0.00820896	over	P31949	P08865,P50895,O94856,Q92823,P14923,P15924,Q02487,Q14126,Q02246,Q8IWV2,Q8WX93,P17301,O00151,P04083,P07355,P31949,P61026,P62136,Q14134,Q96HC4,Q9UQB8,Q9Y446	0.270517	0.683293	0.0454545
GO:0099643	signal release from synapse	P	1	22	38	2680	0.0263158	0.00820896	over	P61224	Q14160,Q8N2Q7,Q99719,O95153,O95295,P11142,P50897,P63027,Q9H3Z4,Q9P2S2,Q9ULB1,P54920,P37840,Q99572,P16615,O14908,P0DP25,P20339,P49841,Q9P253,P61224,O00429	0.270517	0.683293	0.0454545
GO:0051492	regulation of stress fiber assembly	P	1	22	38	2680	0.0263158	0.00820896	over	Q9HCE6	O14786,P02647,P08697,P09493,P29279,P60903,P60953,P61586,P63000,Q5VZK9,Q8N474,Q99972,Q9HCE6,P07737,P08581,P09758,Q07157,Q13177,Q6ZSZ5,Q7Z460,Q9Y6W5,P63261	0.270517	0.683293	0.0454545
GO:0017156	calcium ion regulated exocytosis	P	1	22	38	2680	0.0263158	0.00820896	over	P61224	Q14160,Q8N2Q7,Q99719,P54920,O95295,P37840,P63027,Q99572,Q9H3Z4,P04899,P61224,P84077,Q9BRK5,P16615,O14908,P0DP25,P20339,P49841,Q9P253,O00429,Q8WZA2,Q99653	0.270517	0.683293	0.0454545
GO:0030282	bone mineralization	P	1	22	38	2680	0.0263158	0.00820896	over	Q8IXL6	O75844,P02765,P08493,P49747,P21246,P35556,Q8IXL6,Q99572,P10124,Q16610,Q9NS15,P41159,P02788,P05452,P07307,P08123,P28300,Q14956,Q9NNX1,Q9NY59,Q9UNW1,Q9Y3A5	0.270517	0.683293	0.0454545
GO:0031398	positive regulation of protein ubiquitination	P	1	22	38	2680	0.0263158	0.00820896	over	P63208	P15880,P61088,P68036,Q13526,P62877,O00571,O75340,Q9UBV8,P62820,P63208,Q08379,O75592,P11021,P49407,P62942,Q13155,Q13618,Q7Z6Z7,Q96JB5,Q96MT3,Q9NZL4,Q9UMX0	0.270517	0.683293	0.0454545
GO:0032637	interleukin-8 production	P	1	22	38	2680	0.0263158	0.00820896	over	O95786	P49407,O95786,P05121,P09429,P0DMV9,P18428,Q15848,Q99497,O43504,P02652,P43405,P36222,P41159,P62820,P02741,P04083,P09525,P62328,P08571,P49913,Q86W26,Q9ULZ3	0.270517	0.683293	0.0454545
GO:0005976	polysaccharide metabolic process	P	1	22	38	2680	0.0263158	0.00820896	over	Q13231	Q13231,P06737,P40189,P49841,P62136,Q04446,Q16851,Q9NPG4,P13807,P31751,P35573,P36871,P46976,Q96G03,P10253,P11216,Q9NY97,P01344,Q8TDY2,Q00610,Q9NY59,P19838	0.270517	0.683293	0.0454545
GO:0110020	regulation of actomyosin structure organization	P	1	22	38	2680	0.0263158	0.00820896	over	Q9HCE6	P60953,P63000,P63261,O14786,P02647,P08697,P09493,P29279,P60903,P61586,Q5VZK9,Q8N474,Q99972,Q9HCE6,P07737,P08581,P09758,Q07157,Q13177,Q6ZSZ5,Q7Z460,Q9Y6W5	0.270517	0.683293	0.0454545
GO:2000573	positive regulation of DNA biosynthetic process	P	1	22	38	2680	0.0263158	0.00820896	over	Q15185	P09651,P13010,P17987,P27361,P28482,P35222,P40227,P48643,P49368,P50990,P50991,P78371,Q99832,P07900,P08238,Q15185,P12004,P22626,Q14103,P09619,P15692,Q13838	0.270517	0.683293	0.0454545
GO:0034103	regulation of tissue remodeling	P	1	22	38	2680	0.0263158	0.00820896	over	P10451	P01019,Q14116,P07333,P41240,Q99572,P00533,P00918,P02786,P02787,P10451,P43405,Q15904,Q9NS15,P21741,P41159,Q8N474,P29590,Q07812,P01034,P04196,P35443,Q14956	0.270517	0.683293	0.0454545
GO:1902495	transmembrane transporter complex	C	1	22	38	2680	0.0263158	0.00820896	over	Q9UL62	Q6NSJ5,Q9UL62,O00299,O95833,Q9Y696,Q8N2Q7,O95897,P48058,O14958,O14983,P0DP25,Q12797,Q15257,P54289,Q5VU97,Q14247,Q9UHC6,P54707,P13637,P16615,P54652,P62942	0.270517	0.683293	0.0454545
GO:0042592	homeostatic process	P	7	373	38	2680	0.184211	0.139179	over	Q15185,Q15084,Q8NBS9,O75603,P63208,Q9UL62,P10451	Q92878,P12004,P12956,P13010,P27694,P27695,P78527,Q15185,P07203,P40763,P49748,P08138,P19367,P52789,Q9H1E3,Q07812,P04083,Q9Y275,P02458,P09619,P29279,Q13085,P00441,P01591,P01833,P01834,P01860,P01876,P01877,P02787,P02788,P04264,P04792,P12273,P25311,P31025,P60709,P61626,P61769,P63261,Q06830,Q6S8J3,Q96DA0,Q99935,P02549,P14174,P01019,P04899,P21964,P10644,P13861,P62491,Q9ULV0,Q13557,O14958,P14625,P27797,…	0.271356	0.683293	0.0187668
GO:0090066	regulation of anatomical structure size	P	3	128	38	2680	0.0789474	0.0477612	over	O15143,Q9UL62,P10451	P61586,P01019,P08697,P04179,P35611,P40121,P47755,P47756,P52907,Q12792,Q6IBS0,P62328,O43504,P26038,P58546,P63000,Q9P2J5,P00533,P09601,P28827,Q9HB40,P20073,P62491,Q96H20,P49747,P52306,P02649,P49841,P50570,Q14247,Q16555,Q92823,Q99784,Q9UL25,P11137,Q13332,Q8NFY4,Q9NQC3,P07737,Q16643,Q86WN1,Q9HCG7,Q9UJU6,O75083,Q9UHB6,P23528,P60981,O75146,Q05655,Q8TE77,Q9NUQ9,Q9Y6D6,O00159,P05362,P16333,P62330,Q5VZK9,…	0.271628	0.683293	0.0234375
GO:0023061	signal release	P	2	72	38	2680	0.0526316	0.0268657	over	P61224,P10451	P01019,Q14160,Q8N2Q7,Q99719,O95153,O95295,P11142,P50897,P63027,Q9H3Z4,Q9P2S2,Q9ULB1,O43768,P05141,P11166,P12236,P27487,P41159,Q14573,Q8WZA2,P54920,P37840,Q99572,P09529,Q06124,P16870,Q9NY59,O15240,P04083,P18510,Q99497,Q9Y4I1,P62820,O60825,P00367,P02753,P15104,P20396,P51451,Q13148,Q86V21,Q96TA1,Q7Z3E2,P33176,P49407,P55809,P62760,P63000,P80108,Q07954,P10645,P17858,Q16836,Q8N474,Q15848,Q96QK1,Q9H3S7,…	0.271989	0.683293	0.0277778
GO:0016607	nuclear speck	C	2	72	38	2680	0.0526316	0.0268657	over	Q15287,Q9H190	O15514,O43143,O60238,O75400,O75533,O94906,O95232,P02545,P08621,P09661,P0DMV9,P0DN76,P16104,P23246,P26368,P27695,P29401,P38919,P43490,P48729,P49427,P55196,P61011,P82979,P84103,Q00839,Q01130,Q07065,Q07955,Q08170,Q12874,Q13131,Q13148,Q13242,Q13435,Q13526,Q13838,Q14498,Q14669,Q15020,Q15029,Q15233,Q15287,Q15365,Q15459,Q16539,Q16666,Q2TAY7,Q3ZCQ8,Q4ZHG4,Q5SSJ5,Q5VZK9,Q6P2Q9,Q7L014,Q8IYB3,Q8N3C0,Q8WXF1,…	0.271989	0.683293	0.0277778
GO:0005623	cell	C	37	2503	38	2680	0.973684	0.933955	over	A0A075B6H7,O95786,P01762,P01764,P19784,P61224,Q15084,Q96KG7,Q9H190,Q9UL62,Q6PJG2,Q9HCU5,Q9NTJ5,Q3ZCW2,P28072,Q15185,O75603,P31949,Q13231,Q6NUJ1,O15143,O43598,P06132,P19971,P55786,P63208,Q15287,Q9HCE6,Q9Y3I0,O00267,Q8NC56,Q8NBS9,P10451,Q8IXL6,P0DP04,Q9H6N6,P02745	P06733,P09104,P13929,A0A075B6H7,A0A075B6H9,A0A075B6I0,A0A075B6I1,A0A075B6I4,A0A075B6I9,A0A075B6J9,A0A075B6K2,A0A075B6K4,A0A075B6K5,P01615,A0A0C4DH68,A0A075B6S2,A0A075B6S5,A0A075B6S6,P0DSN7,A0A087WSX0,A0A087WSZ0,Q8IZP1,P01614,P04433,A0A0A0MT36,A0A0B4J1U3,A0A0B4J1Y8,P0DP09,A0A0C4DH24,A0A0C4DH25,A0A0C4DH67,A0A0C4DH72,A0M8Q6,A2NJV5,O00159,O00264,O00299,O00462,O00468,O00533,O00571,O14786,O14827,O14907…	0.272692	0.683293	0.0147823
GO:0016310	phosphorylation	P	8	438	38	2680	0.210526	0.163433	over	P28072,Q8IXL6,Q9UL62,P19784,Q15185,Q8NC56,P63208,P61224	P31947,P60709,Q16543,Q96JB5,Q9BZE4,O00231,O00232,O00487,O14818,O14827,O15020,O43242,O95294,P00533,P02549,P02686,P04085,P08581,P09619,P11277,P13591,P17980,P20618,P25786,P25787,P25788,P25789,P27361,P28062,P28066,P28070,P28072,P28074,P28482,P30086,P31946,P35609,P35998,P36507,P43686,P48556,P49720,P49721,P51665,P53041,P55036,P60900,P61289,P62191,P62195,P62258,P62333,P62877,Q01082,Q06323,Q13200,Q13618,…	0.273568	0.683293	0.0182648
GO:0003824	catalytic activity	F	17	1039	38	2680	0.447368	0.387687	over	Q15084,Q8NBS9,Q96HD1,P61224,Q15185,O95786,Q9H6N6,Q9Y3I0,P28072,P55786,Q9NTJ5,Q13231,P19971,P19784,Q8IXL6,P06132,O43598	O00391,P07237,P13667,P30101,Q15084,Q8NBS9,Q96HD1,Q96HE7,Q96JJ7,Q9BS26,O43396,Q9H553,O43175,O43488,O43837,O75306,O75489,O76003,P00390,P05091,P11766,P13804,P14550,P16083,P16435,P19404,P19878,P20674,P21912,P28331,P30038,P31040,P35754,P48163,Q12797,Q13630,Q16881,Q687X5,Q9H299,Q9Y4K0,A6NDG6,O00159,O43795,O94832,P11055,P13533,P35579,P35580,Q12965,Q7Z406,Q9UKX2,Q9ULV0,Q9UM54,Q9Y4I1,Q9Y623,Q9H0D6,Q9Y2L1,…	0.274243	0.683293	0.0163619
GO:1905114	cell surface receptor signaling pathway involved in cell-cell signaling	P	3	129	38	2680	0.0789474	0.0481343	over	P19784,P63208,P28072	O00571,O14907,O43815,O60716,O75436,P62987,P16870,P19784,P35222,P48729,P48730,P49841,P62877,P63208,P67870,P68400,Q13131,Q13616,Q13618,Q16531,Q6DKJ4,Q7KZI7,Q8N163,Q96QK1,Q9GZS3,Q9HCU4,Q9P1Z2,Q9UBP4,Q9UBQ0,Q9UN36,Q9UPN3,Q9Y5W5,P62873,Q01970,Q9UKV8,P05067,P30153,P67775,Q13951,O75787,Q8N474,Q8NEY4,P63244,Q07954,Q6FHJ7,Q92765,Q96HF1,Q99972,P14543,P18827,O00231,O00232,O00487,O14818,O43242,P07737,P17980,…	0.275543	0.683293	0.0232558
GO:0044249	cellular biosynthetic process	P	15	904	38	2680	0.394737	0.337313	over	O00267,Q15185,O75603,O43598,Q15287,P19784,Q9NTJ5,P06132,P31949,Q8NC56,Q9HCE6,P19971,P10451,O95786,P28072	P05089,P07954,P11387,P27694,P33993,P55209,Q01105,Q08211,Q08945,Q09028,Q16576,Q8WYH8,Q92878,Q92900,P12004,P11586,O00267,O14980,O75367,O75604,O75626,O94992,P01344,P02008,P05067,P06733,P07305,P09429,P09467,P62987,P10412,P10599,P11684,P12270,P15311,P15692,P16401,P16403,P16989,P17844,P19838,P20827,P22626,P23246,P27635,P27797,P35222,P35232,P35813,P37840,P40763,P41159,P42224,P42226,P49591,P61201,P62263,…	0.276701	0.683293	0.0165929
GO:0000086	G2/M transition of mitotic cell cycle	P	2	73	38	2680	0.0526316	0.0272388	over	P28072,P63208	Q96JB5,P04350,P07437,P07900,P30153,P43034,P48730,P61163,P61981,P62258,P63167,P68366,P68371,Q13409,Q13561,Q14008,Q14203,Q14204,Q15691,Q71U36,Q7Z460,Q9NXR1,O75351,P05067,P54652,P62491,Q9P258,O00231,O00232,O00487,O14818,O43242,P17980,P20618,P25786,P25787,P25788,P25789,P28062,P28066,P28070,P28072,P28074,P35998,P43686,P48556,P49720,P49721,P51665,P55036,P60900,P61289,P62191,P62195,P62333,P62877,P63208,…	0.277314	0.683293	0.0273973
GO:0036294	cellular response to decreased oxygen levels	P	2	73	38	2680	0.0526316	0.0272388	over	P28072,P55786	O00231,O00232,O00487,O14818,O43242,P62987,P15692,P17980,P20618,P25786,P25787,P25788,P25789,P28062,P28066,P28070,P28072,P28074,P35998,P43686,P48556,P49720,P49721,P51665,P55036,P60900,P61289,P62191,P62195,P62333,P62877,Q06323,Q13200,Q15008,Q15369,Q15370,Q16401,Q92530,Q99460,Q9UL46,Q9UNM6,Q9Y241,O60238,O76061,P00558,P02545,P05362,P07148,P07237,P09601,P21246,P27144,P42765,P52823,P55786,P62873,P63211,…	0.277314	0.683293	0.0273973
[truncated: 1,124 more rows]
