# Supplementary material for: Differences in Vitreous Protein Profiles in Patients With Proliferative Diabetic Retinopathy Before and After Ranibizumab Treatment
Source: Front Med (Lausanne). 2022 May 27;9:776855. doi: 10.3389/fmed.2022.776855 (PMC9198965; doi:10.3389/fmed.2022.776855)
Supplement: Supplementary Table S3 — Information of peptide, precursor Mz, fragment ion, areas and other original data for PRM quantitative Skyline data. [file Table_3.XLSX]

## Sheet: PRM results
Peptide	Protein	Replicate	Precursor Mz	Precursor Charge	Product Mz	Product Charge	Fragment Ion	Retention Time	Area
AEDTAVYYCAK	P01764	POST10	645.787	2	803.376	1	y6	18.41	40574252
AEDTAVYYCAK	P01764	POST5	645.787	2	803.376	1	y6	18.67	312777664
AEDTAVYYCAK	P01764	POST6	645.787	2	803.376	1	y6	18.6	303511712
AEDTAVYYCAK	P01764	POST7	645.787	2	803.376	1	y6	18.71	206751264
AEDTAVYYCAK	P01764	POST8	645.787	2	803.376	1	y6	18.27	422754944
AEDTAVYYCAK	P01764	POST9	645.787	2	803.376	1	y6	18.49	283089824
AEDTAVYYCAK	P01764	PRE6	645.787	2	803.376	1	y6	19.49	46001356
AEDTAVYYCAK	P01764	PRE7	645.787	2	803.376	1	y6	19.27	51238704
AEDTAVYYCAK	P01764	PRE8	645.787	2	803.376	1	y6	19.05	51360888
AEDTAVYYCAK	P01764	PRE9	645.787	2	803.376	1	y6	18.88	69670624
AEDTAVYYCAK	P01764	PRE10	645.787	2	803.376	1	y6	18.64	43746628
AEDTAVYYCAK	P01764	PRE5	645.787	2	803.376	1	y6	19.82	50317888
AEDTAVYYCAK	P01764	POST10	645.787	2	704.307	1	y5	18.41	55063952
AEDTAVYYCAK	P01764	POST5	645.787	2	704.307	1	y5	18.67	435479584
AEDTAVYYCAK	P01764	POST6	645.787	2	704.307	1	y5	18.6	425685888
AEDTAVYYCAK	P01764	POST7	645.787	2	704.307	1	y5	18.71	276624064
AEDTAVYYCAK	P01764	POST8	645.787	2	704.307	1	y5	18.27	590852288
AEDTAVYYCAK	P01764	POST9	645.787	2	704.307	1	y5	18.49	387253568
AEDTAVYYCAK	P01764	PRE6	645.787	2	704.307	1	y5	19.49	63642080
AEDTAVYYCAK	P01764	PRE7	645.787	2	704.307	1	y5	19.27	69949576
AEDTAVYYCAK	P01764	PRE8	645.787	2	704.307	1	y5	19.05	72177128
AEDTAVYYCAK	P01764	PRE9	645.787	2	704.307	1	y5	18.88	97672656
AEDTAVYYCAK	P01764	PRE10	645.787	2	704.307	1	y5	18.64	62234020
AEDTAVYYCAK	P01764	PRE5	645.787	2	704.307	1	y5	19.82	69901520
AEDTAVYYCAK	P01764	POST10	645.787	2	378.181	1	y3	18.41	41801168
AEDTAVYYCAK	P01764	POST5	645.787	2	378.181	1	y3	18.67	301826560
AEDTAVYYCAK	P01764	POST6	645.787	2	378.181	1	y3	18.6	300232000
AEDTAVYYCAK	P01764	POST7	645.787	2	378.181	1	y3	18.71	188998352
AEDTAVYYCAK	P01764	POST8	645.787	2	378.181	1	y3	18.27	454433120
AEDTAVYYCAK	P01764	POST9	645.787	2	378.181	1	y3	18.49	301648256
AEDTAVYYCAK	P01764	PRE6	645.787	2	378.181	1	y3	19.49	45136260
AEDTAVYYCAK	P01764	PRE7	645.787	2	378.181	1	y3	19.27	50018136
AEDTAVYYCAK	P01764	PRE8	645.787	2	378.181	1	y3	19.05	54096588
AEDTAVYYCAK	P01764	PRE9	645.787	2	378.181	1	y3	18.88	75336672
AEDTAVYYCAK	P01764	PRE10	645.787	2	378.181	1	y3	18.64	45094368
AEDTAVYYCAK	P01764	PRE5	645.787	2	378.181	1	y3	19.82	53792804
GLEWVSAISGSGGSTYYADSVK	P01764	POST10	1117.53	2	1491.7	1	y15	49.13	1193426
GLEWVSAISGSGGSTYYADSVK	P01764	POST5	1117.53	2	1491.7	1	y15	49.47	479192
GLEWVSAISGSGGSTYYADSVK	P01764	POST6	1117.53	2	1491.7	1	y15	49.4	1106503
GLEWVSAISGSGGSTYYADSVK	P01764	POST7	1117.53	2	1491.7	1	y15	49.34	1303117
GLEWVSAISGSGGSTYYADSVK	P01764	POST8	1117.53	2	1491.7	1	y15	49.27	335128
GLEWVSAISGSGGSTYYADSVK	P01764	POST9	1117.53	2	1491.7	1	y15	49.2	1209541
GLEWVSAISGSGGSTYYADSVK	P01764	PRE6	1117.53	2	1491.7	1	y15	50.66	1006192
GLEWVSAISGSGGSTYYADSVK	P01764	PRE7	1117.53	2	1491.7	1	y15	50.29	1792854
GLEWVSAISGSGGSTYYADSVK	P01764	PRE8	1117.53	2	1491.7	1	y15	50.08	2300496
GLEWVSAISGSGGSTYYADSVK	P01764	PRE9	1117.53	2	1491.7	1	y15	49.88	1233425
GLEWVSAISGSGGSTYYADSVK	P01764	PRE10	1117.53	2	1491.7	1	y15	49.79	653876
GLEWVSAISGSGGSTYYADSVK	P01764	PRE5	1117.53	2	1491.7	1	y15	51.06	922799
GLEWVSAISGSGGSTYYADSVK	P01764	POST10	1117.53	2	1378.61	1	y14	49.13	3756347
GLEWVSAISGSGGSTYYADSVK	P01764	POST5	1117.53	2	1378.61	1	y14	49.55	1741701
GLEWVSAISGSGGSTYYADSVK	P01764	POST6	1117.53	2	1378.61	1	y14	49.4	3540291
GLEWVSAISGSGGSTYYADSVK	P01764	POST7	1117.53	2	1378.61	1	y14	49.34	4419397
GLEWVSAISGSGGSTYYADSVK	P01764	POST8	1117.53	2	1378.61	1	y14	49.27	922152
GLEWVSAISGSGGSTYYADSVK	P01764	POST9	1117.53	2	1378.61	1	y14	49.2	3469552
GLEWVSAISGSGGSTYYADSVK	P01764	PRE6	1117.53	2	1378.61	1	y14	50.66	2991603
GLEWVSAISGSGGSTYYADSVK	P01764	PRE7	1117.53	2	1378.61	1	y14	50.29	5708733
GLEWVSAISGSGGSTYYADSVK	P01764	PRE8	1117.53	2	1378.61	1	y14	50.08	7803313
GLEWVSAISGSGGSTYYADSVK	P01764	PRE9	1117.53	2	1378.61	1	y14	49.88	4237638
GLEWVSAISGSGGSTYYADSVK	P01764	PRE10	1117.53	2	1378.61	1	y14	49.79	1947133
GLEWVSAISGSGGSTYYADSVK	P01764	PRE5	1117.53	2	1378.61	1	y14	51.06	2971885
GLEWVSAISGSGGSTYYADSVK	P01764	POST10	1117.53	2	1291.58	1	y13	49.13	2054276
GLEWVSAISGSGGSTYYADSVK	P01764	POST5	1117.53	2	1291.58	1	y13	49.47	853361
GLEWVSAISGSGGSTYYADSVK	P01764	POST6	1117.53	2	1291.58	1	y13	49.4	1873353
GLEWVSAISGSGGSTYYADSVK	P01764	POST7	1117.53	2	1291.58	1	y13	49.34	2547348
GLEWVSAISGSGGSTYYADSVK	P01764	POST8	1117.53	2	1291.58	1	y13	49.27	507104
GLEWVSAISGSGGSTYYADSVK	P01764	POST9	1117.53	2	1291.58	1	y13	49.2	1917011
GLEWVSAISGSGGSTYYADSVK	P01764	PRE6	1117.53	2	1291.58	1	y13	50.66	1765433
GLEWVSAISGSGGSTYYADSVK	P01764	PRE7	1117.53	2	1291.58	1	y13	50.29	3142606
GLEWVSAISGSGGSTYYADSVK	P01764	PRE8	1117.53	2	1291.58	1	y13	50.08	3958679
GLEWVSAISGSGGSTYYADSVK	P01764	PRE9	1117.53	2	1291.58	1	y13	49.88	2104921
GLEWVSAISGSGGSTYYADSVK	P01764	PRE10	1117.53	2	1291.58	1	y13	49.79	1102852
GLEWVSAISGSGGSTYYADSVK	P01764	PRE5	1117.53	2	1291.58	1	y13	51.06	1661723
GHIYQGSEADSVFSGFLIFPSA	P02745	POST10	1165.06	2	421.208	1	y4	54.19	1369634
GHIYQGSEADSVFSGFLIFPSA	P02745	POST5	1165.06	2	421.208	1	y4	54.13	2210374
GHIYQGSEADSVFSGFLIFPSA	P02745	POST6	1165.06	2	421.208	1	y4	54.24	5734797
GHIYQGSEADSVFSGFLIFPSA	P02745	POST7	1165.06	2	421.208	1	y4	54.17	6280172
GHIYQGSEADSVFSGFLIFPSA	P02745	POST8	1165.06	2	421.208	1	y4	54.18	2428312
GHIYQGSEADSVFSGFLIFPSA	P02745	POST9	1165.06	2	421.208	1	y4	54.2	1350207
GHIYQGSEADSVFSGFLIFPSA	P02745	PRE6	1165.06	2	421.208	1	y4	54.36	3488690
GHIYQGSEADSVFSGFLIFPSA	P02745	PRE7	1165.06	2	421.208	1	y4	54.36	1324169
GHIYQGSEADSVFSGFLIFPSA	P02745	PRE8	1165.06	2	421.208	1	y4	54.31	860351
GHIYQGSEADSVFSGFLIFPSA	P02745	PRE9	1165.06	2	421.208	1	y4	54.26	1580944
GHIYQGSEADSVFSGFLIFPSA	P02745	PRE10	1165.06	2	421.208	1	y4	54.25	467154
GHIYQGSEADSVFSGFLIFPSA	P02745	PRE5	1165.06	2	421.208	1	y4	54.4	1622361
GHIYQGSEADSVFSGFLIFPSA	P02745	POST10	1165.06	2	274.14	1	y3	54.19	3334505
GHIYQGSEADSVFSGFLIFPSA	P02745	POST5	1165.06	2	274.14	1	y3	54.13	4975450
GHIYQGSEADSVFSGFLIFPSA	P02745	POST6	1165.06	2	274.14	1	y3	54.24	12944770
GHIYQGSEADSVFSGFLIFPSA	P02745	POST7	1165.06	2	274.14	1	y3	54.17	14566168
GHIYQGSEADSVFSGFLIFPSA	P02745	POST8	1165.06	2	274.14	1	y3	54.18	6226514
GHIYQGSEADSVFSGFLIFPSA	P02745	POST9	1165.06	2	274.14	1	y3	54.2	3459513
GHIYQGSEADSVFSGFLIFPSA	P02745	PRE6	1165.06	2	274.14	1	y3	54.36	7642898
GHIYQGSEADSVFSGFLIFPSA	P02745	PRE7	1165.06	2	274.14	1	y3	54.36	3563661
GHIYQGSEADSVFSGFLIFPSA	P02745	PRE8	1165.06	2	274.14	1	y3	54.31	2318421
GHIYQGSEADSVFSGFLIFPSA	P02745	PRE9	1165.06	2	274.14	1	y3	54.26	3838543
GHIYQGSEADSVFSGFLIFPSA	P02745	PRE10	1165.06	2	274.14	1	y3	54.25	1212367
GHIYQGSEADSVFSGFLIFPSA	P02745	PRE5	1165.06	2	274.14	1	y3	54.4	3771511
GHIYQGSEADSVFSGFLIFPSA	P02745	POST10	1165.06	2	177.087	1	y2	54.19	412526
GHIYQGSEADSVFSGFLIFPSA	P02745	POST5	1165.06	2	177.087	1	y2	54.13	674713
GHIYQGSEADSVFSGFLIFPSA	P02745	POST6	1165.06	2	177.087	1	y2	54.24	1279396
GHIYQGSEADSVFSGFLIFPSA	P02745	POST7	1165.06	2	177.087	1	y2	54.17	1502883
GHIYQGSEADSVFSGFLIFPSA	P02745	POST8	1165.06	2	177.087	1	y2	54.18	728256
GHIYQGSEADSVFSGFLIFPSA	P02745	POST9	1165.06	2	177.087	1	y2	54.2	408716
GHIYQGSEADSVFSGFLIFPSA	P02745	PRE6	1165.06	2	177.087	1	y2	54.36	709316
GHIYQGSEADSVFSGFLIFPSA	P02745	PRE7	1165.06	2	177.087	1	y2	54.36	350363
GHIYQGSEADSVFSGFLIFPSA	P02745	PRE8	1165.06	2	177.087	1	y2	54.31	298287
GHIYQGSEADSVFSGFLIFPSA	P02745	PRE9	1165.06	2	177.087	1	y2	54.26	427787
GHIYQGSEADSVFSGFLIFPSA	P02745	PRE10	1165.06	2	177.087	1	y2	54.25	123252
GHIYQGSEADSVFSGFLIFPSA	P02745	PRE5	1165.06	2	177.087	1	y2	54.4	521729
SLGFCDTTNK	P02745	POST10	571.761	2	942.399	1	y8	20.89	39514216
SLGFCDTTNK	P02745	POST5	571.761	2	942.399	1	y8	21.31	43484008
SLGFCDTTNK	P02745	POST6	571.761	2	942.399	1	y8	21.23	49222824
SLGFCDTTNK	P02745	POST7	571.761	2	942.399	1	y8	21.35	37827948
SLGFCDTTNK	P02745	POST8	571.761	2	942.399	1	y8	20.82	37646932
SLGFCDTTNK	P02745	POST9	571.761	2	942.399	1	y8	21.04	53627476
SLGFCDTTNK	P02745	PRE6	571.761	2	942.399	1	y8	22.28	47432976
SLGFCDTTNK	P02745	PRE7	571.761	2	942.399	1	y8	21.91	38124500
SLGFCDTTNK	P02745	PRE8	571.761	2	942.399	1	y8	21.75	48813508
SLGFCDTTNK	P02745	PRE9	571.761	2	942.399	1	y8	21.5	39582948
SLGFCDTTNK	P02745	PRE10	571.761	2	942.399	1	y8	21.12	37650704
SLGFCDTTNK	P02745	PRE5	571.761	2	942.399	1	y8	22.74	57217528
SLGFCDTTNK	P02745	POST10	571.761	2	738.309	1	y6	20.89	22936088
SLGFCDTTNK	P02745	POST5	571.761	2	738.309	1	y6	21.31	27264862
SLGFCDTTNK	P02745	POST6	571.761	2	738.309	1	y6	21.23	29929122
SLGFCDTTNK	P02745	POST7	571.761	2	738.309	1	y6	21.35	24488298
SLGFCDTTNK	P02745	POST8	571.761	2	738.309	1	y6	20.82	22175454
SLGFCDTTNK	P02745	POST9	571.761	2	738.309	1	y6	21.04	33072050
SLGFCDTTNK	P02745	PRE6	571.761	2	738.309	1	y6	22.28	33483708
SLGFCDTTNK	P02745	PRE7	571.761	2	738.309	1	y6	21.91	24698922
SLGFCDTTNK	P02745	PRE8	571.761	2	738.309	1	y6	21.75	32929598
SLGFCDTTNK	P02745	PRE9	571.761	2	738.309	1	y6	21.5	27043880
SLGFCDTTNK	P02745	PRE10	571.761	2	738.309	1	y6	21.2	24047212
SLGFCDTTNK	P02745	PRE5	571.761	2	738.309	1	y6	22.74	36422068
SLGFCDTTNK	P02745	POST10	571.761	2	578.278	1	y5	20.89	10792139
SLGFCDTTNK	P02745	POST5	571.761	2	578.278	1	y5	21.31	12375804
SLGFCDTTNK	P02745	POST6	571.761	2	578.278	1	y5	21.23	13863346
SLGFCDTTNK	P02745	POST7	571.761	2	578.278	1	y5	21.35	11568146
SLGFCDTTNK	P02745	POST8	571.761	2	578.278	1	y5	20.82	10473163
SLGFCDTTNK	P02745	POST9	571.761	2	578.278	1	y5	21.04	14898239
SLGFCDTTNK	P02745	PRE6	571.761	2	578.278	1	y5	22.28	13828474
SLGFCDTTNK	P02745	PRE7	571.761	2	578.278	1	y5	21.91	10652419
SLGFCDTTNK	P02745	PRE8	571.761	2	578.278	1	y5	21.75	13967872
SLGFCDTTNK	P02745	PRE9	571.761	2	578.278	1	y5	21.5	10921980
SLGFCDTTNK	P02745	PRE10	571.761	2	578.278	1	y5	21.2	10172799
SLGFCDTTNK	P02745	PRE5	571.761	2	578.278	1	y5	22.74	17294644
AIPVAQDLNAPSDWDSR	P10451	POST10	927.953	2	1047.45	1	y9	40.68	10621930
AIPVAQDLNAPSDWDSR	P10451	POST5	927.953	2	1047.45	1	y9	41.03	5149184
AIPVAQDLNAPSDWDSR	P10451	POST6	927.953	2	1047.45	1	y9	40.95	5512902
AIPVAQDLNAPSDWDSR	P10451	POST7	927.953	2	1047.45	1	y9	40.96	4937181
AIPVAQDLNAPSDWDSR	P10451	POST8	927.953	2	1047.45	1	y9	40.75	3665377
AIPVAQDLNAPSDWDSR	P10451	POST9	927.953	2	1047.45	1	y9	40.67	7148396
AIPVAQDLNAPSDWDSR	P10451	PRE6	927.953	2	1047.45	1	y9	42.01	3435923
AIPVAQDLNAPSDWDSR	P10451	PRE7	927.953	2	1047.45	1	y9	41.79	3291472
AIPVAQDLNAPSDWDSR	P10451	PRE8	927.953	2	1047.45	1	y9	41.57	1973546
AIPVAQDLNAPSDWDSR	P10451	PRE9	927.953	2	1047.45	1	y9	41.31	6124067
AIPVAQDLNAPSDWDSR	P10451	PRE10	927.953	2	1047.45	1	y9	41.2	10731182
AIPVAQDLNAPSDWDSR	P10451	PRE5	927.953	2	1047.45	1	y9	42.41	1148580
AIPVAQDLNAPSDWDSR	P10451	POST10	927.953	2	933.406	1	y8	40.68	9802121
AIPVAQDLNAPSDWDSR	P10451	POST5	927.953	2	933.406	1	y8	41.03	4661597
AIPVAQDLNAPSDWDSR	P10451	POST6	927.953	2	933.406	1	y8	40.95	4821450
AIPVAQDLNAPSDWDSR	P10451	POST7	927.953	2	933.406	1	y8	40.96	4431310
AIPVAQDLNAPSDWDSR	P10451	POST8	927.953	2	933.406	1	y8	40.75	3431094
AIPVAQDLNAPSDWDSR	P10451	POST9	927.953	2	933.406	1	y8	40.75	5710226
AIPVAQDLNAPSDWDSR	P10451	PRE6	927.953	2	933.406	1	y8	42.01	3048511
AIPVAQDLNAPSDWDSR	P10451	PRE7	927.953	2	933.406	1	y8	41.79	2860712
AIPVAQDLNAPSDWDSR	P10451	PRE8	927.953	2	933.406	1	y8	41.5	1874156
AIPVAQDLNAPSDWDSR	P10451	PRE9	927.953	2	933.406	1	y8	41.31	5256728
AIPVAQDLNAPSDWDSR	P10451	PRE10	927.953	2	933.406	1	y8	41.2	9042667
AIPVAQDLNAPSDWDSR	P10451	PRE5	927.953	2	933.406	1	y8	42.41	1094400
AIPVAQDLNAPSDWDSR	P10451	POST10	927.953	2	862.369	1	y7	40.68	26543956
AIPVAQDLNAPSDWDSR	P10451	POST5	927.953	2	862.369	1	y7	41.03	10630907
AIPVAQDLNAPSDWDSR	P10451	POST6	927.953	2	862.369	1	y7	40.95	13565589
AIPVAQDLNAPSDWDSR	P10451	POST7	927.953	2	862.369	1	y7	40.96	11062227
AIPVAQDLNAPSDWDSR	P10451	POST8	927.953	2	862.369	1	y7	40.75	8838812
AIPVAQDLNAPSDWDSR	P10451	POST9	927.953	2	862.369	1	y7	40.75	14510990
AIPVAQDLNAPSDWDSR	P10451	PRE6	927.953	2	862.369	1	y7	42.01	7482730
AIPVAQDLNAPSDWDSR	P10451	PRE7	927.953	2	862.369	1	y7	41.79	7163866
AIPVAQDLNAPSDWDSR	P10451	PRE8	927.953	2	862.369	1	y7	41.5	4338826
AIPVAQDLNAPSDWDSR	P10451	PRE9	927.953	2	862.369	1	y7	41.31	12630534
AIPVAQDLNAPSDWDSR	P10451	PRE10	927.953	2	862.369	1	y7	41.2	21595520
AIPVAQDLNAPSDWDSR	P10451	PRE5	927.953	2	862.369	1	y7	42.41	2824458
YPDAVATWLNPDPSQK	P10451	POST10	901.441	2	1256.63	1	y11	46.17	66382760
YPDAVATWLNPDPSQK	P10451	POST5	901.441	2	1256.63	1	y11	46.52	25802130
YPDAVATWLNPDPSQK	P10451	POST6	901.441	2	1256.63	1	y11	46.45	20922936
YPDAVATWLNPDPSQK	P10451	POST7	901.441	2	1256.63	1	y11	46.45	25333118
YPDAVATWLNPDPSQK	P10451	POST8	901.441	2	1256.63	1	y11	46.32	25604282
YPDAVATWLNPDPSQK	P10451	POST9	901.441	2	1256.63	1	y11	46.18	21503954
YPDAVATWLNPDPSQK	P10451	PRE6	901.441	2	1256.63	1	y11	47.65	19953100
YPDAVATWLNPDPSQK	P10451	PRE7	901.441	2	1256.63	1	y11	47.36	28253980
YPDAVATWLNPDPSQK	P10451	PRE8	901.441	2	1256.63	1	y11	47.13	15778964
YPDAVATWLNPDPSQK	P10451	PRE9	901.441	2	1256.63	1	y11	46.87	18024498
YPDAVATWLNPDPSQK	P10451	PRE10	901.441	2	1256.63	1	y11	46.85	74098080
YPDAVATWLNPDPSQK	P10451	PRE5	901.441	2	1256.63	1	y11	48.05	11082705
YPDAVATWLNPDPSQK	P10451	POST10	901.441	2	671.336	1	y6	46.17	71828464
YPDAVATWLNPDPSQK	P10451	POST5	901.441	2	671.336	1	y6	46.59	28291884
YPDAVATWLNPDPSQK	P10451	POST6	901.441	2	671.336	1	y6	46.45	23705424
YPDAVATWLNPDPSQK	P10451	POST7	901.441	2	671.336	1	y6	46.45	28583978
YPDAVATWLNPDPSQK	P10451	POST8	901.441	2	671.336	1	y6	46.32	29030724
YPDAVATWLNPDPSQK	P10451	POST9	901.441	2	671.336	1	y6	46.18	25035420
YPDAVATWLNPDPSQK	P10451	PRE6	901.441	2	671.336	1	y6	47.65	24071560
YPDAVATWLNPDPSQK	P10451	PRE7	901.441	2	671.336	1	y6	47.36	31444158
YPDAVATWLNPDPSQK	P10451	PRE8	901.441	2	671.336	1	y6	47.13	17631952
YPDAVATWLNPDPSQK	P10451	PRE9	901.441	2	671.336	1	y6	46.87	20207456
YPDAVATWLNPDPSQK	P10451	PRE10	901.441	2	671.336	1	y6	46.85	86971408
YPDAVATWLNPDPSQK	P10451	PRE5	901.441	2	671.336	1	y6	48.05	13774377
YPDAVATWLNPDPSQK	P10451	POST10	901.441	2	459.256	1	y4	46.17	205220848
YPDAVATWLNPDPSQK	P10451	POST5	901.441	2	459.256	1	y4	46.52	74966768
YPDAVATWLNPDPSQK	P10451	POST6	901.441	2	459.256	1	y4	46.45	59901016
YPDAVATWLNPDPSQK	P10451	POST7	901.441	2	459.256	1	y4	46.45	74832112
YPDAVATWLNPDPSQK	P10451	POST8	901.441	2	459.256	1	y4	46.32	74567808
YPDAVATWLNPDPSQK	P10451	POST9	901.441	2	459.256	1	y4	46.18	65228296
YPDAVATWLNPDPSQK	P10451	PRE6	901.441	2	459.256	1	y4	47.65	59579496
YPDAVATWLNPDPSQK	P10451	PRE7	901.441	2	459.256	1	y4	47.36	79661200
YPDAVATWLNPDPSQK	P10451	PRE8	901.441	2	459.256	1	y4	47.13	46870092
YPDAVATWLNPDPSQK	P10451	PRE9	901.441	2	459.256	1	y4	46.87	54857252
YPDAVATWLNPDPSQK	P10451	PRE10	901.441	2	459.256	1	y4	46.85	231891680
YPDAVATWLNPDPSQK	P10451	PRE5	901.441	2	459.256	1	y4	48.05	33094824
PSAAQLLEHPFVSSITSNK	O94804	POST10	676.025	3	1079.57	1	y10	31.04	227186272
PSAAQLLEHPFVSSITSNK	O94804	POST5	676.025	3	1079.57	1	y10	31.28	137612384
PSAAQLLEHPFVSSITSNK	O94804	POST6	676.025	3	1079.57	1	y10	31.28	127186760
PSAAQLLEHPFVSSITSNK	O94804	POST7	676.025	3	1079.57	1	y10	31.21	98104840
PSAAQLLEHPFVSSITSNK	O94804	POST8	676.025	3	1079.57	1	y10	30.98	271280000
PSAAQLLEHPFVSSITSNK	O94804	POST9	676.025	3	1079.57	1	y10	31.13	103821184
PSAAQLLEHPFVSSITSNK	O94804	PRE6	676.025	3	1079.57	1	y10	31.94	188105664
PSAAQLLEHPFVSSITSNK	O94804	PRE7	676.025	3	1079.57	1	y10	31.81	175845120
PSAAQLLEHPFVSSITSNK	O94804	PRE8	676.025	3	1079.57	1	y10	31.59	227729520
PSAAQLLEHPFVSSITSNK	O94804	PRE9	676.025	3	1079.57	1	y10	31.42	212383264
PSAAQLLEHPFVSSITSNK	O94804	PRE10	676.025	3	1079.57	1	y10	31.34	249997664
PSAAQLLEHPFVSSITSNK	O94804	PRE5	676.025	3	1079.57	1	y10	32.34	74600600
PSAAQLLEHPFVSSITSNK	O94804	POST10	676.025	3	736.384	1	y7	31.04	166892672
PSAAQLLEHPFVSSITSNK	O94804	POST5	676.025	3	736.384	1	y7	31.28	104089248
PSAAQLLEHPFVSSITSNK	O94804	POST6	676.025	3	736.384	1	y7	31.28	99733136
PSAAQLLEHPFVSSITSNK	O94804	POST7	676.025	3	736.384	1	y7	31.21	76310888
PSAAQLLEHPFVSSITSNK	O94804	POST8	676.025	3	736.384	1	y7	30.98	198198352
PSAAQLLEHPFVSSITSNK	O94804	POST9	676.025	3	736.384	1	y7	31.13	78657680
PSAAQLLEHPFVSSITSNK	O94804	PRE6	676.025	3	736.384	1	y7	31.94	145939712
PSAAQLLEHPFVSSITSNK	O94804	PRE7	676.025	3	736.384	1	y7	31.81	133369688
PSAAQLLEHPFVSSITSNK	O94804	PRE8	676.025	3	736.384	1	y7	31.59	170084832
PSAAQLLEHPFVSSITSNK	O94804	PRE9	676.025	3	736.384	1	y7	31.34	154694288
PSAAQLLEHPFVSSITSNK	O94804	PRE10	676.025	3	736.384	1	y7	31.34	184918368
PSAAQLLEHPFVSSITSNK	O94804	PRE5	676.025	3	736.384	1	y7	32.34	57672136
PSAAQLLEHPFVSSITSNK	O94804	POST10	676.025	3	147.113	1	y1	31.04	155199216
PSAAQLLEHPFVSSITSNK	O94804	POST5	676.025	3	147.113	1	y1	31.28	93286424
PSAAQLLEHPFVSSITSNK	O94804	POST6	676.025	3	147.113	1	y1	31.28	95941872
PSAAQLLEHPFVSSITSNK	O94804	POST7	676.025	3	147.113	1	y1	31.21	69419944
PSAAQLLEHPFVSSITSNK	O94804	POST8	676.025	3	147.113	1	y1	30.98	185040464
PSAAQLLEHPFVSSITSNK	O94804	POST9	676.025	3	147.113	1	y1	31.06	76412504
PSAAQLLEHPFVSSITSNK	O94804	PRE6	676.025	3	147.113	1	y1	31.94	129001112
PSAAQLLEHPFVSSITSNK	O94804	PRE7	676.025	3	147.113	1	y1	31.81	136105616
PSAAQLLEHPFVSSITSNK	O94804	PRE8	676.025	3	147.113	1	y1	31.59	168904528
PSAAQLLEHPFVSSITSNK	O94804	PRE9	676.025	3	147.113	1	y1	31.34	137440960
PSAAQLLEHPFVSSITSNK	O94804	PRE10	676.025	3	147.113	1	y1	31.34	169075024
PSAAQLLEHPFVSSITSNK	O94804	PRE5	676.025	3	147.113	1	y1	32.34	63180952
ASSEGGTAAGAGLDSLHK	O15143	POST10	814.897	2	1140.6	1	y12	47.5	29430958
ASSEGGTAAGAGLDSLHK	O15143	POST5	814.897	2	1140.6	1	y12	47.82	27203070
ASSEGGTAAGAGLDSLHK	O15143	POST6	814.897	2	1140.6	1	y12	47.74	23592610
ASSEGGTAAGAGLDSLHK	O15143	POST7	814.897	2	1140.6	1	y12	47.73	23354224
ASSEGGTAAGAGLDSLHK	O15143	POST8	814.897	2	1140.6	1	y12	47.52	31395552
ASSEGGTAAGAGLDSLHK	O15143	POST9	814.897	2	1140.6	1	y12	47.44	33684832
ASSEGGTAAGAGLDSLHK	O15143	PRE6	814.897	2	1140.6	1	y12	48.93	19621690
ASSEGGTAAGAGLDSLHK	O15143	PRE7	814.897	2	1140.6	1	y12	48.65	18237172
ASSEGGTAAGAGLDSLHK	O15143	PRE8	814.897	2	1140.6	1	y12	48.42	18785068
ASSEGGTAAGAGLDSLHK	O15143	PRE9	814.897	2	1140.6	1	y12	48.18	28683198
ASSEGGTAAGAGLDSLHK	O15143	PRE10	814.897	2	1140.6	1	y12	48.1	28408396
ASSEGGTAAGAGLDSLHK	O15143	PRE5	814.897	2	1140.6	1	y12	49.33	23073492
ASSEGGTAAGAGLDSLHK	O15143	POST10	814.897	2	897.479	1	y9	47.5	20255842
ASSEGGTAAGAGLDSLHK	O15143	POST5	814.897	2	897.479	1	y9	47.82	18965086
ASSEGGTAAGAGLDSLHK	O15143	POST6	814.897	2	897.479	1	y9	47.74	15971549
ASSEGGTAAGAGLDSLHK	O15143	POST7	814.897	2	897.479	1	y9	47.73	15730722
ASSEGGTAAGAGLDSLHK	O15143	POST8	814.897	2	897.479	1	y9	47.52	21048348
ASSEGGTAAGAGLDSLHK	O15143	POST9	814.897	2	897.479	1	y9	47.44	21821594
ASSEGGTAAGAGLDSLHK	O15143	PRE6	814.897	2	897.479	1	y9	48.93	14283037
ASSEGGTAAGAGLDSLHK	O15143	PRE7	814.897	2	897.479	1	y9	48.65	13394468
ASSEGGTAAGAGLDSLHK	O15143	PRE8	814.897	2	897.479	1	y9	48.42	12950084
ASSEGGTAAGAGLDSLHK	O15143	PRE9	814.897	2	897.479	1	y9	48.18	20445130
ASSEGGTAAGAGLDSLHK	O15143	PRE10	814.897	2	897.479	1	y9	48.1	18734804
ASSEGGTAAGAGLDSLHK	O15143	PRE5	814.897	2	897.479	1	y9	49.33	17243828
ASSEGGTAAGAGLDSLHK	O15143	POST10	814.897	2	769.42	1	y7	47.42	7358621
ASSEGGTAAGAGLDSLHK	O15143	POST5	814.897	2	769.42	1	y7	47.82	6637717
ASSEGGTAAGAGLDSLHK	O15143	POST6	814.897	2	769.42	1	y7	47.74	6240074
ASSEGGTAAGAGLDSLHK	O15143	POST7	814.897	2	769.42	1	y7	47.73	5997437
ASSEGGTAAGAGLDSLHK	O15143	POST8	814.897	2	769.42	1	y7	47.52	5512938
ASSEGGTAAGAGLDSLHK	O15143	POST9	814.897	2	769.42	1	y7	47.52	7198390
ASSEGGTAAGAGLDSLHK	O15143	PRE6	814.897	2	769.42	1	y7	48.93	7004944
ASSEGGTAAGAGLDSLHK	O15143	PRE7	814.897	2	769.42	1	y7	48.65	5530091
ASSEGGTAAGAGLDSLHK	O15143	PRE8	814.897	2	769.42	1	y7	48.42	5607039
ASSEGGTAAGAGLDSLHK	O15143	PRE9	814.897	2	769.42	1	y7	48.18	7713538
ASSEGGTAAGAGLDSLHK	O15143	PRE10	814.897	2	769.42	1	y7	48.1	5236019
ASSEGGTAAGAGLDSLHK	O15143	PRE5	814.897	2	769.42	1	y7	49.33	6186017
EHNGQVTGIDWAPESNR	O15143	POST10	637.298	3	673.326	1	y6	26.05	15101192
EHNGQVTGIDWAPESNR	O15143	POST5	637.298	3	673.326	1	y6	26.61	8756167
EHNGQVTGIDWAPESNR	O15143	POST6	637.298	3	673.326	1	y6	26.53	9850021
EHNGQVTGIDWAPESNR	O15143	POST7	637.298	3	673.326	1	y6	26.74	8135597
EHNGQVTGIDWAPESNR	O15143	POST8	637.298	3	673.326	1	y6	25.85	10457581
EHNGQVTGIDWAPESNR	O15143	POST9	637.298	3	673.326	1	y6	26.15	13353982
EHNGQVTGIDWAPESNR	O15143	PRE6	637.298	3	673.326	1	y6	28.09	9656136
EHNGQVTGIDWAPESNR	O15143	PRE7	637.298	3	673.326	1	y6	27.82	8976349
EHNGQVTGIDWAPESNR	O15143	PRE8	637.298	3	673.326	1	y6	27.44	10966446
EHNGQVTGIDWAPESNR	O15143	PRE9	637.298	3	673.326	1	y6	27.11	10025927
EHNGQVTGIDWAPESNR	O15143	PRE10	637.298	3	673.326	1	y6	26.73	13004608
EHNGQVTGIDWAPESNR	O15143	PRE5	637.298	3	673.326	1	y6	28.72	10690177
EHNGQVTGIDWAPESNR	O15143	POST10	637.298	3	602.289	1	y5	25.98	12011523
EHNGQVTGIDWAPESNR	O15143	POST5	637.298	3	602.289	1	y5	26.61	8155791
EHNGQVTGIDWAPESNR	O15143	POST6	637.298	3	602.289	1	y5	26.61	7090442
EHNGQVTGIDWAPESNR	O15143	POST7	637.298	3	602.289	1	y5	26.74	7155163
EHNGQVTGIDWAPESNR	O15143	POST8	637.298	3	602.289	1	y5	25.85	9697259
EHNGQVTGIDWAPESNR	O15143	POST9	637.298	3	602.289	1	y5	26.15	10965537
EHNGQVTGIDWAPESNR	O15143	PRE6	637.298	3	602.289	1	y5	28.09	5561608
EHNGQVTGIDWAPESNR	O15143	PRE7	637.298	3	602.289	1	y5	27.82	7293487
EHNGQVTGIDWAPESNR	O15143	PRE8	637.298	3	602.289	1	y5	27.44	7301789
EHNGQVTGIDWAPESNR	O15143	PRE9	637.298	3	602.289	1	y5	27.11	9760499
EHNGQVTGIDWAPESNR	O15143	PRE10	637.298	3	602.289	1	y5	26.73	11151027
EHNGQVTGIDWAPESNR	O15143	PRE5	637.298	3	602.289	1	y5	28.72	9750085
EHNGQVTGIDWAPESNR	O15143	POST10	637.298	3	505.237	1	y4	25.98	33694636
EHNGQVTGIDWAPESNR	O15143	POST5	637.298	3	505.237	1	y4	26.61	24407572
EHNGQVTGIDWAPESNR	O15143	POST6	637.298	3	505.237	1	y4	26.53	18737552
EHNGQVTGIDWAPESNR	O15143	POST7	637.298	3	505.237	1	y4	26.74	24303062
EHNGQVTGIDWAPESNR	O15143	POST8	637.298	3	505.237	1	y4	25.85	27954458
EHNGQVTGIDWAPESNR	O15143	POST9	637.298	3	505.237	1	y4	26.15	26820956
EHNGQVTGIDWAPESNR	O15143	PRE6	637.298	3	505.237	1	y4	28.09	18077818
EHNGQVTGIDWAPESNR	O15143	PRE7	637.298	3	505.237	1	y4	27.82	24921940
EHNGQVTGIDWAPESNR	O15143	PRE8	637.298	3	505.237	1	y4	27.44	30737356
EHNGQVTGIDWAPESNR	O15143	PRE9	637.298	3	505.237	1	y4	27.11	21598708
EHNGQVTGIDWAPESNR	O15143	PRE10	637.298	3	505.237	1	y4	26.73	36393412
EHNGQVTGIDWAPESNR	O15143	PRE5	637.298	3	505.237	1	y4	28.72	20921382
LSQELEYLTEDVK	P12270	POST10	783.899	2	591.298	1	y5	47.5	6730236
LSQELEYLTEDVK	P12270	POST5	783.899	2	591.298	1	y5	47.75	10078894
LSQELEYLTEDVK	P12270	POST6	783.899	2	591.298	1	y5	47.75	8853798
LSQELEYLTEDVK	P12270	POST7	783.899	2	591.298	1	y5	47.73	7665338
LSQELEYLTEDVK	P12270	POST8	783.899	2	591.298	1	y5	47.45	12681146
LSQELEYLTEDVK	P12270	POST9	783.899	2	591.298	1	y5	47.45	6929181
LSQELEYLTEDVK	P12270	PRE6	783.899	2	591.298	1	y5	49.16	8917944
LSQELEYLTEDVK	P12270	PRE7	783.899	2	591.298	1	y5	48.81	13175205
LSQELEYLTEDVK	P12270	PRE8	783.899	2	591.298	1	y5	48.5	9752817
LSQELEYLTEDVK	P12270	PRE9	783.899	2	591.298	1	y5	48.18	7949258
LSQELEYLTEDVK	P12270	PRE10	783.899	2	591.298	1	y5	48.18	11049677
LSQELEYLTEDVK	P12270	PRE5	783.899	2	591.298	1	y5	49.64	9020740
LSQELEYLTEDVK	P12270	POST10	783.899	2	490.251	1	y4	47.42	7773392
LSQELEYLTEDVK	P12270	POST5	783.899	2	490.251	1	y4	47.75	11991410
LSQELEYLTEDVK	P12270	POST6	783.899	2	490.251	1	y4	47.75	10004643
LSQELEYLTEDVK	P12270	POST7	783.899	2	490.251	1	y4	47.65	8266949
LSQELEYLTEDVK	P12270	POST8	783.899	2	490.251	1	y4	47.45	14602487
LSQELEYLTEDVK	P12270	POST9	783.899	2	490.251	1	y4	47.45	7979396
LSQELEYLTEDVK	P12270	PRE6	783.899	2	490.251	1	y4	49.16	10124190
LSQELEYLTEDVK	P12270	PRE7	783.899	2	490.251	1	y4	48.81	14437450
LSQELEYLTEDVK	P12270	PRE8	783.899	2	490.251	1	y4	48.5	11900707
LSQELEYLTEDVK	P12270	PRE9	783.899	2	490.251	1	y4	48.18	11322851
LSQELEYLTEDVK	P12270	PRE10	783.899	2	490.251	1	y4	48.18	16434266
LSQELEYLTEDVK	P12270	PRE5	783.899	2	490.251	1	y4	49.71	9717731
LSQELEYLTEDVK	P12270	POST10	783.899	2	246.181	1	y2	47.5	122990616
LSQELEYLTEDVK	P12270	POST5	783.899	2	246.181	1	y2	47.75	176737856
LSQELEYLTEDVK	P12270	POST6	783.899	2	246.181	1	y2	47.75	160399456
LSQELEYLTEDVK	P12270	POST7	783.899	2	246.181	1	y2	47.65	132324272
LSQELEYLTEDVK	P12270	POST8	783.899	2	246.181	1	y2	47.45	239848960
LSQELEYLTEDVK	P12270	POST9	783.899	2	246.181	1	y2	47.45	124049712
LSQELEYLTEDVK	P12270	PRE6	783.899	2	246.181	1	y2	49.16	161614912
LSQELEYLTEDVK	P12270	PRE7	783.899	2	246.181	1	y2	48.81	225950960
LSQELEYLTEDVK	P12270	PRE8	783.899	2	246.181	1	y2	48.5	178384672
LSQELEYLTEDVK	P12270	PRE9	783.899	2	246.181	1	y2	48.18	161875824
LSQELEYLTEDVK	P12270	PRE10	783.899	2	246.181	1	y2	48.18	244889712
LSQELEYLTEDVK	P12270	PRE5	783.899	2	246.181	1	y2	49.64	161388800
FGGAAVFPNQEQAR	P19971	POST10	746.371	2	1230.62	1	y11	40.55	1468346
FGGAAVFPNQEQAR	P19971	POST5	746.371	2	1230.62	1	y11	41.03	3658508
FGGAAVFPNQEQAR	P19971	POST6	746.371	2	1230.62	1	y11	40.88	3030969
FGGAAVFPNQEQAR	P19971	POST7	746.371	2	1230.62	1	y11	40.86	3424799
FGGAAVFPNQEQAR	P19971	POST8	746.371	2	1230.62	1	y11	40.65	4576495
FGGAAVFPNQEQAR	P19971	POST9	746.371	2	1230.62	1	y11	40.55	2217066
FGGAAVFPNQEQAR	P19971	PRE6	746.371	2	1230.62	1	y11	42.21	4542417
FGGAAVFPNQEQAR	P19971	PRE7	746.371	2	1230.62	1	y11	41.94	3396324
FGGAAVFPNQEQAR	P19971	PRE8	746.371	2	1230.62	1	y11	41.64	4091461
FGGAAVFPNQEQAR	P19971	PRE9	746.371	2	1230.62	1	y11	41.31	3740874
FGGAAVFPNQEQAR	P19971	PRE10	746.371	2	1230.62	1	y11	41.31	1735988
FGGAAVFPNQEQAR	P19971	PRE5	746.371	2	1230.62	1	y11	42.69	3588746
FGGAAVFPNQEQAR	P19971	POST10	746.371	2	1159.59	1	y10	40.55	596417
FGGAAVFPNQEQAR	P19971	POST5	746.371	2	1159.59	1	y10	41.03	1654704
FGGAAVFPNQEQAR	P19971	POST6	746.371	2	1159.59	1	y10	40.88	1452618
FGGAAVFPNQEQAR	P19971	POST7	746.371	2	1159.59	1	y10	40.86	1289373
FGGAAVFPNQEQAR	P19971	POST8	746.371	2	1159.59	1	y10	40.58	1945351
FGGAAVFPNQEQAR	P19971	POST9	746.371	2	1159.59	1	y10	40.55	1007210
FGGAAVFPNQEQAR	P19971	PRE6	746.371	2	1159.59	1	y10	42.21	2352860
FGGAAVFPNQEQAR	P19971	PRE7	746.371	2	1159.59	1	y10	41.94	1394975
FGGAAVFPNQEQAR	P19971	PRE8	746.371	2	1159.59	1	y10	41.56	1813599
FGGAAVFPNQEQAR	P19971	PRE9	746.371	2	1159.59	1	y10	41.31	1830556
FGGAAVFPNQEQAR	P19971	PRE10	746.371	2	1159.59	1	y10	41.31	728239
FGGAAVFPNQEQAR	P19971	PRE5	746.371	2	1159.59	1	y10	42.69	1563128
FGGAAVFPNQEQAR	P19971	POST10	746.371	2	503.257	1	y4	40.55	555753
FGGAAVFPNQEQAR	P19971	POST5	746.371	2	503.257	1	y4	41.03	1302327
FGGAAVFPNQEQAR	P19971	POST6	746.371	2	503.257	1	y4	40.88	846943
FGGAAVFPNQEQAR	P19971	POST7	746.371	2	503.257	1	y4	40.86	833316
FGGAAVFPNQEQAR	P19971	POST8	746.371	2	503.257	1	y4	40.65	1918166
FGGAAVFPNQEQAR	P19971	POST9	746.371	2	503.257	1	y4	40.55	861922
FGGAAVFPNQEQAR	P19971	PRE6	746.371	2	503.257	1	y4	42.21	1715440
FGGAAVFPNQEQAR	P19971	PRE7	746.371	2	503.257	1	y4	41.94	999586
FGGAAVFPNQEQAR	P19971	PRE8	746.371	2	503.257	1	y4	41.64	1405294
FGGAAVFPNQEQAR	P19971	PRE9	746.371	2	503.257	1	y4	41.31	1217980
FGGAAVFPNQEQAR	P19971	PRE10	746.371	2	503.257	1	y4	41.23	428416
FGGAAVFPNQEQAR	P19971	PRE5	746.371	2	503.257	1	y4	42.69	1132438
AGIISTVEVLK	P55786	POST10	565.345	2	1001.62	1	y9	26.05	2230846464
AGIISTVEVLK	P55786	POST5	565.345	2	1001.62	1	y9	26.69	2202487296
AGIISTVEVLK	P55786	POST6	565.345	2	1001.62	1	y9	26.84	1369437440
AGIISTVEVLK	P55786	POST7	565.345	2	1001.62	1	y9	26.96	1528158592
AGIISTVEVLK	P55786	POST8	565.345	2	1001.62	1	y9	25.93	2587722240
AGIISTVEVLK	P55786	POST9	565.345	2	1001.62	1	y9	26.21	2197034752
AGIISTVEVLK	P55786	PRE6	565.345	2	1001.62	1	y9	28.24	1943972736
AGIISTVEVLK	P55786	PRE7	565.345	2	1001.62	1	y9	27.9	2038182784
AGIISTVEVLK	P55786	PRE8	565.345	2	1001.62	1	y9	27.75	1885417600
AGIISTVEVLK	P55786	PRE9	565.345	2	1001.62	1	y9	27.26	1869979008
AGIISTVEVLK	P55786	PRE10	565.345	2	1001.62	1	y9	27.19	2129236224
AGIISTVEVLK	P55786	PRE5	565.345	2	1001.62	1	y9	28.95	1747713920
AGIISTVEVLK	P55786	POST10	565.345	2	488.308	1	y4	26.13	1349503872
AGIISTVEVLK	P55786	POST5	565.345	2	488.308	1	y4	26.69	1096676608
AGIISTVEVLK	P55786	POST6	565.345	2	488.308	1	y4	26.84	696351744
AGIISTVEVLK	P55786	POST7	565.345	2	488.308	1	y4	26.89	797727488
AGIISTVEVLK	P55786	POST8	565.345	2	488.308	1	y4	25.93	1530018176
AGIISTVEVLK	P55786	POST9	565.345	2	488.308	1	y4	26.13	1340047360
AGIISTVEVLK	P55786	PRE6	565.345	2	488.308	1	y4	28.24	1219416448
AGIISTVEVLK	P55786	PRE7	565.345	2	488.308	1	y4	27.9	1359762048
AGIISTVEVLK	P55786	PRE8	565.345	2	488.308	1	y4	27.82	1099639552
AGIISTVEVLK	P55786	PRE9	565.345	2	488.308	1	y4	27.26	1080192256
AGIISTVEVLK	P55786	PRE10	565.345	2	488.308	1	y4	27.19	1144454528
AGIISTVEVLK	P55786	PRE5	565.345	2	488.308	1	y4	28.95	1081200000
AGIISTVEVLK	P55786	POST10	565.345	2	359.265	1	y3	26.05	1416304512
AGIISTVEVLK	P55786	POST5	565.345	2	359.265	1	y3	26.69	1337163776
AGIISTVEVLK	P55786	POST6	565.345	2	359.265	1	y3	26.84	805383744
AGIISTVEVLK	P55786	POST7	565.345	2	359.265	1	y3	26.96	910106496
AGIISTVEVLK	P55786	POST8	565.345	2	359.265	1	y3	25.93	1698352384
AGIISTVEVLK	P55786	POST9	565.345	2	359.265	1	y3	26.13	1536182272
AGIISTVEVLK	P55786	PRE6	565.345	2	359.265	1	y3	28.24	1369334400
AGIISTVEVLK	P55786	PRE7	565.345	2	359.265	1	y3	27.9	1497312384
AGIISTVEVLK	P55786	PRE8	565.345	2	359.265	1	y3	27.82	1336840960
AGIISTVEVLK	P55786	PRE9	565.345	2	359.265	1	y3	27.49	1255984384
AGIISTVEVLK	P55786	PRE10	565.345	2	359.265	1	y3	27.19	1395150592
AGIISTVEVLK	P55786	PRE5	565.345	2	359.265	1	y3	29.18	1227017728
DAESIHQYLLQR	P55786	POST10	736.878	2	529.346	1	y4	47.87	170420
DAESIHQYLLQR	P55786	POST5	736.878	2	529.346	1	y4	48.28	277863
DAESIHQYLLQR	P55786	POST6	736.878	2	529.346	1	y4	48.21	211921
DAESIHQYLLQR	P55786	POST7	736.878	2	529.346	1	y4	48.18	113652
DAESIHQYLLQR	P55786	POST8	736.878	2	529.346	1	y4	47.98	328228
DAESIHQYLLQR	P55786	POST9	736.878	2	529.346	1	y4	47.95	482335
DAESIHQYLLQR	P55786	PRE6	736.878	2	529.346	1	y4	49.54	127622
DAESIHQYLLQR	P55786	PRE7	736.878	2	529.346	1	y4	49.19	150426
DAESIHQYLLQR	P55786	PRE8	736.878	2	529.346	1	y4	48.96	139446
DAESIHQYLLQR	P55786	PRE9	736.878	2	529.346	1	y4	48.7	253288
DAESIHQYLLQR	P55786	PRE10	736.878	2	529.346	1	y4	48.7	120348
DAESIHQYLLQR	P55786	PRE5	736.878	2	529.346	1	y4	50.06	113915
DAESIHQYLLQR	P55786	POST10	736.878	2	416.262	1	y3	47.87	2370885
DAESIHQYLLQR	P55786	POST5	736.878	2	416.262	1	y3	48.28	3476087
DAESIHQYLLQR	P55786	POST6	736.878	2	416.262	1	y3	48.21	2505962
DAESIHQYLLQR	P55786	POST7	736.878	2	416.262	1	y3	48.18	1760858
DAESIHQYLLQR	P55786	POST8	736.878	2	416.262	1	y3	47.98	3787067
DAESIHQYLLQR	P55786	POST9	736.878	2	416.262	1	y3	47.95	6987430
DAESIHQYLLQR	P55786	PRE6	736.878	2	416.262	1	y3	49.54	1539544
DAESIHQYLLQR	P55786	PRE7	736.878	2	416.262	1	y3	49.27	2244955
DAESIHQYLLQR	P55786	PRE8	736.878	2	416.262	1	y3	48.96	2285257
DAESIHQYLLQR	P55786	PRE9	736.878	2	416.262	1	y3	48.7	3377254
DAESIHQYLLQR	P55786	PRE10	736.878	2	416.262	1	y3	48.63	1805118
DAESIHQYLLQR	P55786	PRE5	736.878	2	416.262	1	y3	50.06	1481494
DAESIHQYLLQR	P55786	POST10	736.878	2	303.178	1	y2	47.87	1376966
DAESIHQYLLQR	P55786	POST5	736.878	2	303.178	1	y2	48.28	1702240
DAESIHQYLLQR	P55786	POST6	736.878	2	303.178	1	y2	48.21	1503376
DAESIHQYLLQR	P55786	POST7	736.878	2	303.178	1	y2	48.18	1046711
DAESIHQYLLQR	P55786	POST8	736.878	2	303.178	1	y2	47.98	2033450
DAESIHQYLLQR	P55786	POST9	736.878	2	303.178	1	y2	47.95	3584746
DAESIHQYLLQR	P55786	PRE6	736.878	2	303.178	1	y2	49.54	968084
DAESIHQYLLQR	P55786	PRE7	736.878	2	303.178	1	y2	49.27	1247521
DAESIHQYLLQR	P55786	PRE8	736.878	2	303.178	1	y2	48.96	1105285
DAESIHQYLLQR	P55786	PRE9	736.878	2	303.178	1	y2	48.7	1610956
DAESIHQYLLQR	P55786	PRE10	736.878	2	303.178	1	y2	48.63	778501
DAESIHQYLLQR	P55786	PRE5	736.878	2	303.178	1	y2	50.06	824967
GSTAPVGGGAFPTIVER	Q15084	POST10	808.426	2	1471.79	1	y15	33.3	2114253
GSTAPVGGGAFPTIVER	Q15084	POST5	808.426	2	1471.79	1	y15	34.02	1429114
GSTAPVGGGAFPTIVER	Q15084	POST6	808.426	2	1471.79	1	y15	33.87	3150269
GSTAPVGGGAFPTIVER	Q15084	POST7	808.426	2	1471.79	1	y15	33.91	699953
GSTAPVGGGAFPTIVER	Q15084	POST8	808.426	2	1471.79	1	y15	33.56	1104050
GSTAPVGGGAFPTIVER	Q15084	POST9	808.426	2	1471.79	1	y15	33.53	4630069
GSTAPVGGGAFPTIVER	Q15084	PRE6	808.426	2	1471.79	1	y15	35.27	2593803
GSTAPVGGGAFPTIVER	Q15084	PRE7	808.426	2	1471.79	1	y15	34.92	2145354
GSTAPVGGGAFPTIVER	Q15084	PRE8	808.426	2	1471.79	1	y15	34.62	2112862
GSTAPVGGGAFPTIVER	Q15084	PRE9	808.426	2	1471.79	1	y15	34.36	2584535
GSTAPVGGGAFPTIVER	Q15084	PRE10	808.426	2	1471.79	1	y15	34.13	2795416
GSTAPVGGGAFPTIVER	Q15084	PRE5	808.426	2	1471.79	1	y15	35.79	1998976
GSTAPVGGGAFPTIVER	Q15084	POST10	808.426	2	1370.74	1	y14	33.3	512352
GSTAPVGGGAFPTIVER	Q15084	POST5	808.426	2	1370.74	1	y14	34.02	376635
GSTAPVGGGAFPTIVER	Q15084	POST6	808.426	2	1370.74	1	y14	33.94	840212
GSTAPVGGGAFPTIVER	Q15084	POST7	808.426	2	1370.74	1	y14	33.91	158843
GSTAPVGGGAFPTIVER	Q15084	POST8	808.426	2	1370.74	1	y14	33.49	252960
GSTAPVGGGAFPTIVER	Q15084	POST9	808.426	2	1370.74	1	y14	33.6	1064571
GSTAPVGGGAFPTIVER	Q15084	PRE6	808.426	2	1370.74	1	y14	35.27	850230
GSTAPVGGGAFPTIVER	Q15084	PRE7	808.426	2	1370.74	1	y14	35	495626
GSTAPVGGGAFPTIVER	Q15084	PRE8	808.426	2	1370.74	1	y14	34.62	671421
GSTAPVGGGAFPTIVER	Q15084	PRE9	808.426	2	1370.74	1	y14	34.36	729782
GSTAPVGGGAFPTIVER	Q15084	PRE10	808.426	2	1370.74	1	y14	34.13	748363
GSTAPVGGGAFPTIVER	Q15084	PRE5	808.426	2	1370.74	1	y14	35.79	675235
GSTAPVGGGAFPTIVER	Q15084	POST10	808.426	2	1202.65	1	y12	33.3	1253356
GSTAPVGGGAFPTIVER	Q15084	POST5	808.426	2	1202.65	1	y12	34.02	786917
GSTAPVGGGAFPTIVER	Q15084	POST6	808.426	2	1202.65	1	y12	33.94	1369897
GSTAPVGGGAFPTIVER	Q15084	POST7	808.426	2	1202.65	1	y12	33.91	334618
GSTAPVGGGAFPTIVER	Q15084	POST8	808.426	2	1202.65	1	y12	33.49	504791
GSTAPVGGGAFPTIVER	Q15084	POST9	808.426	2	1202.65	1	y12	33.6	2388100
GSTAPVGGGAFPTIVER	Q15084	PRE6	808.426	2	1202.65	1	y12	35.27	1461221
GSTAPVGGGAFPTIVER	Q15084	PRE7	808.426	2	1202.65	1	y12	35	1047051
GSTAPVGGGAFPTIVER	Q15084	PRE8	808.426	2	1202.65	1	y12	34.62	1114490
GSTAPVGGGAFPTIVER	Q15084	PRE9	808.426	2	1202.65	1	y12	34.36	1206552
GSTAPVGGGAFPTIVER	Q15084	PRE10	808.426	2	1202.65	1	y12	34.13	1856812
GSTAPVGGGAFPTIVER	Q15084	PRE5	808.426	2	1202.65	1	y12	35.79	1106885
ALDLFSDNAPPPELLEIINEDIAK	Q15084	POST10	879.793	3	1270.73	1	y11	36.93	852230
ALDLFSDNAPPPELLEIINEDIAK	Q15084	POST5	879.793	3	1270.73	1	y11	37.27	764398
ALDLFSDNAPPPELLEIINEDIAK	Q15084	POST6	879.793	3	1270.73	1	y11	37.27	1074372
ALDLFSDNAPPPELLEIINEDIAK	Q15084	POST7	879.793	3	1270.73	1	y11	37.31	465011
ALDLFSDNAPPPELLEIINEDIAK	Q15084	POST8	879.793	3	1270.73	1	y11	36.81	986378
ALDLFSDNAPPPELLEIINEDIAK	Q15084	POST9	879.793	3	1270.73	1	y11	36.85	714535
ALDLFSDNAPPPELLEIINEDIAK	Q15084	PRE6	879.793	3	1270.73	1	y11	38.66	199278
ALDLFSDNAPPPELLEIINEDIAK	Q15084	PRE7	879.793	3	1270.73	1	y11	38.25	860576
ALDLFSDNAPPPELLEIINEDIAK	Q15084	PRE8	879.793	3	1270.73	1	y11	38.02	529166
ALDLFSDNAPPPELLEIINEDIAK	Q15084	PRE9	879.793	3	1270.73	1	y11	37.68	335634
ALDLFSDNAPPPELLEIINEDIAK	Q15084	PRE10	879.793	3	1270.73	1	y11	37.68	707519
ALDLFSDNAPPPELLEIINEDIAK	Q15084	PRE5	879.793	3	1270.73	1	y11	39.27	99562
ALDLFSDNAPPPELLEIINEDIAK	Q15084	POST10	879.793	3	802.431	1	y7	36.93	970991
ALDLFSDNAPPPELLEIINEDIAK	Q15084	POST5	879.793	3	802.431	1	y7	37.27	1206650
ALDLFSDNAPPPELLEIINEDIAK	Q15084	POST6	879.793	3	802.431	1	y7	37.27	1256803
ALDLFSDNAPPPELLEIINEDIAK	Q15084	POST7	879.793	3	802.431	1	y7	37.31	626184
ALDLFSDNAPPPELLEIINEDIAK	Q15084	POST8	879.793	3	802.431	1	y7	36.81	1311521
ALDLFSDNAPPPELLEIINEDIAK	Q15084	POST9	879.793	3	802.431	1	y7	36.85	991952
ALDLFSDNAPPPELLEIINEDIAK	Q15084	PRE6	879.793	3	802.431	1	y7	38.66	377884
ALDLFSDNAPPPELLEIINEDIAK	Q15084	PRE7	879.793	3	802.431	1	y7	38.25	829103
ALDLFSDNAPPPELLEIINEDIAK	Q15084	PRE8	879.793	3	802.431	1	y7	38.02	716447
ALDLFSDNAPPPELLEIINEDIAK	Q15084	PRE9	879.793	3	802.431	1	y7	37.68	375483
ALDLFSDNAPPPELLEIINEDIAK	Q15084	PRE10	879.793	3	802.431	1	y7	37.68	818052
ALDLFSDNAPPPELLEIINEDIAK	Q15084	PRE5	879.793	3	802.431	1	y7	39.27	164533
ALDLFSDNAPPPELLEIINEDIAK	Q15084	POST10	879.793	3	689.346	1	y6	36.93	1689420
ALDLFSDNAPPPELLEIINEDIAK	Q15084	POST5	879.793	3	689.346	1	y6	37.27	1616119
ALDLFSDNAPPPELLEIINEDIAK	Q15084	POST6	879.793	3	689.346	1	y6	37.27	1931424
ALDLFSDNAPPPELLEIINEDIAK	Q15084	POST7	879.793	3	689.346	1	y6	37.31	824705
ALDLFSDNAPPPELLEIINEDIAK	Q15084	POST8	879.793	3	689.346	1	y6	36.81	2136520
ALDLFSDNAPPPELLEIINEDIAK	Q15084	POST9	879.793	3	689.346	1	y6	36.85	1393427
ALDLFSDNAPPPELLEIINEDIAK	Q15084	PRE6	879.793	3	689.346	1	y6	38.66	550593
ALDLFSDNAPPPELLEIINEDIAK	Q15084	PRE7	879.793	3	689.346	1	y6	38.25	1707951
ALDLFSDNAPPPELLEIINEDIAK	Q15084	PRE8	879.793	3	689.346	1	y6	38.02	947149
ALDLFSDNAPPPELLEIINEDIAK	Q15084	PRE9	879.793	3	689.346	1	y6	37.68	651635
ALDLFSDNAPPPELLEIINEDIAK	Q15084	PRE10	879.793	3	689.346	1	y6	37.68	1254277
ALDLFSDNAPPPELLEIINEDIAK	Q15084	PRE5	879.793	3	689.346	1	y6	39.27	347528
NYLFQFFVPADQALR	Q6NUJ1	POST10	914.973	2	673.363	1	y6	45.84	315012
NYLFQFFVPADQALR	Q6NUJ1	POST5	914.973	2	673.363	1	y6	46.41	468219
NYLFQFFVPADQALR	Q6NUJ1	POST6	914.973	2	673.363	1	y6	46.25	361038
NYLFQFFVPADQALR	Q6NUJ1	POST7	914.973	2	673.363	1	y6	46.29	296038
NYLFQFFVPADQALR	Q6NUJ1	POST8	914.973	2	673.363	1	y6	45.95	273450
NYLFQFFVPADQALR	Q6NUJ1	POST9	914.973	2	673.363	1	y6	45.76	100830
NYLFQFFVPADQALR	Q6NUJ1	PRE6	914.973	2	673.363	1	y6	48.03	445356
NYLFQFFVPADQALR	Q6NUJ1	PRE7	914.973	2	673.363	1	y6	47.61	396167
NYLFQFFVPADQALR	Q6NUJ1	PRE8	914.973	2	673.363	1	y6	47.31	134794
NYLFQFFVPADQALR	Q6NUJ1	PRE9	914.973	2	673.363	1	y6	46.89	255140
NYLFQFFVPADQALR	Q6NUJ1	PRE10	914.973	2	673.363	1	y6	46.82	341398
NYLFQFFVPADQALR	Q6NUJ1	PRE5	914.973	2	673.363	1	y6	48.55	253531
NYLFQFFVPADQALR	Q6NUJ1	POST10	914.973	2	359.24	1	y3	45.84	2491566
NYLFQFFVPADQALR	Q6NUJ1	POST5	914.973	2	359.24	1	y3	46.41	4245422
NYLFQFFVPADQALR	Q6NUJ1	POST6	914.973	2	359.24	1	y3	46.25	4065650
NYLFQFFVPADQALR	Q6NUJ1	POST7	914.973	2	359.24	1	y3	46.29	2726623
NYLFQFFVPADQALR	Q6NUJ1	POST8	914.973	2	359.24	1	y3	45.95	3496774
NYLFQFFVPADQALR	Q6NUJ1	POST9	914.973	2	359.24	1	y3	45.76	503828
NYLFQFFVPADQALR	Q6NUJ1	PRE6	914.973	2	359.24	1	y3	48.03	4698159
NYLFQFFVPADQALR	Q6NUJ1	PRE7	914.973	2	359.24	1	y3	47.61	3755517
NYLFQFFVPADQALR	Q6NUJ1	PRE8	914.973	2	359.24	1	y3	47.31	1474190
NYLFQFFVPADQALR	Q6NUJ1	PRE9	914.973	2	359.24	1	y3	46.89	2361466
NYLFQFFVPADQALR	Q6NUJ1	PRE10	914.973	2	359.24	1	y3	46.82	2738123
NYLFQFFVPADQALR	Q6NUJ1	PRE5	914.973	2	359.24	1	y3	48.55	2338687
NYLFQFFVPADQALR	Q6NUJ1	POST10	914.973	2	288.203	1	y2	45.84	1700002
NYLFQFFVPADQALR	Q6NUJ1	POST5	914.973	2	288.203	1	y2	46.41	2951767
NYLFQFFVPADQALR	Q6NUJ1	POST6	914.973	2	288.203	1	y2	46.25	2862648
NYLFQFFVPADQALR	Q6NUJ1	POST7	914.973	2	288.203	1	y2	46.29	2064499
NYLFQFFVPADQALR	Q6NUJ1	POST8	914.973	2	288.203	1	y2	45.95	2510709
NYLFQFFVPADQALR	Q6NUJ1	POST9	914.973	2	288.203	1	y2	45.76	466150
NYLFQFFVPADQALR	Q6NUJ1	PRE6	914.973	2	288.203	1	y2	48.03	3235994
NYLFQFFVPADQALR	Q6NUJ1	PRE7	914.973	2	288.203	1	y2	47.61	2797162
NYLFQFFVPADQALR	Q6NUJ1	PRE8	914.973	2	288.203	1	y2	47.31	1146390
NYLFQFFVPADQALR	Q6NUJ1	PRE9	914.973	2	288.203	1	y2	46.89	1723539
NYLFQFFVPADQALR	Q6NUJ1	PRE10	914.973	2	288.203	1	y2	46.89	1990917
NYLFQFFVPADQALR	Q6NUJ1	PRE5	914.973	2	288.203	1	y2	48.55	1512605
EDLNSPNPSPGGCYDTK	Q6P4A8	POST10	925.897	2	1379.59	1	y13	50.29	1429712
EDLNSPNPSPGGCYDTK	Q6P4A8	POST5	925.897	2	1379.59	1	y13	50.71	1263038
EDLNSPNPSPGGCYDTK	Q6P4A8	POST6	925.897	2	1379.59	1	y13	50.64	1725669
EDLNSPNPSPGGCYDTK	Q6P4A8	POST7	925.897	2	1379.59	1	y13	50.6	1436640
EDLNSPNPSPGGCYDTK	Q6P4A8	POST8	925.897	2	1379.59	1	y13	50.33	1382491
EDLNSPNPSPGGCYDTK	Q6P4A8	POST9	925.897	2	1379.59	1	y13	50.29	1768644
EDLNSPNPSPGGCYDTK	Q6P4A8	PRE6	925.897	2	1379.59	1	y13	51.88	1846169
EDLNSPNPSPGGCYDTK	Q6P4A8	PRE7	925.897	2	1379.59	1	y13	51.62	1276898
EDLNSPNPSPGGCYDTK	Q6P4A8	PRE8	925.897	2	1379.59	1	y13	51.31	1116355
EDLNSPNPSPGGCYDTK	Q6P4A8	PRE9	925.897	2	1379.59	1	y13	51.05	1529816
EDLNSPNPSPGGCYDTK	Q6P4A8	PRE10	925.897	2	1379.59	1	y13	50.97	1714968
EDLNSPNPSPGGCYDTK	Q6P4A8	PRE5	925.897	2	1379.59	1	y13	52.33	1517651
EDLNSPNPSPGGCYDTK	Q6P4A8	POST10	925.897	2	984.409	1	y9	50.29	1486538
EDLNSPNPSPGGCYDTK	Q6P4A8	POST5	925.897	2	984.409	1	y9	50.71	1074152
EDLNSPNPSPGGCYDTK	Q6P4A8	POST6	925.897	2	984.409	1	y9	50.64	1856555
EDLNSPNPSPGGCYDTK	Q6P4A8	POST7	925.897	2	984.409	1	y9	50.6	957051
EDLNSPNPSPGGCYDTK	Q6P4A8	POST8	925.897	2	984.409	1	y9	50.33	1151236
EDLNSPNPSPGGCYDTK	Q6P4A8	POST9	925.897	2	984.409	1	y9	50.29	1693573
EDLNSPNPSPGGCYDTK	Q6P4A8	PRE6	925.897	2	984.409	1	y9	51.88	1717052
EDLNSPNPSPGGCYDTK	Q6P4A8	PRE7	925.897	2	984.409	1	y9	51.69	961827
EDLNSPNPSPGGCYDTK	Q6P4A8	PRE8	925.897	2	984.409	1	y9	51.31	1066531
EDLNSPNPSPGGCYDTK	Q6P4A8	PRE9	925.897	2	984.409	1	y9	51.05	1267206
EDLNSPNPSPGGCYDTK	Q6P4A8	PRE10	925.897	2	984.409	1	y9	51.12	1433278
EDLNSPNPSPGGCYDTK	Q6P4A8	PRE5	925.897	2	984.409	1	y9	52.33	1274622
EDLNSPNPSPGGCYDTK	Q6P4A8	POST10	925.897	2	897.377	1	y8	50.29	903134
EDLNSPNPSPGGCYDTK	Q6P4A8	POST5	925.897	2	897.377	1	y8	50.71	543757
EDLNSPNPSPGGCYDTK	Q6P4A8	POST6	925.897	2	897.377	1	y8	50.64	897687
EDLNSPNPSPGGCYDTK	Q6P4A8	POST7	925.897	2	897.377	1	y8	50.6	578058
EDLNSPNPSPGGCYDTK	Q6P4A8	POST8	925.897	2	897.377	1	y8	50.33	846167
EDLNSPNPSPGGCYDTK	Q6P4A8	POST9	925.897	2	897.377	1	y8	50.29	1102688
EDLNSPNPSPGGCYDTK	Q6P4A8	PRE6	925.897	2	897.377	1	y8	51.88	1299076
EDLNSPNPSPGGCYDTK	Q6P4A8	PRE7	925.897	2	897.377	1	y8	51.62	548595
EDLNSPNPSPGGCYDTK	Q6P4A8	PRE8	925.897	2	897.377	1	y8	51.31	729373
EDLNSPNPSPGGCYDTK	Q6P4A8	PRE9	925.897	2	897.377	1	y8	51.05	813929
EDLNSPNPSPGGCYDTK	Q6P4A8	PRE10	925.897	2	897.377	1	y8	51.05	1137889
EDLNSPNPSPGGCYDTK	Q6P4A8	PRE5	925.897	2	897.377	1	y8	52.33	828154
QVIPETLLSWQR	Q6P4A8	POST10	735.409	2	1242.68	1	y10	33.76	1941282
QVIPETLLSWQR	Q6P4A8	POST5	735.409	2	1242.68	1	y10	34.18	2502389
QVIPETLLSWQR	Q6P4A8	POST6	735.409	2	1242.68	1	y10	34.1	1663392
QVIPETLLSWQR	Q6P4A8	POST7	735.409	2	1242.68	1	y10	34.14	1682481
QVIPETLLSWQR	Q6P4A8	POST8	735.409	2	1242.68	1	y10	33.83	2418384
QVIPETLLSWQR	Q6P4A8	POST9	735.409	2	1242.68	1	y10	33.76	5454913
QVIPETLLSWQR	Q6P4A8	PRE6	735.409	2	1242.68	1	y10	35.04	1706361
QVIPETLLSWQR	Q6P4A8	PRE7	735.409	2	1242.68	1	y10	34.78	1802988
QVIPETLLSWQR	Q6P4A8	PRE8	735.409	2	1242.68	1	y10	34.56	1607622
QVIPETLLSWQR	Q6P4A8	PRE9	735.409	2	1242.68	1	y10	34.36	3152531
QVIPETLLSWQR	Q6P4A8	PRE10	735.409	2	1242.68	1	y10	34.28	2179139
QVIPETLLSWQR	Q6P4A8	PRE5	735.409	2	1242.68	1	y10	35.42	1271547
QVIPETLLSWQR	Q6P4A8	POST10	735.409	2	1129.6	1	y9	33.76	11792584
QVIPETLLSWQR	Q6P4A8	POST5	735.409	2	1129.6	1	y9	34.1	18751620
QVIPETLLSWQR	Q6P4A8	POST6	735.409	2	1129.6	1	y9	34.1	13829948
QVIPETLLSWQR	Q6P4A8	POST7	735.409	2	1129.6	1	y9	34.06	10636779
QVIPETLLSWQR	Q6P4A8	POST8	735.409	2	1129.6	1	y9	33.83	22085462
QVIPETLLSWQR	Q6P4A8	POST9	735.409	2	1129.6	1	y9	33.83	33103302
QVIPETLLSWQR	Q6P4A8	PRE6	735.409	2	1129.6	1	y9	35.04	9075657
QVIPETLLSWQR	Q6P4A8	PRE7	735.409	2	1129.6	1	y9	34.86	15716272
QVIPETLLSWQR	Q6P4A8	PRE8	735.409	2	1129.6	1	y9	34.56	16547866
QVIPETLLSWQR	Q6P4A8	PRE9	735.409	2	1129.6	1	y9	34.36	23684202
QVIPETLLSWQR	Q6P4A8	PRE10	735.409	2	1129.6	1	y9	34.28	21158724
QVIPETLLSWQR	Q6P4A8	PRE5	735.409	2	1129.6	1	y9	35.42	10022267
QVIPETLLSWQR	Q6P4A8	POST10	735.409	2	903.505	1	y7	33.76	83211896
QVIPETLLSWQR	Q6P4A8	POST5	735.409	2	903.505	1	y7	34.1	111559792
QVIPETLLSWQR	Q6P4A8	POST6	735.409	2	903.505	1	y7	34.1	92604072
QVIPETLLSWQR	Q6P4A8	POST7	735.409	2	903.505	1	y7	34.06	79306936
QVIPETLLSWQR	Q6P4A8	POST8	735.409	2	903.505	1	y7	33.83	141224064
QVIPETLLSWQR	Q6P4A8	POST9	735.409	2	903.505	1	y7	33.83	266920512
QVIPETLLSWQR	Q6P4A8	PRE6	735.409	2	903.505	1	y7	35.04	66578456
QVIPETLLSWQR	Q6P4A8	PRE7	735.409	2	903.505	1	y7	34.86	106668736
QVIPETLLSWQR	Q6P4A8	PRE8	735.409	2	903.505	1	y7	34.56	98982200
QVIPETLLSWQR	Q6P4A8	PRE9	735.409	2	903.505	1	y7	34.36	160990224
QVIPETLLSWQR	Q6P4A8	PRE10	735.409	2	903.505	1	y7	34.28	128842952
QVIPETLLSWQR	Q6P4A8	PRE5	735.409	2	903.505	1	y7	35.42	66889368
PAFLEFLK	Q9HCE6	POST10	482.779	2	796.46	1	y6	40.7	1518313
PAFLEFLK	Q9HCE6	POST5	482.779	2	796.46	1	y6	41.2	683721
PAFLEFLK	Q9HCE6	POST6	482.779	2	796.46	1	y6	41.05	1635412
PAFLEFLK	Q9HCE6	POST7	482.779	2	796.46	1	y6	41.01	757371
PAFLEFLK	Q9HCE6	POST8	482.779	2	796.46	1	y6	40.7	1072144
PAFLEFLK	Q9HCE6	POST9	482.779	2	796.46	1	y6	40.7	695893
PAFLEFLK	Q9HCE6	PRE6	482.779	2	796.46	1	y6	42.74	1699068
PAFLEFLK	Q9HCE6	PRE7	482.779	2	796.46	1	y6	42.33	1328745
PAFLEFLK	Q9HCE6	PRE8	482.779	2	796.46	1	y6	41.96	1053702
PAFLEFLK	Q9HCE6	PRE9	482.779	2	796.46	1	y6	41.61	1375282
PAFLEFLK	Q9HCE6	PRE10	482.779	2	796.46	1	y6	41.53	1860287
PAFLEFLK	Q9HCE6	PRE5	482.779	2	796.46	1	y6	43.42	573596
PAFLEFLK	Q9HCE6	POST10	482.779	2	649.392	1	y5	40.7	635164
PAFLEFLK	Q9HCE6	POST5	482.779	2	649.392	1	y5	41.13	391188
PAFLEFLK	Q9HCE6	POST6	482.779	2	649.392	1	y5	41.05	686197
PAFLEFLK	Q9HCE6	POST7	482.779	2	649.392	1	y5	41.01	330396
PAFLEFLK	Q9HCE6	POST8	482.779	2	649.392	1	y5	40.7	508801
PAFLEFLK	Q9HCE6	POST9	482.779	2	649.392	1	y5	40.7	370545
PAFLEFLK	Q9HCE6	PRE6	482.779	2	649.392	1	y5	42.74	745125
PAFLEFLK	Q9HCE6	PRE7	482.779	2	649.392	1	y5	42.26	615358
PAFLEFLK	Q9HCE6	PRE8	482.779	2	649.392	1	y5	41.96	462287
PAFLEFLK	Q9HCE6	PRE9	482.779	2	649.392	1	y5	41.61	604521
PAFLEFLK	Q9HCE6	PRE10	482.779	2	649.392	1	y5	41.53	956682
PAFLEFLK	Q9HCE6	PRE5	482.779	2	649.392	1	y5	43.42	249866
PAFLEFLK	Q9HCE6	POST10	482.779	2	260.197	1	y2	40.7	2878505
PAFLEFLK	Q9HCE6	POST5	482.779	2	260.197	1	y2	41.2	1643553
PAFLEFLK	Q9HCE6	POST6	482.779	2	260.197	1	y2	41.05	3407309
PAFLEFLK	Q9HCE6	POST7	482.779	2	260.197	1	y2	41.01	1594728
PAFLEFLK	Q9HCE6	POST8	482.779	2	260.197	1	y2	40.7	2380633
PAFLEFLK	Q9HCE6	POST9	482.779	2	260.197	1	y2	40.7	1416348
PAFLEFLK	Q9HCE6	PRE6	482.779	2	260.197	1	y2	42.74	3907221
PAFLEFLK	Q9HCE6	PRE7	482.779	2	260.197	1	y2	42.26	3692679
PAFLEFLK	Q9HCE6	PRE8	482.779	2	260.197	1	y2	41.96	2410659
PAFLEFLK	Q9HCE6	PRE9	482.779	2	260.197	1	y2	41.61	2970994
PAFLEFLK	Q9HCE6	PRE10	482.779	2	260.197	1	y2	41.53	4775005
PAFLEFLK	Q9HCE6	PRE5	482.779	2	260.197	1	y2	43.42	1235223
VFNTTPDDLDLHVIYDVSHNIAK	Q9Y3I0	POST10	876.11	3	1159.61	1	y10	53.31	4670702
VFNTTPDDLDLHVIYDVSHNIAK	Q9Y3I0	POST5	876.11	3	1159.61	1	y10	53.28	6339670
VFNTTPDDLDLHVIYDVSHNIAK	Q9Y3I0	POST6	876.11	3	1159.61	1	y10	53.28	5448820
VFNTTPDDLDLHVIYDVSHNIAK	Q9Y3I0	POST7	876.11	3	1159.61	1	y10	53.24	6179891
VFNTTPDDLDLHVIYDVSHNIAK	Q9Y3I0	POST8	876.11	3	1159.61	1	y10	53.23	7329216
VFNTTPDDLDLHVIYDVSHNIAK	Q9Y3I0	POST9	876.11	3	1159.61	1	y10	53.31	3739428
VFNTTPDDLDLHVIYDVSHNIAK	Q9Y3I0	PRE6	876.11	3	1159.61	1	y10	53.46	6872935
VFNTTPDDLDLHVIYDVSHNIAK	Q9Y3I0	PRE7	876.11	3	1159.61	1	y10	53.44	5113099
VFNTTPDDLDLHVIYDVSHNIAK	Q9Y3I0	PRE8	876.11	3	1159.61	1	y10	53.44	6510382
VFNTTPDDLDLHVIYDVSHNIAK	Q9Y3I0	PRE9	876.11	3	1159.61	1	y10	53.39	6743670
VFNTTPDDLDLHVIYDVSHNIAK	Q9Y3I0	PRE10	876.11	3	1159.61	1	y10	53.61	1225930
VFNTTPDDLDLHVIYDVSHNIAK	Q9Y3I0	PRE5	876.11	3	1159.61	1	y10	53.54	6675084
VFNTTPDDLDLHVIYDVSHNIAK	Q9Y3I0	POST10	876.11	3	768.436	1	y7	53.31	378811
VFNTTPDDLDLHVIYDVSHNIAK	Q9Y3I0	POST5	876.11	3	768.436	1	y7	53.28	499804
VFNTTPDDLDLHVIYDVSHNIAK	Q9Y3I0	POST6	876.11	3	768.436	1	y7	53.28	414150
VFNTTPDDLDLHVIYDVSHNIAK	Q9Y3I0	POST7	876.11	3	768.436	1	y7	53.24	636901
VFNTTPDDLDLHVIYDVSHNIAK	Q9Y3I0	POST8	876.11	3	768.436	1	y7	53.23	603820
VFNTTPDDLDLHVIYDVSHNIAK	Q9Y3I0	POST9	876.11	3	768.436	1	y7	53.31	481674
VFNTTPDDLDLHVIYDVSHNIAK	Q9Y3I0	PRE6	876.11	3	768.436	1	y7	53.46	718688
VFNTTPDDLDLHVIYDVSHNIAK	Q9Y3I0	PRE7	876.11	3	768.436	1	y7	53.44	388649
VFNTTPDDLDLHVIYDVSHNIAK	Q9Y3I0	PRE8	876.11	3	768.436	1	y7	53.44	600993
VFNTTPDDLDLHVIYDVSHNIAK	Q9Y3I0	PRE9	876.11	3	768.436	1	y7	53.39	600169
VFNTTPDDLDLHVIYDVSHNIAK	Q9Y3I0	PRE10	876.11	3	768.436	1	y7	53.69	62792
VFNTTPDDLDLHVIYDVSHNIAK	Q9Y3I0	PRE5	876.11	3	768.436	1	y7	53.54	534116
VFNTTPDDLDLHVIYDVSHNIAK	Q9Y3I0	POST10	876.11	3	669.368	1	y6	53.31	973398
VFNTTPDDLDLHVIYDVSHNIAK	Q9Y3I0	POST5	876.11	3	669.368	1	y6	53.28	1706520
VFNTTPDDLDLHVIYDVSHNIAK	Q9Y3I0	POST6	876.11	3	669.368	1	y6	53.36	1503412
VFNTTPDDLDLHVIYDVSHNIAK	Q9Y3I0	POST7	876.11	3	669.368	1	y6	53.31	1351995
VFNTTPDDLDLHVIYDVSHNIAK	Q9Y3I0	POST8	876.11	3	669.368	1	y6	53.23	1455619
VFNTTPDDLDLHVIYDVSHNIAK	Q9Y3I0	POST9	876.11	3	669.368	1	y6	53.31	1075299
VFNTTPDDLDLHVIYDVSHNIAK	Q9Y3I0	PRE6	876.11	3	669.368	1	y6	53.46	1328469
VFNTTPDDLDLHVIYDVSHNIAK	Q9Y3I0	PRE7	876.11	3	669.368	1	y6	53.44	1342597
VFNTTPDDLDLHVIYDVSHNIAK	Q9Y3I0	PRE8	876.11	3	669.368	1	y6	53.44	1109671
VFNTTPDDLDLHVIYDVSHNIAK	Q9Y3I0	PRE9	876.11	3	669.368	1	y6	53.39	1029431
VFNTTPDDLDLHVIYDVSHNIAK	Q9Y3I0	PRE10	876.11	3	669.368	1	y6	53.69	240724
VFNTTPDDLDLHVIYDVSHNIAK	Q9Y3I0	PRE5	876.11	3	669.368	1	y6	53.54	1423120
GLILVGGYGTR	PRTC_Heavy_peptide	POST10	558.326	2	832.455	1	y8	38.74	21191532
GLILVGGYGTR	PRTC_Heavy_peptide	POST5	558.326	2	832.455	1	y8	38.97	20220440
GLILVGGYGTR	PRTC_Heavy_peptide	POST6	558.326	2	832.455	1	y8	38.89	20937966
GLILVGGYGTR	PRTC_Heavy_peptide	POST7	558.326	2	832.455	1	y8	38.89	22281186
GLILVGGYGTR	PRTC_Heavy_peptide	POST8	558.326	2	832.455	1	y8	38.66	20643354
GLILVGGYGTR	PRTC_Heavy_peptide	POST9	558.326	2	832.455	1	y8	38.66	22673412
GLILVGGYGTR	PRTC_Heavy_peptide	PRE6	558.326	2	832.455	1	y8	40.32	19266764
GLILVGGYGTR	PRTC_Heavy_peptide	PRE7	558.326	2	832.455	1	y8	39.94	19630964
GLILVGGYGTR	PRTC_Heavy_peptide	PRE8	558.326	2	832.455	1	y8	39.8	20668846
GLILVGGYGTR	PRTC_Heavy_peptide	PRE9	558.326	2	832.455	1	y8	39.34	21588236
GLILVGGYGTR	PRTC_Heavy_peptide	PRE10	558.326	2	832.455	1	y8	39.57	23100758
GLILVGGYGTR	PRTC_Heavy_peptide	PRE5	558.326	2	832.455	1	y8	41.15	21840816
GLILVGGYGTR	PRTC_Heavy_peptide	POST10	558.326	2	719.371	1	y7	38.74	35562532
GLILVGGYGTR	PRTC_Heavy_peptide	POST5	558.326	2	719.371	1	y7	38.97	34938704
GLILVGGYGTR	PRTC_Heavy_peptide	POST6	558.326	2	719.371	1	y7	38.97	34025588
GLILVGGYGTR	PRTC_Heavy_peptide	POST7	558.326	2	719.371	1	y7	38.89	37574728
GLILVGGYGTR	PRTC_Heavy_peptide	POST8	558.326	2	719.371	1	y7	38.66	37441440
GLILVGGYGTR	PRTC_Heavy_peptide	POST9	558.326	2	719.371	1	y7	38.66	39702356
GLILVGGYGTR	PRTC_Heavy_peptide	PRE6	558.326	2	719.371	1	y7	40.32	33846912
GLILVGGYGTR	PRTC_Heavy_peptide	PRE7	558.326	2	719.371	1	y7	39.94	33720832
GLILVGGYGTR	PRTC_Heavy_peptide	PRE8	558.326	2	719.371	1	y7	39.8	30042248
GLILVGGYGTR	PRTC_Heavy_peptide	PRE9	558.326	2	719.371	1	y7	39.34	34140940
GLILVGGYGTR	PRTC_Heavy_peptide	PRE10	558.326	2	719.371	1	y7	39.57	37988528
GLILVGGYGTR	PRTC_Heavy_peptide	PRE5	558.326	2	719.371	1	y7	41.15	39600664
GLILVGGYGTR	PRTC_Heavy_peptide	POST10	558.326	2	620.303	1	y6	38.74	50329480
GLILVGGYGTR	PRTC_Heavy_peptide	POST5	558.326	2	620.303	1	y6	38.97	48145400
GLILVGGYGTR	PRTC_Heavy_peptide	POST6	558.326	2	620.303	1	y6	38.89	49016680
GLILVGGYGTR	PRTC_Heavy_peptide	POST7	558.326	2	620.303	1	y6	38.89	53813152
GLILVGGYGTR	PRTC_Heavy_peptide	POST8	558.326	2	620.303	1	y6	38.66	49122696
GLILVGGYGTR	PRTC_Heavy_peptide	POST9	558.326	2	620.303	1	y6	38.66	53844692
GLILVGGYGTR	PRTC_Heavy_peptide	PRE6	558.326	2	620.303	1	y6	40.32	47547028
GLILVGGYGTR	PRTC_Heavy_peptide	PRE7	558.326	2	620.303	1	y6	39.94	46660896
GLILVGGYGTR	PRTC_Heavy_peptide	PRE8	558.326	2	620.303	1	y6	39.8	46026132
GLILVGGYGTR	PRTC_Heavy_peptide	PRE9	558.326	2	620.303	1	y6	39.34	49436324
GLILVGGYGTR	PRTC_Heavy_peptide	PRE10	558.326	2	620.303	1	y6	39.57	54760692
GLILVGGYGTR	PRTC_Heavy_peptide	PRE5	558.326	2	620.303	1	y6	41.15	55026868
