# Supplementary material for: Differences in Vitreous Protein Profiles in Patients With Proliferative Diabetic Retinopathy Before and After Ranibizumab Treatment
Source: Front Med (Lausanne). 2022 May 27;9:776855. doi: 10.3389/fmed.2022.776855 (PMC9198965; doi:10.3389/fmed.2022.776855)
Supplement: Supplementary Table S4 — Fold change of protein level in Label-free and PRM (Post / Pre). [file Table_4.XLSX]

## Sheet: Fold change of protein level
UniProt accession	Unique Peptides(n)	Gene	Protein name	Unique peptide	FC from Label-free (Post/Pre)	P-value from Label-free	FC from PRM (Post/Pre)	P-value from PRM
P01764	2	IGHV3-23	Immunoglobulin heavy variable 3-23	AEDTAVYYCAK	9.747	0.0379	4.85	0.004
Q9Y3I0	8	RTCB	RNA-splicing ligase RtcB homolog	VFNTTPDDLDLHVIYDVSHNIA	3.338	0.0141	1.016	0.933
P10451	12	SPP1	Osteopontin	AIPVAQDLNAPSDWDSR	2.611	0.0229	1.46	0.253
P19971	15	TYMP	Thymidine phosphorylase	FGGAAVFPNQEQAR	0.375	0.0222	0.837	0.417
Q6NUJ1	5	PSAPL1	Proactivator polypeptide-like 1	NYLFQFFVPADQALR	0.37	0.005	0.996	0.989
P55786	20	NPEPPS	Puromycin-sensitive aminopeptidase	AGIISTVEVLK	0.356	0.0228	0.97	0.797
P02745	3	C1QA	Complement C1q subcomponent subunit	SLGFCDTTNK	0.304	0.0045	0.92	0.412
