# Supplementary material for: Differences in Vitreous Protein Profiles in Patients With Proliferative Diabetic Retinopathy Before and After Ranibizumab Treatment
Source: Front Med (Lausanne). 2022 May 27;9:776855. doi: 10.3389/fmed.2022.776855 (PMC9198965; doi:10.3389/fmed.2022.776855)
Supplement: Supplementary file 7 [file Table_5.XLSX]

## Sheet: Sheet1
Protein	Protein Name	Gene Name	POST/PRE	t test p value
P01764	Immunoglobulin heavy variable 3-23	IGHV3-23	9.74662	0.0378949
P0DP04	Immunoglobulin heavy variable 3-43D	IGHV3-43D	8.89444	0.0215486
Q9HCE6	Rho guanine nucleotide exchange factor 10-like protein	ARHGEF10L	3.87523	0.0158133
P63208	S-phase kinase-associated protein 1	SKP1	3.46534	0.01546
Q9Y3I0	RNA-splicing ligase RtcB homolog	RTCB	3.33816	0.0141361
P10451	Osteopontin	SPP1	2.61089	0.0229127
Q96HD1	Protein disulfide isomerase CRELD1	CRELD1	2.59951	0.0332519
Q96KG7	Multiple epidermal growth factor-like domains protein 10	MEGF10	2.11388	0.0219292
Q8IXL6	Extracellular serine/threonine protein kinase FAM20C	FAM20C	2.04019	0.00258791
Q8NBS9	Thioredoxin domain-containing protein 5	TXNDC5	2.0165	0.0163964
Q9UL62	Short transient receptor potential channel 5	TRPC5	2.00519	0.00654818
P28072	Proteasome subunit beta type-6	PSMB6	0.471681	0.00988404
Q9H190	Syntenin-2	SDCBP2	0.465034	0.046503
Q15084	Protein disulfide-isomerase A6	PDIA6	0.435043	0.0373274
P19784	Casein kinase II subunit alpha	CSNK2A2	0.420471	0.00415487
Q13231	Chitotriosidase-1	CHIT1	0.411839	0.0232989
P31949	Protein S100-A11	S100A11	0.383266	0.0320863
P19971	Thymidine phosphorylase	TYMP	0.374976	0.0221764
Q6NUJ1	Proactivator polypeptide-like 1	PSAPL1	0.370204	0.00504416
P55786	Puromycin-sensitive aminopeptidase	NPEPPS	0.355932	0.022839
Q6PJG2	Mitotic deacetylase-associated SANT domain protein	MIDEAS	0.335482	0.00403491
P61224	Ras-related protein Rap-1b	RAP1B	0.334568	0.00805435
O75603	Chorion-specific transcription factor GCMb	GCM2	0.330846	0.0236663
Q3ZCW2	Galectin-related protein	LGALSL	0.315819	0.0319994
P02745	Complement C1q subcomponent subunit A	C1QA	0.303543	0.0045103
A0A075B6H7	Probable non-functional immunoglobulin kappa variable 3-7	IGKV3-7	0.270435	0.00483754
O15143	Actin-related protein 2/3 complex subunit 1B	ARPC1B	0.256109	0.00820083
Q15185	Prostaglandin E synthase 3	PTGES3	0.242766	0.0181011
